# Supplementary material for: Endogenous Type I-C CRISPR-Cas system of Streptococcus equi subsp. zooepidemicus promotes biofilm formation and pathogenicity
Source: Front Microbiol. 2024 May 22;15:1417993. doi: 10.3389/fmicb.2024.1417993 (PMC11150851; doi:10.3389/fmicb.2024.1417993)
Supplement: Supplementary file 3 [file Table_3.XLS]

Gene	logCPM	log2FC	pvalue	FDR	significant	Name	Description
SESEC_RS02675	7.824	-10.148772438722819	7.331935815170079e-154	1.4121308380017573e-150	yes	SESEC_RS02675	CRISPR-associated helicase/endonuclease Cas3
SESEC_RS00740	10.4101	-5.357170424835731	2.0920824316284428e-103	2.0146753816581904e-100	yes	SESEC_RS00740	transketolase C-terminal domain-containing protein
SESEC_RS00735	10.7488	-4.9256816025277885	8.039436082386033e-92	5.161317964891833e-89	yes	SESEC_RS00735	transketolase
SESEC_RS06495	8.2808	-4.773198568873205	1.5905764947544752e-83	7.658625822242798e-81	yes	SESEC_RS06495	maltodextrose utilization protein MalA
SESEC_RS00730	11.9947	-4.118989458263183	2.051299555092017e-70	7.90160588621445e-68	yes	SESEC_RS00730	PTS ascorbate transporter subunit IIC
SESEC_RS06500	8.3757	-4.169502912255052	1.3793210831730874e-68	4.4276206769856104e-66	yes	SESEC_RS06500	sugar ABC transporter permease
SESEC_RS01815	7.7362	-3.9982863987800936	2.9637227090916755e-62	8.154471339586525e-60	yes	SESEC_RS01815	ROK family protein
SESEC_RS06505	10.0682	-3.6986365155860392	9.511626947839355e-59	2.2899241876923245e-56	yes	SESEC_RS06505	sugar ABC transporter permease
SESEC_RS01080	7.6878	-3.654728404048781	9.298526026971254e-55	1.9898845697718484e-52	yes	SESEC_RS01080	SDR family oxidoreductase
SESEC_RS06510	11.4078	-3.343097227040548	2.414545466419108e-50	4.650414568323202e-48	yes	SESEC_RS06510	alpha-amylase family glycosyl hydrolase
SESEC_RS02015	6.8731	-3.046187806187886	5.078847178141848e-40	8.892599695546545e-38	yes	SESEC_RS02015	beta-ketoacyl-ACP synthase III
SESEC_RS02340	13.2354	-2.8508397258159173	8.912783469140993e-39	1.4305017467971295e-36	yes	SESEC_RS02340	substrate-binding domain-containing protein
SESEC_RS01085	8.3636	-2.893279273391042	2.9794341185415117e-38	4.414146240239194e-36	yes	SESEC_RS01085	PRD domain-containing protein
SESEC_RS02005	6.0858	-3.036530858359679	1.596763096837435e-37	2.196689803220643e-35	yes	SESEC_RS02005	enoyl-CoA hydratase
SESEC_RS09230	7.1181	-2.9060273283780034	1.6832751594807736e-36	2.1613253047733136e-34	yes	SESEC_RS09230	aldose epimerase family protein
SESEC_RS09225	8.0305	-2.8253559794152814	2.179138954205408e-36	2.62313851612476e-34	yes	galE	UDP-glucose 4-epimerase GalE
SESEC_RS01810	12.1964	-2.7374266303582018	3.8270508125719135e-36	4.335823450007944e-34	yes	SESEC_RS01810	endo-beta-N-acetylglucosaminidase family protein
SESEC_RS01350	11.693	-2.728371583525138	6.587289076002885e-36	7.048399311323087e-34	yes	SESEC_RS01350	alpha/beta fold hydrolase
SESEC_RS01090	6.8215	-2.8518189634512323	5.539178482644114e-35	5.6149777671434544e-33	yes	SESEC_RS01090	transcriptional regulator GutM
SESEC_RS06515	11.643	-2.6388445916244554	5.987962488196685e-34	5.766407876133407e-32	yes	SESEC_RS06515	glycoside hydrolase family 13 protein
SESEC_RS00420	8.6355	2.7469141289766306	7.713444139952726e-34	7.074330196928072e-32	yes	rpsE	30S ribosomal protein S5
SESEC_RS00405	7.9387	2.7894541420179895	2.617928370822514e-33	2.2918772919109827e-31	yes	rpsH	30S ribosomal protein S8
SESEC_RS10280	5.7204	3.514514936559387	4.450107760917977e-33	3.726481542403489e-31	yes	SESEC_RS10280	type Z 30S ribosomal protein S14
SESEC_RS02335	12.5783	-2.594883336869444	4.752740866439472e-33	3.8140745453176765e-31	yes	rbsC	ribose ABC transporter permease
SESEC_RS00720	11.7742	-2.4297276080593577	1.7204342117967732e-29	1.3254225167682341e-27	yes	SESEC_RS00720	BglG family transcription antiterminator
SESEC_RS00415	6.0752	2.9875467068570516	2.566325860034829e-29	1.901055233241185e-27	yes	rplR	50S ribosomal protein L18
SESEC_RS02350	4.829	-3.0096391418140733	2.940905649933322e-29	2.0978460302857696e-27	yes	tnpA	IS200/IS605 family transposase
SESEC_RS01095	6.17	-2.622302797680866	4.5747795162160786e-29	3.1467947672257745e-27	yes	SESEC_RS01095	PTS glucitol/sorbitol transporter subunit IIC
SESEC_RS01345	11.2111	-2.38918563679018	1.3363042317131817e-28	8.718945243385809e-27	yes	SESEC_RS01345	ROK family protein
SESEC_RS04210	13.0258	-2.3830801183314576	1.3580911594058892e-28	8.718945243385809e-27	yes	SESEC_RS04210	glycogen/starch/alpha-glucan phosphorylase
SESEC_RS00410	7.75	2.5428234350393195	2.1032187386780708e-28	1.3067094486109563e-26	yes	rplF	50S ribosomal protein L6
SESEC_RS02795	14.3178	-2.337504956736556	1.0889398983981573e-27	6.554057013483909e-26	yes	arcC	carbamate kinase
SESEC_RS00370	8.9318	2.3817973534449295	3.2658690994170455e-27	1.9060799652961304e-25	yes	rpsC	30S ribosomal protein S3
SESEC_RS00435	10.4163	2.3377513123820046	3.561807914155848e-27	2.0176594243129893e-25	yes	secY	preprotein translocase subunit SecY
SESEC_RS07860	8.2905	-2.3340554494759074	1.3399844280169764e-26	7.373742881030561e-25	yes	SESEC_RS07860	ABC transporter substrate-binding protein
SESEC_RS05185	7.9746	-2.3349284764334537	1.825062152088605e-26	9.764082513674038e-25	yes	citX	citrate lyase holo-[acyl-carrier protein] synthase
SESEC_RS00400	9.1072	2.3298662922248137	2.516260101072499e-26	1.3098153931528739e-24	yes	rplE	50S ribosomal protein L5
SESEC_RS04205	12.3152	-2.2600119046561016	4.376763061473491e-26	2.2183278043152484e-24	yes	glgA	glycogen synthase GlgA
SESEC_RS09220	8.7588	-2.2555585983339803	2.576501037415621e-25	1.2723951277083298e-23	yes	galT	UDP-glucose--hexose-1-phosphate uridylyltransferase
SESEC_RS00430	7.5939	2.37266957126598	3.8350159295880737e-25	1.8465601700966574e-23	yes	rplO	50S ribosomal protein L15
SESEC_RS02790	15.0831	-2.2012210141575856	5.562216342488337e-25	2.612885042837204e-23	yes	SESEC_RS02790	dipeptidase
SESEC_RS01100	8.1244	-2.2212279505743844	2.3039067667376706e-24	1.0565058173182745e-22	yes	SESEC_RS01100	PTS glucitol/sorbitol transporter subunit IIB
SESEC_RS06245	6.8509	2.4347306898727723	6.5384093809132995e-24	2.928599178520701e-22	yes	rplL	50S ribosomal protein L7/L12
SESEC_RS09730	7.7112	2.285547173963173	7.245709100281255e-24	3.171644483441295e-22	yes	SESEC_RS09730	ABC transporter substrate binding protein
SESEC_RS07135	6.7258	-2.275279119696334	1.0183253737915908e-23	4.358432599828008e-22	yes	SESEC_RS07135	ATP-binding cassette domain-containing protein
SESEC_RS02780	15.7705	-2.094897651481404	6.062017939031954e-23	2.538140554472944e-21	yes	argF	ornithine carbamoyltransferase
SESEC_RS06570	6.8467	-2.182133051095362	3.6189314373596205e-22	1.4829919039052404e-20	yes	SESEC_RS06570	PTS transporter subunit EIIC
SESEC_RS04720	10.3523	-2.062347272030347	4.061709477243275e-22	1.629760927743864e-20	yes	SESEC_RS04720	Asp23/Gls24 family envelope stress response protein
SESEC_RS01340	10.8587	-2.044931849166934	7.382099539246054e-22	2.9016170842016125e-20	yes	SESEC_RS01340	dihydrodipicolinate synthase family protein
SESEC_RS07130	6.4529	-2.1978011279241114	9.729159158492675e-22	3.747672107851379e-20	yes	SESEC_RS07130	lantibiotic transporter
SESEC_RS07865	6.1366	-2.2293163206444264	1.220120350986697e-21	4.607748619608585e-20	yes	SESEC_RS07865	carbohydrate ABC transporter permease
SESEC_RS02330	14.0535	-2.011618175984509	2.2040716789149954e-21	8.163542410750541e-20	yes	SESEC_RS02330	sugar ABC transporter ATP-binding protein
SESEC_RS01105	5.6878	-2.262409750535627	3.433644019032859e-21	1.2477732793692995e-19	yes	SESEC_RS01105	PTS glucitol/sorbitol transporter subunit IIA
SESEC_RS05190	10.194	-1.9879794623120635	9.441679796412485e-21	3.367532460720453e-19	yes	SESEC_RS05190	oxaloacetate decarboxylase subunit alpha
SESEC_RS00395	4.7616	2.891090810882948	1.5399963860583698e-20	5.392787344633491e-19	yes	rplX	50S ribosomal protein L24
SESEC_RS04710	10.4543	-1.966496384827737	2.1567855842814508e-20	7.417801848796562e-19	yes	amaP	alkaline shock response membrane anchor protein AmaP
SESEC_RS05180	10.3781	-1.9610082658324521	2.6557730508447237e-20	8.97371736127533e-19	yes	citF	citrate lyase subunit alpha
SESEC_RS02285	6.6038	-2.080800715464508	5.146146241631988e-20	1.7088754588591738e-18	yes	lacG	6-phospho-beta-galactosidase
SESEC_RS02785	15.1114	-1.9123559538265686	1.323286296298087e-19	4.3197447570679914e-18	yes	SESEC_RS02785	YfcC family protein
SESEC_RS04730	9.8797	-1.921323664999279	1.6889843761980379e-19	5.421639847595702e-18	yes	SESEC_RS04730	Asp23/Gls24 family envelope stress response protein
SESEC_RS06520	12.6367	-1.8866440607128105	4.014943699838768e-19	1.2676691091622078e-17	yes	SESEC_RS06520	extracellular solute-binding protein
SESEC_RS05995	9.2873	-1.896655708787486	5.119416107990079e-19	1.5903218425788537e-17	yes	rpsA	30S ribosomal protein S1
SESEC_RS07870	6.7968	-1.9751658246325312	1.268959348791506e-18	3.879390009162604e-17	yes	SESEC_RS07870	sugar ABC transporter permease
SESEC_RS00365	4.719	2.649579964653448	1.748029143012152e-18	5.1971652110413414e-17	yes	rplV	50S ribosomal protein L22
SESEC_RS00375	6.6301	2.0665298950674607	1.7539757981188327e-18	5.1971652110413414e-17	yes	rplP	50S ribosomal protein L16
SESEC_RS04195	12.6822	-1.8278855035056722	4.14018172141816e-18	1.2081803023411177e-16	yes	SESEC_RS04195	glucose-1-phosphate adenylyltransferase
SESEC_RS00725	4.2498	-2.5462412238710503	1.1053028830128968e-17	3.1773333622131926e-16	yes	SESEC_RS00725	PTS sugar transporter subunit IIB
SESEC_RS08245	9.3637	1.8328093598876014	1.262482336500377e-17	3.575795558970186e-16	yes	SESEC_RS08245	transporter substrate-binding domain-containing protein
SESEC_RS01335	9.6276	-1.7936204981561348	2.825562190405155e-17	7.887004027130911e-16	yes	SESEC_RS01335	YesL family protein
SESEC_RS02025	8.1714	-1.7753690421331905	9.915869107438904e-17	2.728280557275333e-15	yes	fabK	enoyl-[acyl-carrier-protein] reductase FabK
SESEC_RS07125	4.9857	-2.1137188512442204	3.04387805963814e-16	8.152039268181926e-15	yes	SESEC_RS07125	hypothetical protein
SESEC_RS04200	11.8783	-1.717431658356316	3.0474913152081963e-16	8.152039268181926e-15	yes	glgD	glucose-1-phosphate adenylyltransferase subunit GlgD
SESEC_RS02770	15.6232	-1.7136567232554454	3.108153265486215e-16	8.200415327844452e-15	yes	arcA	arginine deiminase
SESEC_RS05810	11.8555	-1.7116738987915285	3.747162215945712e-16	9.752749226907353e-15	yes	pfkB	1-phosphofructokinase
SESEC_RS05805	13.5263	-1.7073137384103867	4.0604427701522427e-16	1.042721703375096e-14	yes	SESEC_RS05805	fructose-specific PTS transporter subunit EIIC
SESEC_RS04005	6.5838	-1.8012694243102676	1.1753043731796088e-15	2.9784687141367455e-14	yes	SESEC_RS04005	PTS mannose/fructose/sorbose/N-acetylgalactosamine transporter subunit IIC
SESEC_RS09445	8.3482	-1.6717812059238035	5.065546502798218e-15	1.2670444888817358e-13	yes	SESEC_RS09445	streptokinase
SESEC_RS09215	9.7036	-1.6438400313844308	6.585683187910159e-15	1.6261571563993547e-13	yes	SESEC_RS09215	galactokinase
SESEC_RS06250	8.2419	1.6974219566125666	7.119441265813659e-15	1.7056861638549446e-13	yes	rplJ	50S ribosomal protein L10
SESEC_RS00390	4.6099	2.4027815350428514	7.144558090509503e-15	1.7056861638549446e-13	yes	rplN	50S ribosomal protein L14
SESEC_RS02800	6.7365	-1.7247114213375807	7.173446483502103e-15	1.7056861638549446e-13	yes	asnA	aspartate--ammonia ligase
SESEC_RS05175	9.6308	-1.5895113650227337	4.632765725952322e-14	1.0881349741688014e-12	yes	citE	citrate (pro-3S)-lyase subunit beta
SESEC_RS04010	6.5752	-1.6914814605896356	5.545788815167458e-14	1.2868902720497018e-12	yes	SESEC_RS04010	PTS system mannose/fructose/sorbose family transporter subunit IID
SESEC_RS02175	7.0979	-1.659863746533156	5.950133663731655e-14	1.3642806471841864e-12	yes	SESEC_RS02175	hypothetical protein
SESEC_RS03210	7.3109	1.6908035727645931	6.578558068435335e-14	1.4906238635066418e-12	yes	prsA	peptidylprolyl isomerase PrsA
SESEC_RS09615	6.342	-1.6727987359841043	1.6926831016156809e-13	3.7908228531532576e-12	yes	SESEC_RS09615	glycyl radical protein
SESEC_RS02320	12.5664	-1.5288004811770193	2.48455433380404e-13	5.500289249317909e-12	yes	rbsK	ribokinase
SESEC_RS02310	8.2422	1.5759263498850042	3.5914408316768245e-13	7.860358002056323e-12	yes	SESEC_RS02310	DegV family protein
SESEC_RS06975	6.9957	-1.5928515694510976	3.9881209325779476e-13	8.630472939488906e-12	yes	SESEC_RS06975	glycoside hydrolase family 1 protein
SESEC_RS01330	8.2398	-1.5388175710730743	5.777457450917322e-13	1.2363758944963068e-11	yes	SESEC_RS01330	YhcH/YjgK/YiaL family protein
SESEC_RS08860	9.7308	-1.510742212904131	6.655822776020419e-13	1.4086939194082777e-11	yes	sufB	Fe-S cluster assembly protein SufB
SESEC_RS06015	7.425	1.600798097877001	6.841825959234503e-13	1.4323213910310492e-11	yes	SESEC_RS06015	branched-chain amino acid aminotransferase
SESEC_RS00355	7.7476	1.5668948752777727	7.302994238639062e-13	1.5124265487762188e-11	yes	rplB	50S ribosomal protein L2
SESEC_RS03350	10.1064	-1.5004762134651575	8.270199709474022e-13	1.6945111319624433e-11	yes	SESEC_RS03350	glycoside hydrolase family 3 N-terminal domain-containing protein
SESEC_RS03190	5.6283	1.8091205691748595	1.1091112594238377e-12	2.2485771427898017e-11	yes	SESEC_RS03190	GNAT family N-acetyltransferase
SESEC_RS05840	7.4479	-1.532296644421203	1.2633559115037719e-12	2.5346077974544424e-11	yes	rimM	ribosome maturation factor RimM
SESEC_RS00935	5.798	1.7401915910785455	2.0467109332527963e-12	4.063881708706068e-11	yes	SESEC_RS00935	PTS sugar transporter subunit IIB
SESEC_RS02775	11.9503	-1.4667079682922979	2.0696413742210326e-12	4.067478864030315e-11	yes	SESEC_RS02775	GNAT family N-acetyltransferase
SESEC_RS03995	7.9652	-1.5040307699404323	2.260815918341236e-12	4.3983146047729504e-11	yes	SESEC_RS03995	beta-galactosidase
SESEC_RS09725	8.1149	1.5065694465082866	3.782801990089418e-12	7.28567663291222e-11	yes	SESEC_RS09725	ABC transporter substrate-binding protein
SESEC_RS05245	4.3943	2.1907252073623233	4.370511991313357e-12	8.334263460662897e-11	yes	SESEC_RS05245	DUF4868 domain-containing protein
SESEC_RS07260	5.7937	-1.5999295112246177	6.1482061153144165e-12	1.1609259782446634e-10	yes	SESEC_RS07260	family 16 glycosylhydrolase
SESEC_RS02030	7.3428	-1.4665671767092943	8.800819392568972e-12	1.6456677815619263e-10	yes	fabD	ACP S-malonyltransferase
SESEC_RS09840	8.3301	-1.4494212252008545	8.896921178836243e-12	1.6476413644652504e-10	yes	spx	transcriptional regulator Spx
SESEC_RS01805	15.4711	-1.4111503514998445	1.1646204260774836e-11	2.13624661011927e-10	yes	SESEC_RS01805	sucrose-specific PTS transporter subunit IIBC
SESEC_RS00930	8.2941	1.457196734714022	1.2928474689929599e-11	2.3490794578117367e-10	yes	SESEC_RS00930	PTS sugar transporter subunit IIC
SESEC_RS00425	3.4937	2.678505282028467	1.5147845441868042e-11	2.7069331463890754e-10	yes	rpmD	50S ribosomal protein L30
SESEC_RS02035	8.019	-1.431788549189369	1.517906437227519e-11	2.7069331463890754e-10	yes	fabG	3-oxoacyl-[acyl-carrier-protein] reductase
SESEC_RS01665	4.2278	2.276799419440371	1.8967198908420148e-11	3.351451843818092e-10	yes	SESEC_RS01665	hypothetical protein
SESEC_RS03680	6.2081	1.6019902350701931	2.4318391662336956e-11	4.2579293037873613e-10	yes	SESEC_RS03680	DUF2075 domain-containing protein
SESEC_RS08075	13.2471	-1.3710655750257752	4.249362244875409e-11	7.373217733000034e-10	yes	raiA	ribosome-associated translation inhibitor RaiA
SESEC_RS04015	3.5445	-2.0481689648818637	5.3523491897178296e-11	9.204129053032626e-10	yes	SESEC_RS04015	sugar phosphotransferase system (PTS), fructose family, IIA component
SESEC_RS10655	3.4606	-2.12484123400987	5.973872979368993e-11	1.0182017131207682e-9	yes	SESEC_RS10655	hypothetical protein
SESEC_RS03940	1.7405	9.227764233821569	6.189053913436925e-11	1.0456243716911858e-9	yes	SESEC_RS03940	ISL3-like element ISSeq1 family transposase
SESEC_RS08875	10.8449	-1.3582990373296304	7.317010012422876e-11	1.2254401116457792e-9	yes	sufD	Fe-S cluster assembly protein SufD
SESEC_RS02325	10.7398	-1.3558884136396552	7.884089842063223e-11	1.3090307789494628e-9	yes	rbsD	D-ribose pyranase
SESEC_RS05920	6.7216	-1.4376770560346483	9.533028771658229e-11	1.5692831977960467e-9	yes	SESEC_RS05920	TVP38/TMEM64 family protein
SESEC_RS02360	6.2867	-1.4489800581221808	1.1193486205230737e-10	1.8270046128198641e-9	yes	SESEC_RS02360	Na/Pi cotransporter family protein
SESEC_RS00595	5.422	1.6638229788997971	1.68135553680825e-10	2.721252742766966e-9	yes	SESEC_RS00595	zinc-dependent MarR family transcriptional regulator
SESEC_RS02010	2.3707	-2.3145261975481204	1.7569347471789883e-10	2.8198802692222763e-9	yes	SESEC_RS02010	MarR family transcriptional regulator
SESEC_RS00960	6.8531	1.4490028578278689	1.9359542596560337e-10	3.081527193469026e-9	yes	SESEC_RS00960	transcription antiterminator
SESEC_RS00345	6.0204	1.5214218765842682	1.984522573649689e-10	3.1329430138109027e-9	yes	rplD	50S ribosomal protein L4
SESEC_RS08375	8.8786	-1.3367806962347946	2.120683010278339e-10	3.320679250240716e-9	yes	tmk	dTMP kinase
SESEC_RS00890	4.6167	1.896616717938367	2.3911017578918807e-10	3.713920956209486e-9	yes	SESEC_RS00890	RidA family protein
SESEC_RS09610	4.2023	-1.7399349103840664	3.3514546788920724e-10	5.163921369236905e-9	yes	SESEC_RS09610	fructose-6-phosphate aldolase
SESEC_RS09210	5.7817	-1.4500171433862958	4.6066159030390604e-10	7.041541451788278e-9	yes	SESEC_RS09210	LacI family DNA-binding transcriptional regulator
SESEC_RS01910	11.9616	-1.2864230147002087	5.86092181351672e-10	8.888295600656065e-9	yes	SESEC_RS01910	universal stress protein
SESEC_RS09605	5.1533	-1.5118426335126756	6.526387230165167e-10	9.82017328538915e-9	yes	SESEC_RS09605	glycerol dehydrogenase
SESEC_RS08880	9.7905	-1.2863851486670448	7.469989886724787e-10	1.1152868621575147e-8	yes	sufC	Fe-S cluster assembly ATPase SufC
SESEC_RS07115	4.3927	1.8917274373088475	7.810881842016582e-10	1.1572121867479952e-8	yes	SESEC_RS07115	ABC-2 family transporter protein
SESEC_RS01820	8.243	-1.3026195373179454	8.009028077792965e-10	1.1775105402923093e-8	yes	manA	mannose-6-phosphate isomerase, class I
SESEC_RS08865	6.9675	-1.343737162321118	8.379191581935888e-10	1.2226002262733729e-8	yes	SESEC_RS08865	SUF system NifU family Fe-S cluster assembly protein
SESEC_RS10035	3.6407	2.2455226172665967	8.761383013583949e-10	1.2687536604633598e-8	yes	SESEC_RS10035	YhgE/Pip domain-containing protein
SESEC_RS00950	7.5591	1.33676684125967	1.0384986737060294e-9	1.49264809369986e-8	yes	SESEC_RS00950	L-ribulose-5-phosphate 3-epimerase
SESEC_RS04495	6.9404	1.383831597605619	1.053464323265662e-9	1.5029424345256778e-8	yes	SESEC_RS04495	glycosyltransferase family 4 protein
SESEC_RS05015	11.1116	-1.2602740860494899	1.3429377619909057e-9	1.9018368599959445e-8	yes	SESEC_RS05015	diacylglycerol kinase family lipid kinase
SESEC_RS05255	6.4017	1.413387444270446	1.3715498912127887e-9	1.9281788981575408e-8	yes	SESEC_RS05255	HsdR family type I site-specific deoxyribonuclease
SESEC_RS05160	9.1322	-1.2675254552979585	1.5482104973905623e-9	2.1607633463581327e-8	yes	SESEC_RS05160	sodium ion-translocating decarboxylase subunit beta
SESEC_RS05000	6.1464	1.4361085158265015	1.6468033691798302e-9	2.2818297043455776e-8	yes	SESEC_RS05000	ECF transporter S component
SESEC_RS07670	6.5115	1.3827964319886321	1.983613176534703e-9	2.7288849842898846e-8	yes	nikA	nickel ABC transporter substrate-binding protein
SESEC_RS08870	10.6904	-1.247052083946561	2.0509265039147123e-9	2.8014783308792452e-8	yes	SESEC_RS08870	cysteine desulfurase
SESEC_RS02020	3.3978	-1.757062840478196	2.085523036389079e-9	2.8286742028770183e-8	yes	SESEC_RS02020	acyl carrier protein
SESEC_RS00360	3.5821	2.053007753245872	3.570339470446872e-9	4.808722951105368e-8	yes	rpsS	30S ribosomal protein S19
SESEC_RS09870	7.3365	1.2992132676932049	4.076027839066521e-9	5.451687234751472e-8	yes	SESEC_RS09870	DNA-3-methyladenine glycosylase I
SESEC_RS03205	6.121	1.4072074512656552	4.113625181493199e-9	5.4640290341764835e-8	yes	SESEC_RS03205	O-methyltransferase
SESEC_RS04190	13.4937	-1.2157698878474796	4.349696721142941e-9	5.7380245787132223e-8	yes	glgB	1,4-alpha-glucan branching protein GlgB
SESEC_RS06980	6.372	-1.3161418352741168	4.539745285015743e-9	5.947992802000218e-8	yes	SESEC_RS06980	PTS beta-glucoside transporter subunit IIBCA
SESEC_RS01965	9.6446	1.2287114379116446	4.6520248553141694e-9	6.053918831983169e-8	yes	SESEC_RS01965	PFL family protein
SESEC_RS00945	7.6361	1.2713290073003038	4.971439111598005e-9	6.426168945595811e-8	yes	SESEC_RS00945	3-keto-L-gulonate-6-phosphate decarboxylase UlaD
SESEC_RS04065	2.3454	-2.401521275501948	5.199767326604843e-9	6.676501247360618e-8	yes	SESEC_RS04065	DNA/RNA non-specific endonuclease
SESEC_RS03335	7.9527	-1.2424328265345663	5.304612730714281e-9	6.766015973083247e-8	yes	SESEC_RS03335	mannonate dehydratase
SESEC_RS07665	5.219	1.5478969753311829	5.8797121696692586e-9	7.450214236041441e-8	yes	SESEC_RS07665	ABC transporter permease
SESEC_RS06565	6.2752	1.3453628146084664	7.1658782318326665e-9	9.020576127130533e-8	yes	SESEC_RS06565	amino acid ABC transporter ATP-binding protein
SESEC_RS00200	6.6295	-1.270889412055353	8.52903489830835e-9	1.0666831957234988e-7	yes	SESEC_RS00200	ribose-phosphate diphosphokinase
SESEC_RS08840	10.4326	1.19594685234407	9.36426173988052e-9	1.1635850394199925e-7	yes	SESEC_RS08840	peptide ABC transporter substrate-binding protein
SESEC_RS06590	6.9408	-1.250207154291836	1.2328901614876394e-8	1.5221451609135857e-7	yes	SESEC_RS06590	PRD domain-containing protein
SESEC_RS06475	6.7495	1.2961296015836352	1.3576865250251904e-8	1.6655441064958705e-7	yes	SESEC_RS06475	LacI family DNA-binding transcriptional regulator
SESEC_RS06950	8.5109	-1.19648451385413	1.413024376051153e-8	1.7224588280218484e-7	yes	SESEC_RS06950	ATP-binding protein
SESEC_RS04500	6.5842	1.3055622062562957	1.5295474143033902e-8	1.8527725282693896e-7	yes	SESEC_RS04500	LTA synthase family protein
SESEC_RS03330	8.2013	-1.1962835940597778	1.668553246484119e-8	2.0085209704552584e-7	yes	uxaC	glucuronate isomerase
SESEC_RS00640	5.8715	-1.313936988504795	2.1629520589316653e-8	2.5874817798151474e-7	yes	SESEC_RS00640	DUF1033 family protein
SESEC_RS06020	7.7417	1.2119804569419825	2.21354353877317e-8	2.6268130593947854e-7	yes	parC	DNA topoisomerase IV subunit A
SESEC_RS08820	7.3662	1.2298442263620577	2.2231076255521805e-8	2.6268130593947854e-7	yes	SESEC_RS08820	ATP-binding cassette domain-containing protein
SESEC_RS09105	6.9382	-1.2150475451744234	2.8253706432540827e-8	3.318087718845953e-7	yes	rpoE	DNA-directed RNA polymerase subunit delta
SESEC_RS04000	4.5099	-1.4777880423360032	3.296816285273674e-8	3.848283736628543e-7	yes	SESEC_RS04000	PTS sugar transporter subunit IIB
SESEC_RS04715	2.185	-2.910620175285176	3.5332268767568394e-8	4.087630799350358e-7	yes	SESEC_RS04715	DUF2273 domain-containing protein
SESEC_RS06260	6.6898	1.256013665054633	3.544311233081567e-8	4.087630799350358e-7	yes	SESEC_RS06260	TIGR01457 family HAD-type hydrolase
SESEC_RS02875	8.1547	1.1805251680181128	3.595147032871182e-8	4.1215792769701765e-7	yes	SESEC_RS02875	FtsQ-type POTRA domain-containing protein
SESEC_RS02280	5.7836	-1.2806320600791434	4.009718556746546e-8	4.5696555859726906e-7	yes	SESEC_RS02280	lactose-specific PTS transporter subunit EIIC
SESEC_RS10235	6.9752	-1.1994687301314924	4.1534990377677e-8	4.7056700863179945e-7	yes	SESEC_RS10235	hypothetical protein
SESEC_RS01640	5.8561	-1.2840663871430633	5.6169934576261864e-8	6.301199154271476e-7	yes	SESEC_RS01640	ISL3-like element ISSeq1 family transposase
SESEC_RS05815	11.5572	-1.1243563585688463	5.62723912011783e-8	6.301199154271476e-7	yes	SESEC_RS05815	DeoR/GlpR family DNA-binding transcription regulator
SESEC_RS01460	7.2085	1.199217183016477	6.468818823606208e-8	7.201702343506103e-7	yes	SESEC_RS01460	peptide ABC transporter substrate-binding protein
SESEC_RS00955	7.5251	1.1758788793051234	6.839467652435651e-8	7.570583160109807e-7	yes	SESEC_RS00955	L-ribulose-5-phosphate 4-epimerase
SESEC_RS06560	7.7563	1.1656617721435811	7.073755480328117e-8	7.779257131281331e-7	yes	SESEC_RS06560	ABC transporter substrate-binding protein/permease
SESEC_RS03195	5.3641	1.3645491321741783	7.108770794940365e-8	7.779257131281331e-7	yes	SESEC_RS03195	HAD-IA family hydrolase
SESEC_RS00305	6.2902	-1.188240426483917	8.073501711278308e-8	8.785064573967244e-7	yes	adhE	bifunctional acetaldehyde-CoA/alcohol dehydrogenase
SESEC_RS06200	7.4473	-1.1540809356977906	8.669543486546405e-8	9.380640873645155e-7	yes	SESEC_RS06200	PTS system mannose/fructose/sorbose family transporter subunit IID
SESEC_RS03340	7.604	-1.1418605516542155	9.492003901577363e-8	1.0213184086278214e-6	yes	SESEC_RS03340	SDR family oxidoreductase
SESEC_RS08835	7.397	1.1569928296808258	1.2409741018334606e-7	1.3278422889618028e-6	yes	SESEC_RS08835	ABC transporter permease
SESEC_RS04085	7.4513	1.1459139520491877	1.5296371245264682e-7	1.6276691170375566e-6	yes	nrdF	class 1b ribonucleoside-diphosphate reductase subunit beta
SESEC_RS04995	5.3164	1.3446754364392217	1.577092238500392e-7	1.6564976508894501e-6	yes	SESEC_RS04995	pyridoxamine kinase
SESEC_RS01635	10.9089	-1.0862338617760092	1.5777923322468793e-7	1.6564976508894501e-6	yes	dinB	DNA polymerase IV
SESEC_RS03170	4.6033	-1.307434582808112	1.5825315044842099e-7	1.6564976508894501e-6	yes	nagB	glucosamine-6-phosphate deaminase
SESEC_RS06320	11.2972	-1.0821854185106783	1.7005639763007134e-7	1.7704249828946885e-6	yes	SESEC_RS06320	alpha-ketoacid dehydrogenase subunit beta
SESEC_RS01795	9.2423	-1.0868206720471623	2.0363705443624388e-7	2.108628854001106e-6	yes	SESEC_RS01795	LacI family DNA-binding transcriptional regulator
SESEC_RS06310	12.5938	-1.0728894024784157	2.0588602080422426e-7	2.120515914807144e-6	yes	lpdA	dihydrolipoyl dehydrogenase
SESEC_RS01005	7.7804	-1.1042191560572028	2.099804035453252e-7	2.1511822192994484e-6	yes	SESEC_RS01005	DUF975 family protein
SESEC_RS05025	9.8499	-1.0762804537014066	2.2258000752032837e-7	2.2681962671119175e-6	yes	SESEC_RS05025	DUF1836 domain-containing protein
SESEC_RS02315	12.4431	-1.060365393806508	2.841746362374945e-7	2.880633417860076e-6	yes	SESEC_RS02315	LacI family DNA-binding transcriptional regulator
SESEC_RS03110	6.3991	-1.1283322350565421	3.1883904979024855e-7	3.2150995282514065e-6	yes	SESEC_RS03110	DEAD/DEAH box helicase
SESEC_RS03575	6.7489	-1.119921290538423	3.3785514426424167e-7	3.389109415900674e-6	yes	SESEC_RS03575	type II toxin-antitoxin system death-on-curing family toxin
SESEC_RS04980	5.2728	1.28721009293846	3.496332672224585e-7	3.4890863868935496e-6	yes	SESEC_RS04980	aspartate-semialdehyde dehydrogenase
SESEC_RS03305	6.225	-1.1508617845734397	3.612636483349243e-7	3.5865659107889908e-6	yes	SESEC_RS03305	MFS transporter
SESEC_RS04480	2.3519	2.9338267253930645	3.6408008464664047e-7	3.5928344405643464e-6	yes	SESEC_RS04480	DUF2304 domain-containing protein
SESEC_RS07255	4.8525	-1.2807035427242697	3.662753070863472e-7	3.5928344405643464e-6	yes	SESEC_RS07255	beta-galactosidase
SESEC_RS06470	11.7324	1.0522000203227955	3.6749137320414137e-7	3.5928344405643464e-6	yes	malQ	4-alpha-glucanotransferase
SESEC_RS04665	13.6842	-1.0447516010119158	4.1165720814973065e-7	4.004301933820107e-6	yes	glmS	glutamine--fructose-6-phosphate transaminase (isomerizing)
SESEC_RS04985	2.9856	2.4616359338892373	4.497577492046591e-7	4.352931783759666e-6	yes	SESEC_RS04985	ATP cone domain-containing protein
SESEC_RS07055	8.9511	1.0585204069491767	4.90326850330191e-7	4.72184756867974e-6	yes	smc	chromosome segregation protein SMC
SESEC_RS10725	7.0092	-1.0906278005098728	5.496064119801574e-7	5.2663778580785225e-6	yes	SESEC_RS10725	hypothetical protein
SESEC_RS05765	5.6584	-1.149617626255914	5.633912047135478e-7	5.3717399023677875e-6	yes	SESEC_RS05765	glycoside hydrolase family 73 protein
SESEC_RS09310	8.763	-1.0371794378132584	7.326652509536675e-7	6.9512969129889835e-6	yes	SESEC_RS09310	DegV family protein
SESEC_RS00440	3.9694	1.5425036896931295	7.803932150598618e-7	7.367830059829871e-6	yes	SESEC_RS00440	adenylate kinase
SESEC_RS01550	4.5216	-1.2938291475332935	8.008294941725114e-7	7.52389075988418e-6	yes	SESEC_RS01550	response regulator transcription factor
SESEC_RS04250	6.5677	1.1194250264239576	8.945249128585891e-7	8.363373699833217e-6	yes	SESEC_RS04250	F0F1 ATP synthase subunit epsilon
SESEC_RS07805	6.6253	1.1005529526852929	1.0589631269206585e-6	9.852961267870475e-6	yes	SESEC_RS07805	hypothetical protein
SESEC_RS01110	7.2864	-1.0435019436244075	1.1678554065184344e-6	1.081389188920435e-5	yes	SESEC_RS01110	LPXTG cell wall anchor domain-containing protein
SESEC_RS02190	1.4379	8.265385310038932	1.2016000646513479e-6	1.107311829913156e-5	yes	SESEC_RS02190	YlxR family protein
SESEC_RS08155	3.8014	1.7438064269794544	1.2338760765200157e-6	1.1316406301797858e-5	yes	rpoZ	DNA-directed RNA polymerase subunit omega
SESEC_RS01540	2.0572	3.082865448556472	1.2741190506976636e-6	1.163011038693697e-5	yes	SESEC_RS01540	YbaB/EbfC family nucleoid-associated protein
SESEC_RS01165	8.0935	-1.0227631884000612	1.321517036689738e-6	1.2005857606907715e-5	yes	SESEC_RS01165	ISAs1-like element ISSeq10 family transposase
SESEC_RS01325	10.7118	-1.00040303311246	1.3475676287132891e-06	1.2185048135689177e-5	yes	SESEC_RS01325	carbohydrate ABC transporter permease
SESEC_RS04130	10.3438	-0.9994983316110817	1.3953078788176509e-6	1.2557770909358858e-5	no	gyrB	DNA topoisomerase (ATP-hydrolyzing) subunit B
SESEC_RS04485	6.5835	1.0839466679616792	1.8853442220407271e-6	1.6889176612327628e-5	yes	SESEC_RS04485	lipopolysaccharide biosynthesis protein
SESEC_RS03345	8.2134	-1.0036765885788472	1.985762244707475e-6	1.7706380015308317e-5	yes	SESEC_RS03345	HAD hydrolase-like protein
SESEC_RS05390	7.9385	1.0178968148282683	2.1731208111893277e-6	1.928769899700758e-5	yes	SESEC_RS05390	sortase
SESEC_RS06600	7.1945	-1.0187909501644217	2.3570126775114726e-6	2.082388264627108e-5	yes	SESEC_RS06600	glycoside hydrolase family 1 protein
SESEC_RS01960	1.9704	3.0028449569457267	2.9618116852134753e-6	2.6047713724754126e-5	yes	SESEC_RS01960	ACT domain-containing protein
SESEC_RS07795	3.4705	1.7374337062153742	2.9780217779329067e-6	2.60712270195399e-5	yes	SESEC_RS07795	hypothetical protein
SESEC_RS03985	6.4611	-1.0432914017400536	3.097029685751096e-6	2.699040350568602e-5	yes	lacD	tagatose-bisphosphate aldolase
SESEC_RS02910	9.4929	0.9701109841782802	3.3349221024842703e-6	2.8932702564795966e-5	no	SESEC_RS02910	DivIVA domain-containing protein
SESEC_RS01300	8.8422	-0.9664233350524917	3.9271271096409965e-6	3.391769871376035e-5	no	SESEC_RS01300	PTS glucose transporter subunit IIA
SESEC_RS06900	9.8107	-0.9571793583657754	3.945195151404486e-6	3.392163331073679e-5	no	lgt	prolipoprotein diacylglyceryl transferase
SESEC_RS02765	8.167	-0.9720546004214853	4.202281016675737e-6	3.587893762920564e-5	no	SESEC_RS02765	Crp/Fnr family transcriptional regulator
SESEC_RS04745	3.5449	1.6871931891966194	4.210093408203777e-6	3.587893762920564e-5	yes	SESEC_RS04745	ABC transporter ATP-binding protein
SESEC_RS06615	8.8967	-0.948485352367733	5.494761141571912e-6	4.662074871659693e-5	no	obgE	GTPase ObgE
SESEC_RS01725	5.7685	1.105110098887669	5.610022260214577e-6	4.7389924882338924e-5	yes	rpsR	30S ribosomal protein S18
SESEC_RS07880	6.2329	-1.018687615735649	6.292302931411623e-6	5.292129015676325e-5	yes	SESEC_RS07880	GH92 family glycosyl hydrolase
SESEC_RS08255	6.929	1.0002319248237748	6.61135349073963e-6	5.536289923115012e-5	yes	SESEC_RS08255	DEAD/DEAH box helicase
SESEC_RS00040	4.3279	1.3516091254884472	6.689791650341037e-6	5.577722388985644e-5	yes	SESEC_RS00040	oligosaccharide flippase family protein
SESEC_RS04470	7.4359	0.9785271870934494	6.744494695031692e-6	5.59909344078924e-5	no	SESEC_RS04470	rhamnan synthesis F family protein
SESEC_RS07110	5.1144	1.1657532483671282	6.933999013685884e-6	5.7083385366254575e-5	yes	SESEC_RS07110	ABC transporter permease
SESEC_RS06205	8.4495	-0.9464133980477734	6.935364577208501e-6	5.7083385366254575e-5	no	SESEC_RS06205	PTS mannose/fructose/sorbose/N-acetylgalactosamine transporter subunit IIC
SESEC_RS04750	6.5796	1.0181937608039462	7.29039905863201e-6	5.9750249306064896e-5	yes	SESEC_RS04750	ABC transporter permease
SESEC_RS04120	6.8203	-0.9820677680798333	7.374725813876541e-6	6.018526236239922e-5	no	SESEC_RS04120	FtsW/RodA/SpoVE family cell cycle protein
SESEC_RS03020	4.8081	1.1906758531077886	7.533538533591868e-6	6.122192074134152e-5	yes	SESEC_RS03020	HU family DNA-binding protein
SESEC_RS02290	6.8672	-0.981505940096973	7.60362465702436e-6	6.153185331692822e-5	no	SESEC_RS02290	DUF4300 family protein
SESEC_RS02040	9.1896	-0.9274818240771641	8.16705350764994e-6	6.581483286917901e-5	no	fabF	beta-ketoacyl-ACP synthase II
SESEC_RS07660	5.5927	1.0921393156427388	8.7391455484599e-6	7.01316430263907e-5	yes	SESEC_RS07660	ABC transporter permease
SESEC_RS06315	12.3914	-0.9155134725282836	8.812815076526558e-6	7.042938521738651e-5	no	SESEC_RS06315	dihydrolipoamide acetyltransferase
SESEC_RS00275	9.2173	0.9290008948501655	8.857357430568587e-6	7.049285293915331e-5	no	purB	adenylosuccinate lyase
SESEC_RS00940	5.334	1.1127446408326709	8.937037442749931e-6	7.083429676846242e-5	yes	SESEC_RS00940	PTS sugar transporter subunit IIA
SESEC_RS01280	4.4763	-1.2207628491908489	9.569914420985402e-6	7.553957038859788e-5	yes	SESEC_RS01280	hypothetical protein
SESEC_RS05330	5.9605	1.0872531963792995	1.0084809061646062e-5	7.927894797032781e-5	yes	SESEC_RS05330	DUF6076 domain-containing protein
SESEC_RS03185	8.8706	0.9224338303017541	1.0693688367858543e-5	8.372375527030712e-5	no	pepF	oligoendopeptidase F
SESEC_RS04735	5.3536	-1.0563258408776046	1.1639776791197599e-5	9.076198420990515e-5	yes	SESEC_RS04735	TrkA C-terminal domain-containing protein
SESEC_RS01315	13.8574	-0.9007118165955299	1.2015964918237059e-5	9.331753400211523e-5	no	SESEC_RS01315	ABC transporter substrate-binding protein
SESEC_RS07790	9.2356	0.9121860640192335	1.2738654223391287e-5	9.853272302912297e-5	no	SESEC_RS07790	valine--tRNA ligase
SESEC_RS00335	4.7138	1.175851141019926	1.2990847387233236e-5	1.0008148827124484e-4	yes	rpsJ	30S ribosomal protein S10
SESEC_RS01320	10.6827	-0.8997205728291787	1.3362937650421696e-5	1.0253791997893301e-4	no	SESEC_RS01320	sugar ABC transporter permease
SESEC_RS02865	8.1129	0.9231086947449393	1.3867407432728798e-5	1.0598661395014154e-4	no	murD	UDP-N-acetylmuramoyl-L-alanine--D-glutamate ligase
SESEC_RS02745	7.1497	-0.9365810728520654	1.3971807458640712e-5	1.0636245519898027e-4	no	SESEC_RS02745	MmcQ/YjbR family DNA-binding protein
SESEC_RS08555	9.7653	-0.9002288228768982	1.4098008134249355e-5	1.0690064435655219e-4	no	SESEC_RS08555	nucleoside-triphosphate diphosphatase
SESEC_RS06270	7.5344	0.9396748182332582	1.4467605637925712e-5	1.0927297434762714e-4	no	hemW	radical SAM family heme chaperone HemW
SESEC_RS08440	9.8914	-0.894951720488004	1.5520449503704146e-5	1.1676713181302416e-4	no	pflA	pyruvate formate-lyase-activating protein
SESEC_RS07265	4.5863	-1.1234630234459992	1.5813607730437168e-5	1.1850976065689488e-4	yes	SESEC_RS07265	PTS sugar transporter subunit IIC
SESEC_RS05820	7.233	0.9394877398271237	1.5962490976230494e-5	1.1916185124116253e-4	no	SESEC_RS05820	2-dehydropantoate 2-reductase
SESEC_RS01845	6.5969	0.9691801716512413	1.690543593839005e-5	1.257137823063291e-4	no	SESEC_RS01845	NEAT domain-containing protein
SESEC_RS05965	3.2708	-1.3832078239826375	1.7595503082703205e-5	1.3034207283571682e-4	yes	SESEC_RS05965	MFS transporter
SESEC_RS03860	9.3267	0.894725863979884	1.7921256614618416e-5	1.322465143285635e-4	no	ppc	phosphoenolpyruvate carboxylase
SESEC_RS07760	7.299	0.9291517754479575	2.0965060370720508e-5	1.5411719951911334e-4	no	SESEC_RS07760	3-oxoacyl-ACP reductase
SESEC_RS04490	6.825	0.9471756025353512	2.407297419825645e-5	1.7629105819711759e-4	no	SESEC_RS04490	DUF2142 domain-containing protein
SESEC_RS07175	7.1972	-0.9034223125415796	2.4647208552053048e-5	1.7981258966384155e-4	no	SESEC_RS07175	alpha-amylase
SESEC_RS09880	7.7802	0.9006734991278404	2.6305172304627153e-5	1.9118400701400714e-4	no	SESEC_RS09880	MFS transporter
SESEC_RS01685	6.7997	0.9446356065016499	2.7781967448641452e-5	2.0115815528602796e-4	no	trxA	thioredoxin
SESEC_RS01155	7.0149	0.9240083634661412	2.7944492295456823e-5	2.0157712419868856e-4	no	SESEC_RS01155	ABC transporter ATP-binding protein
SESEC_RS09590	6.5828	0.9474899267310875	3.1188814341706074e-5	2.2407580435363148e-4	no	SESEC_RS09590	LPXTG cell wall anchor domain-containing protein
SESEC_RS07270	4.5603	-1.0940999111901604	3.1296153359878954e-5	2.2407580435363148e-4	yes	SESEC_RS07270	PTS sugar transporter subunit IIC
SESEC_RS06275	6.0437	0.972376483447183	3.146308466044586e-5	2.2443667057784716e-4	no	SESEC_RS06275	GNAT family N-acetyltransferase
SESEC_RS01450	5.4671	1.0120128960956567	3.615056814314873e-5	2.5692248798414927e-4	yes	SESEC_RS01450	MerR family transcriptional regulator
SESEC_RS00385	2.2107	2.1942447640440803	3.666759881349134e-5	2.5963895336317765e-4	yes	rpsQ	30S ribosomal protein S17
SESEC_RS06555	10.1293	-0.8530879453212779	3.7272695066472983e-5	2.6215528341679543e-4	no	uvrB	excinuclease ABC subunit UvrB
SESEC_RS05155	5.9415	-0.9454892354636634	3.729519608317858e-5	2.6215528341679543e-4	no	SESEC_RS05155	acetyl-CoA carboxylase biotin carboxyl carrier protein subunit
SESEC_RS09875	5.857	0.9766434605829977	3.809207743007285e-5	2.6678305865571026e-4	no	ruvA	Holliday junction branch migration protein RuvA
SESEC_RS04510	10.3936	-0.848221997118781	4.034601688385242e-5	2.8154503086340495e-4	no	pepT	peptidase T
SESEC_RS09325	6.9885	-0.8884579604454806	4.27802505525065e-5	2.9745401647699463e-4	no	SESEC_RS09325	hypothetical protein
SESEC_RS02905	7.916	0.8703511818532869	4.5010760123079346e-5	3.118371366800389e-4	no	SESEC_RS02905	RNA-binding protein
SESEC_RS08560	8.9664	-0.8500731808712049	4.5297255248627956e-5	3.1269718139375426e-4	no	racE	glutamate racemase
SESEC_RS02225	8.4244	-0.8515047899076083	4.894554797417183e-5	3.3667544785091053e-4	no	SESEC_RS02225	heavy metal translocating P-type ATPase
SESEC_RS08990	1.0948	7.705737375862101	5.069194108315694e-5	3.474472545414956e-4	yes	SESEC_RS08990	hypothetical protein
SESEC_RS06255	6.3297	0.9334328205016903	5.3911199432709685e-5	3.674652988015783e-4	no	SESEC_RS06255	TIGR01906 family membrane protein
SESEC_RS06630	4.9289	1.0711574930970853	5.399412230573554e-5	3.674652988015783e-4	yes	SESEC_RS06630	thioesterase family protein
SESEC_RS04155	5.9697	-0.9208567286709745	5.519092065634564e-5	3.7428772247930176e-4	no	SESEC_RS04155	HAD family hydrolase
SESEC_RS08830	6.9342	0.8914252243730363	5.771607952349701e-5	3.900391900430008e-4	no	SESEC_RS08830	ABC transporter permease
SESEC_RS09375	6.4297	0.9099512447371584	5.9606867955110994e-5	4.014084883970062e-4	no	def	peptide deformylase
SESEC_RS06300	6.9846	0.8840719478357466	6.307211667736289e-5	4.23264448503836e-4	no	SESEC_RS06300	type 1 glutamine amidotransferase
SESEC_RS07850	5.5929	-0.9430421706381797	6.430078334956758e-5	4.300114886502332e-4	no	SESEC_RS07850	sensor histidine kinase
SESEC_RS10490	11.4334	-0.8218169805283553	6.553268307404352e-5	4.3673338270106514e-4	no	rnpB	RNase P RNA component class B
SESEC_RS04420	6.8854	-0.8648318992653116	7.089074964181139e-5	4.7081235796596116e-4	no	mscL	large conductance mechanosensitive channel protein MscL
SESEC_RS00710	9.8442	-0.821881443269168	7.134657657680533e-5	4.7221136249803115e-4	no	SESEC_RS00710	acetate kinase
SESEC_RS02690	7.7267	-0.8369398375778251	7.27004668717286e-5	4.795243123114702e-4	no	cas7c	type I-C CRISPR-associated protein Cas7/Csd2
SESEC_RS06095	10.7975	-0.815222428116363	7.703053160013621e-5	5.063508664227384e-4	no	SESEC_RS06095	hypothetical protein
SESEC_RS03200	5.7965	0.9354464297042413	7.819510049196178e-5	5.12257699141219e-4	no	SESEC_RS03200	HAD family hydrolase
SESEC_RS05685	6.5109	0.8923247203818493	8.122215306193952e-5	5.302842942281204e-4	no	SESEC_RS05685	hydroxymethylglutaryl-CoA reductase, degradative
SESEC_RS09450	5.6591	0.9522616081012597	8.319012505407802e-5	5.412979082910618e-4	no	dtd	D-aminoacyl-tRNA deacylase
SESEC_RS08210	6.7249	0.8753001864728787	8.774142739041342e-5	5.689898624711658e-4	no	nadE	ammonia-dependent NAD(+) synthetase
SESEC_RS08240	7.528	0.8437507973450962	9.027248025941556e-5	5.834389160390415e-4	no	SESEC_RS08240	amino acid ABC transporter permease
SESEC_RS04685	4.7377	1.0389388602433396	9.114491776778522e-5	5.871073967249309e-4	yes	SESEC_RS04685	amino acid ABC transporter substrate-binding protein
SESEC_RS09850	7.1435	0.8599776532712309	9.148099851008107e-5	5.873080104347204e-4	no	SESEC_RS09850	competence/damage-inducible protein A
SESEC_RS07755	6.7976	0.8666870168603176	9.26672468117074e-5	5.929472337519882e-4	no	SESEC_RS07755	ASCH domain-containing protein
SESEC_RS07580	3.4417	1.4117424291184102	9.540429576526919e-5	6.084393167016837e-4	yes	SESEC_RS07580	LysR family transcriptional regulator
SESEC_RS10240	0.1731	-2.6614099703677296	9.658269231616537e-5	6.139216679898828e-4	yes	SESEC_RS10240	transposase
SESEC_RS08415	7.944	0.8296940337514328	9.882392030640327e-5	6.261015477306997e-4	no	SESEC_RS08415	iron-hydroxamate ABC transporter substrate-binding protein
SESEC_RS00815	2.1432	2.387349102829383	9.933700306553474e-5	6.272887472269505e-4	yes	SESEC_RS00815	hypothetical protein
SESEC_RS02220	5.4284	-0.9100532820427436	1.0560412824889391e-4	6.646848072136264e-4	no	SESEC_RS02220	CopY/TcrY family copper transport repressor
SESEC_RS04240	9.1923	0.807958738468709	1.0857108017576508e-4	6.811332261189691e-4	no	SESEC_RS04240	F0F1 ATP synthase subunit gamma
SESEC_RS02560	4.7629	1.0438950067634032	1.0954168298135177e-4	6.84991173448323e-4	yes	nrdF	class 1b ribonucleoside-diphosphate reductase subunit beta
SESEC_RS01495	5.4744	0.9769126748774623	1.1038051959364645e-4	6.87826786211948e-4	no	tsaB	tRNA (adenosine(37)-N6)-threonylcarbamoyltransferase complex dimerization subunit type 1 TsaB
SESEC_RS00380	0.5779	7.562074715938088	1.1070939964989816e-4	6.87826786211948e-4	yes	rpmC	50S ribosomal protein L29
SESEC_RS04445	5.9334	-0.8789339586807629	1.1187535583071795e-4	6.928358049194945e-4	no	SESEC_RS04445	DUF1972 domain-containing protein
SESEC_RS08355	8.1004	-0.8122491801728897	1.1439943107644751e-4	7.061964879911471e-4	no	rsmI	16S rRNA (cytidine(1402)-2'-O)-methyltransferase
SESEC_RS07150	3.2595	-1.2662683970203188	1.1520133659793984e-4	7.088746782352465e-4	yes	SESEC_RS07150	S8 family serine peptidase
SESEC_RS09720	8.1057	0.817335550559766	1.2052419157436943e-4	7.39266219656801e-4	no	SESEC_RS09720	ABC transporter permease
SESEC_RS00810	3.1797	1.482643356748388	1.2170125061887353e-4	7.441162180696838e-4	yes	SESEC_RS00810	hypothetical protein
SESEC_RS07555	9.5187	-0.7965517987465153	1.2381084698056212e-4	7.546192762169704e-4	no	SESEC_RS07555	GntP family permease
SESEC_RS02870	7.2545	0.8318522948619139	1.2622393455306212e-4	7.66899993530592e-4	no	SESEC_RS02870	UDP-N-acetylglucosamine--N-acetylmuramyl-(pentapeptide) pyrophosphoryl-undecaprenol N-acetylglucosamine transferase
SESEC_RS10135	4.3973	1.1148148300347145	1.3165107319339722e-4	7.973583866996321e-4	yes	SESEC_RS10135	pitrilysin family protein
SESEC_RS06100	10.7075	-0.7824277525251251	1.4746216198227485e-4	8.903201378616343e-4	no	SESEC_RS06100	purine-nucleoside phosphorylase
SESEC_RS04340	3.7259	1.3754009103046712	1.4926483710167294e-4	8.969230622832372e-4	yes	SESEC_RS04340	hypothetical protein
SESEC_RS04225	7.5476	0.8173336681889722	1.494871770472062e-4	8.969230622832372e-4	no	atpF	F0F1 ATP synthase subunit B
SESEC_RS02705	4.9459	-0.9395984073108372	1.585352682753806e-4	9.482575363303821e-4	no	cas2	CRISPR-associated endonuclease Cas2
SESEC_RS07695	6.0413	0.9184635037442603	1.687133640643412e-4	0.0010060121956282388	no	SESEC_RS07695	DUF3397 domain-containing protein
SESEC_RS03445	3.2009	-1.367108152165304	1.753160521795439e-4	0.00104213465581025	yes	SESEC_RS03445	hypothetical protein
SESEC_RS02925	4.8826	0.9970677135002369	1.7592042061734722e-4	0.00104213465581025	no	SESEC_RS02925	NUDIX hydrolase
SESEC_RS06395	9.3539	-0.77909321046511	1.7639454714129879e-4	0.00104213465581025	no	SESEC_RS06395	FAD-dependent oxidoreductase
SESEC_RS04965	9.4237	-0.7772511554822447	1.7817296317293454e-4	0.0010494224069451741	no	SESEC_RS04965	formate--tetrahydrofolate ligase
SESEC_RS02210	5.5342	-0.89013327976104	1.8423587013733451e-4	0.001081824042330812	no	SESEC_RS02210	ISL3-like element ISSeq1 family transposase
SESEC_RS00825	9.6278	0.7767557053713997	1.851855604358828e-4	0.0010840954085091499	no	groL	chaperonin GroEL
SESEC_RS01850	4.8959	0.9879027902019579	1.8791323957241911e-4	0.0010967299982317551	no	SESEC_RS01850	heme-binding Shp domain-containing protein
SESEC_RS03960	8.6521	-0.7775573610014429	1.9954327707029495e-4	0.001161088675641656	no	whiA	DNA-binding protein WhiA
SESEC_RS06915	4.2154	1.1053518216264806	2.075399553207962e-4	0.0012039817889995588	yes	SESEC_RS06915	SprT family protein
SESEC_RS08825	8.4938	0.7782756218217575	2.176247328306491e-4	0.0012580708934578023	no	SESEC_RS08825	ABC transporter ATP-binding protein
SESEC_RS10190	5.135	0.9549778102406369	2.1817013417180995e-4	0.0012580708934578023	no	SESEC_RS10190	YfhO family protein
SESEC_RS05440	9.3433	-0.7655560519159293	2.240186910325178e-4	0.0012850904884707018	no	prfA	peptide chain release factor 1
SESEC_RS04940	9.1622	-0.7672584072309069	2.241902409793125e-4	0.0012850904884707018	no	SESEC_RS04940	ABC transporter permease
SESEC_RS09300	4.8743	0.9606889574332257	2.3265050706555135e-4	0.001329628713971074	no	rpsI	30S ribosomal protein S9
SESEC_RS02065	9.1528	-0.7584183750550603	2.566314735460568e-4	0.0014623438403837438	no	SESEC_RS02065	acetyl-CoA carboxylase carboxyl transferase subunit alpha
SESEC_RS08365	7.9215	-0.773242229853731	2.590302043960165e-4	0.001471658329400377	no	ricT	regulatory iron-sulfur-containing complex subunit RicT
SESEC_RS06305	8.4411	-0.7633142158310777	2.625835049379864e-4	0.0014868606629018877	no	SESEC_RS06305	lipoate--protein ligase
SESEC_RS07560	8.5819	-0.7642964989276992	2.632499927567724e-4	0.0014868606629018877	no	SESEC_RS07560	3-hydroxybutyrate dehydrogenase
SESEC_RS09600	6.8855	0.8087524381902165	2.6979376149220046e-4	0.0015192599673982952	no	SESEC_RS09600	LD-carboxypeptidase
SESEC_RS01765	6.368	0.8345315620578717	2.705639505802779e-4	0.0015192599673982952	no	nusB	transcription antitermination factor NusB
SESEC_RS07855	3.143	-1.211913567301642	2.749672888794556e-4	0.0015394970883192776	yes	SESEC_RS07855	DUF624 domain-containing protein
SESEC_RS04255	1.9562	2.1000664001636613	2.7934908518396847e-4	0.0015594966320705021	yes	SESEC_RS04255	DUF1146 family protein
SESEC_RS04475	5.532	0.8944332242900288	2.8116811191616377e-4	0.0015651149813599174	no	SESEC_RS04475	glycosyltransferase family 2 protein
SESEC_RS06140	-1.2323	-6.430139585072259	2.8835007310568545e-4	0.0016004675527422196	yes	SESEC_RS06140	hypothetical protein
SESEC_RS02730	5.5262	-0.8558276450394828	2.9521735753394306e-4	0.0016338753753171677	no	msrB	peptide-methionine (R)-S-oxide reductase MsrB
SESEC_RS08325	8.1385	-0.7589771561343966	3.093419611403762e-4	0.0017071421695024772	no	fsa	fructose-6-phosphate aldolase
SESEC_RS07440	5.7343	-0.8415396612441943	3.15149768377141e-4	0.001731665884985725	no	SESEC_RS07440	ISL3-like element ISSeq1 family transposase
SESEC_RS08695	4.4442	1.0210904987227314	3.1558396969366014e-4	0.001731665884985725	yes	sstT	serine/threonine transporter SstT
SESEC_RS04125	7.3923	-0.7705085376045121	3.314931607543289e-4	0.0018137949648091972	no	SESEC_RS04125	HAD-IA family hydrolase
SESEC_RS01455	9.8578	0.7422499893160508	3.385371765434908e-4	0.0018470895241438053	no	SESEC_RS01455	glutamine synthetase family protein
SESEC_RS02305	7.5863	-0.7652995805384123	3.4117973194288244e-4	0.001856249050062123	no	SESEC_RS02305	TetR/AcrR family transcriptional regulator
SESEC_RS09795	3.8938	1.1400215785188832	3.43059983090735e-4	0.0018612212040359313	yes	yaaA	peroxide stress protein YaaA
SESEC_RS08515	3.9697	-1.0195448504927127	3.4797232216948504e-4	0.0018825693609506409	yes	SESEC_RS08515	tRNA (cytidine(34)-2'-O)-methyltransferase
SESEC_RS01595	5.8804	-0.8248926288308616	3.555906082271797e-4	0.0019183963906037763	no	SESEC_RS01595	Crp/Fnr family transcriptional regulator
SESEC_RS03225	9.3249	-0.7402708088627585	3.5724819057636757e-4	0.0019219553493019105	no	SESEC_RS03225	polysaccharide deacetylase family protein
SESEC_RS08125	2.6325	1.6953456525183117	3.783582985684707e-4	0.0020257484935567245	yes	SESEC_RS08125	ISL3-like element ISSeq1 family transposase
SESEC_RS01940	8.6665	0.7451644218745814	3.805080859661557e-4	0.0020257484935567245	no	gatB	Asp-tRNA(Asn)/Glu-tRNA(Gln) amidotransferase subunit GatB
SESEC_RS03970	4.9287	-0.8788582961027219	3.809655147608339e-4	0.0020257484935567245	no	SESEC_RS03970	zinc ABC transporter substrate-binding protein AdcA
SESEC_RS07315	2.2836	-1.3582739117810536	3.815319096092063e-4	0.0020257484935567245	yes	SESEC_RS07315	ISL3-like element ISSeq1 family transposase
SESEC_RS05635	9.9193	-0.734300081446509	3.817999497201927e-4	0.0020257484935567245	no	SESEC_RS05635	ATP-dependent Clp protease ATP-binding subunit
SESEC_RS06265	7.3984	0.7675919995584474	3.936335445291616e-4	0.002082797271327377	no	SESEC_RS06265	thioesterase
SESEC_RS04165	11.8835	-0.7280946985463084	3.9538568009023846e-4	0.0020863364927501352	no	SESEC_RS04165	endonuclease/exonuclease/phosphatase family protein
SESEC_RS03295	7.1697	-0.7624071060918569	3.97097199619076e-4	0.002089255336340808	no	SESEC_RS03295	UDP-N-acetylglucosamine 1-carboxyvinyltransferase
SESEC_RS05455	5.3608	0.8814849407806373	3.981083636744946e-4	0.002089255336340808	no	SESEC_RS05455	FAD:protein FMN transferase
SESEC_RS07205	7.1481	0.7736185835063639	4.026045422167468e-4	0.0021071096421452565	no	SESEC_RS07205	NAD(P)H-dependent oxidoreductase
SESEC_RS08150	7.8013	0.7534282408626055	4.213155322114335e-4	0.0021990615583718726	no	SESEC_RS08150	primosomal protein N'
SESEC_RS06955	6.9991	-0.7701614522053403	4.241437734927895e-4	0.0022078402912084124	no	SESEC_RS06955	response regulator transcription factor
SESEC_RS07210	5.715	0.8432862190641167	4.414696052312734e-4	0.0022918341231143733	no	SESEC_RS07210	glycosyltransferase family 2 protein
SESEC_RS01295	11.8994	-0.720831789918696	4.5280015219439847e-4	0.002344336271845192	no	SESEC_RS01295	PTS transporter subunit EIIC
SESEC_RS10860	5.4552	-0.8292917462245813	4.6885694961203936e-4	0.0024164795770657173	no	SESEC_RS10860	T7SS effector LXG polymorphic toxin
SESEC_RS05460	6.4843	0.7904237967754171	4.692436977271954e-4	0.0024164795770657173	no	SESEC_RS05460	xanthine phosphoribosyltransferase
SESEC_RS03650	5.8913	-0.7945034634964305	4.914639973296427e-4	0.0025241590902850453	no	SESEC_RS03650	phage tail spike protein
SESEC_RS01230	8.652	-0.7262461738637678	5.011025649355063e-4	0.002566817925706875	no	SESEC_RS01230	RNA-binding cell elongation regulator Jag/EloR
SESEC_RS04105	11.0859	0.7161848988717546	5.049293757560605e-4	0.002569919743882251	no	ptsP	phosphoenolpyruvate--protein phosphotransferase
SESEC_RS07225	9.3752	-0.7204768591142465	5.051646741148832e-4	0.002569919743882251	no	rnr	ribonuclease R
SESEC_RS10505	8.14	-0.7351095788560496	5.057111022488957e-4	0.002569919743882251	no	ssrS	6S RNA
SESEC_RS02200	10.2424	0.717739859265449	5.159917482302634e-4	0.0026152634397144403	no	infB	translation initiation factor IF-2
SESEC_RS02185	7.8421	0.7404221073801347	5.184632643740718e-4	0.0026208930372295597	no	nusA	transcription termination factor NusA
SESEC_RS08410	7.0656	0.7581105483018606	5.300780837259136e-4	0.0026725926420317	no	SESEC_RS08410	ABC transporter ATP-binding protein
SESEC_RS00350	1.5931	2.1654895431867414	5.795481942129811e-4	0.0029143859583660617	yes	SESEC_RS00350	50S ribosomal protein L23
SESEC_RS06655	6.4474	0.7715296361971088	6.600205627688824e-4	0.0033104156351376757	no	SESEC_RS06655	HAD family phosphatase
SESEC_RS02930	10.1481	-0.7000013405415603	6.965425646217968e-4	0.0034845220245755338	no	SESEC_RS02930	ATP-dependent Clp protease ATP-binding subunit
SESEC_RS06595	5.5397	-0.8081403952487642	7.113178943423159e-4	0.003542046296641559	no	SESEC_RS06595	DUF871 domain-containing protein
SESEC_RS07120	4.5483	0.9505166242604245	7.117195829700329e-4	0.003542046296641559	no	SESEC_RS07120	ATP-binding cassette domain-containing protein
SESEC_RS04935	8.6465	-0.7062201684552548	7.205280996468122e-4	0.0035766420616488667	no	SESEC_RS04935	ABC transporter permease
SESEC_RS08095	9.5578	0.7008814798890382	7.290857627324451e-4	0.0036098179409323632	no	cysK	cysteine synthase A
SESEC_RS04140	-0.9994	-4.176606489272415	7.313728106705823e-4	0.0036118564957731835	yes	SESEC_RS04140	hypothetical protein
SESEC_RS01475	6.1783	0.7788285954543867	7.409968111826464e-4	0.0036500252131400944	no	SESEC_RS01475	ABC transporter ATP-binding protein
SESEC_RS06705	2.0194	-1.4605195740344645	7.674802608664428e-4	0.0037708341388489	yes	SESEC_RS06705	PTS mannose/fructose/sorbose/N-acetylgalactosamine transporter subunit IIC
SESEC_RS02205	5.6944	0.7992656014819508	7.782598010878175e-4	0.0038081877917151633	no	rbfA	30S ribosome-binding factor RbfA
SESEC_RS03310	6.2553	0.7681132464467603	7.790373779521155e-4	0.0038081877917151633	no	SESEC_RS03310	sugar kinase
SESEC_RS02055	9.8712	-0.6922964048536664	7.967877491995358e-4	0.003885096721413433	no	accC	acetyl-CoA carboxylase biotin carboxylase subunit
SESEC_RS08195	6.8805	0.7361403014647043	8.452140013037752e-4	0.004110813551795634	no	recU	Holliday junction resolvase RecU
SESEC_RS08215	6.7746	0.7392440309455663	8.502485438241641e-4	0.00411636811566492	no	SESEC_RS08215	nicotinate phosphoribosyltransferase
SESEC_RS06485	10.0692	0.6905212246895677	8.50630586726188e-4	0.00411636811566492	no	SESEC_RS06485	sugar ABC transporter permease
SESEC_RS05410	7.4439	-0.7102344943048645	8.724729620656857e-4	0.004211486027414814	no	SESEC_RS05410	lysozyme family protein
SESEC_RS00980	11.7969	-0.6831981588635947	8.81836052252681e-4	0.004246040591596659	no	polA	DNA polymerase I
SESEC_RS08550	7.1565	-0.7157142886077396	8.988700891278669e-4	0.004317266313367261	no	SESEC_RS08550	metallophosphoesterase
SESEC_RS01590	9.9474	-0.6843711373585695	9.264198405676232e-4	0.004438518937644881	no	SESEC_RS01590	Xaa-Pro dipeptidyl-peptidase
SESEC_RS04825	6.9736	0.7272424555457775	9.391103737690379e-4	0.0044881552850599676	no	phoU	phosphate signaling complex protein PhoU
SESEC_RS10090	5.704	0.7998601765421839	9.465948411657647e-4	0.004512726891300156	no	sdaAA	L-serine ammonia-lyase, iron-sulfur-dependent, subunit alpha
SESEC_RS00985	7.7213	-0.7014670586173396	9.610340514717766e-4	0.004570250822554671	no	SESEC_RS00985	CoA-binding protein
SESEC_RS07370	2.8252	1.4442059349873977	9.718510404366253e-4	0.0046103081376377844	yes	SESEC_RS07370	hypothetical protein
SESEC_RS05730	5.9671	0.7668042942167881	9.79094590161333e-4	0.004633258429117266	no	gdhA	NADP-specific glutamate dehydrogenase
SESEC_RS04290	9.1417	-0.684068033882485	9.824625572055765e-4	0.004637801189161619	no	SESEC_RS04290	ABC transporter permease
SESEC_RS02915	9.5724	0.6829881888752795	9.936758584483724e-4	0.004679265778414585	no	ileS	isoleucine--tRNA ligase
SESEC_RS09030	8.2716	-0.6907074277694726	9.998671670987224e-4	0.004696936984956437	no	SESEC_RS09030	hypothetical protein
SESEC_RS06620	7.4887	0.7060785808436785	0.0010226892420649556	0.004791878026216122	no	SESEC_RS06620	aminopeptidase
SESEC_RS04230	5.8575	0.7780912792138998	0.0010250538664595234	0.004791878026216122	no	SESEC_RS04230	F0F1 ATP synthase subunit delta
SESEC_RS06670	7.3119	-0.7012251004075235	0.0010318108290480815	0.004811786093817445	no	SESEC_RS06670	bifunctional 4-hydroxy-2-oxoglutarate aldolase/2-dehydro-3-deoxy-phosphogluconate aldolase
SESEC_RS02355	5.5383	0.8006021276996459	0.0010474826147529733	0.0048730712947203545	no	SESEC_RS02355	hypothetical protein
SESEC_RS01135	10.52	-0.6721139610181762	0.001098729563260723	0.005099164189976271	no	galU	UTP--glucose-1-phosphate uridylyltransferase GalU
SESEC_RS05745	6.7956	0.7172004575848347	0.0011295855696938858	0.005220867580614895	no	SESEC_RS05745	ABC-F family ATP-binding cassette domain-containing protein
SESEC_RS03520	5.0165	-0.8029498430746597	0.0011303747565505771	0.005220867580614895	no	SESEC_RS03520	DEAD/DEAH box helicase
SESEC_RS07845	5.2969	-0.7878935102374609	0.001157473891721936	0.00533324094606806	no	SESEC_RS07845	response regulator transcription factor
SESEC_RS02300	8.1997	-0.6818959913258787	0.0011786641180479161	0.005417916685824072	no	SESEC_RS02300	Cof-type HAD-IIB family hydrolase
SESEC_RS07750	7.7049	0.6915784147182081	0.0012194734409677276	0.005592156779294865	no	SESEC_RS07750	Gfo/Idh/MocA family oxidoreductase
SESEC_RS03265	6.8484	-0.7038885750638606	0.001239552878822486	0.005670733597653463	no	birA	bifunctional biotin--[acetyl-CoA-carboxylase] ligase/biotin operon repressor BirA
SESEC_RS07625	1.0796	2.5931315694435613	0.001247092203670579	0.00569170517599416	yes	SESEC_RS07625	YozE family protein
SESEC_RS04650	10.3987	-0.6646043973023795	0.0012528056913638193	0.005704264211741646	no	pfkA	6-phosphofructokinase
SESEC_RS10050	1.9616	1.9012210938891634	0.0012923058498060585	0.005870238364920917	yes	SESEC_RS10050	Veg family protein
SESEC_RS06460	3.3213	-1.0377022799044302	0.0012975249731242166	0.005880077878205274	yes	SESEC_RS06460	phosphoribulokinase
SESEC_RS01470	6.1356	0.7430444442191192	0.0013046170541741078	0.005894676380935874	no	SESEC_RS01470	ABC transporter permease
SESEC_RS07735	1.6661	2.050323070889617	0.001306867505015378	0.005894676380935874	yes	macP	cell wall synthase accessory phosphoprotein MacP
SESEC_RS02695	6.9385	-0.6896284476422342	0.001322560318139164	0.005951521431626239	no	cas4	CRISPR-associated protein Cas4
SESEC_RS06790	2.6715	-1.164251760035794	0.0014018781672706453	0.006293746736977302	yes	SESEC_RS06790	sigma-70 family RNA polymerase sigma factor
SESEC_RS02655	6.2104	-0.7176463839735877	0.0014170293155372094	0.006346973166801547	no	SESEC_RS02655	hypothetical protein
SESEC_RS01615	5.4406	-0.7589185354256663	0.001429768218952782	0.006389173061956051	no	SESEC_RS01615	CppA N-terminal domain-containing protein
SESEC_RS08185	5.2124	0.7962395430696398	0.001471153011713496	0.006558890510556003	no	gpsB	cell division regulator GpsB
SESEC_RS09145	5.2813	0.7767647302063183	0.0014977286483114757	0.006661952371011321	no	SESEC_RS09145	aspartate kinase
SESEC_RS01935	7.212	0.6866188866328063	0.0015137412812271153	0.006717662920837382	no	gatA	Asp-tRNA(Asn)/Glu-tRNA(Gln) amidotransferase subunit GatA
SESEC_RS00315	12.0313	-0.650248491295932	0.0015321742063062634	0.006783833382404284	no	adhP	alcohol dehydrogenase AdhP
SESEC_RS05220	5.8907	-0.7311926388453863	0.0015578082375444498	0.006881510700712409	no	xerS	tyrosine recombinase XerS
SESEC_RS01840	10.8009	0.648770135178207	0.0016326954055541013	0.00719581544873501	no	SESEC_RS01840	CHAP domain-containing protein
SESEC_RS02050	6.088	-0.7031988469781961	0.001651362656493618	0.0072597501015710525	no	fabZ	3-hydroxyacyl-ACP dehydratase FabZ
SESEC_RS10870	-1.2476	-6.020668177317332	0.0016553644780962931	0.0072597501015710525	yes	SESEC_RS10870	hypothetical protein
SESEC_RS04400	11.1072	-0.6466660964600367	0.0016585098882093787	0.0072597501015710525	no	addA	helicase-exonuclease AddAB subunit AddA
SESEC_RS02985	7.0336	0.6875004142768584	0.0016639673549985708	0.007267122734075391	no	SESEC_RS02985	TlyA family RNA methyltransferase
SESEC_RS00280	4.7963	0.8436744850909383	0.0017702846684760113	0.00771395536535022	no	SESEC_RS00280	XRE family transcriptional regulator
SESEC_RS04770	7.9855	-0.6586914140249068	0.001783122931027578	0.007750310815800589	no	truB	tRNA pseudouridine(55) synthase TruB
SESEC_RS06340	10.2269	-0.6436905914224313	0.0017890922948561663	0.007750310815800589	no	SESEC_RS06340	ribonuclease J
SESEC_RS05495	7.3439	-0.667803209798079	0.001790700058687052	0.007750310815800589	no	SESEC_RS05495	RluA family pseudouridine synthase
SESEC_RS05465	6.5771	0.6938326029112086	0.0017972691442089087	0.007761301281942507	no	guaC	GMP reductase
SESEC_RS00925	7.1526	0.6748129159941195	0.0018067780076600744	0.007784909267904482	no	SESEC_RS00925	hypothetical protein
SESEC_RS08235	7.1422	0.6746595599687923	0.0018872664607843365	0.008113560722032662	no	SESEC_RS08235	amino acid ABC transporter ATP-binding protein
SESEC_RS07375	2.8876	1.2212983312994734	0.0019158148012079054	0.0082179494590789	yes	SESEC_RS07375	ABC transporter ATP-binding protein
SESEC_RS05355	2.9708	1.2690545911220303	0.0019543658581817913	0.008364685873018068	yes	SESEC_RS05355	putative DNA-binding protein
SESEC_RS03595	2.7395	-1.1242865436803504	0.0019650610136502304	0.008391812665832247	yes	SESEC_RS03595	Clp protease ClpP
SESEC_RS06425	5.325	0.7674055761437628	0.0020035579418848743	0.00852548682908036	no	SESEC_RS06425	TIGR02328 family protein
SESEC_RS09860	1.8104	2.509396174153512	0.002005215749518901	0.00852548682908036	yes	SESEC_RS09860	phosphlipase A2 SlaA
SESEC_RS08665	7.325	0.6685596859419175	0.0020277331339041867	0.008587548975334565	no	SESEC_RS08665	YceD family protein
SESEC_RS08250	5.7176	0.7435406838526968	0.002028730417329817	0.008587548975334565	no	SESEC_RS08250	hypothetical protein
SESEC_RS07830	6.3221	0.6978937123574387	0.0020856689704881366	0.00880920709903542	no	SESEC_RS07830	nucleoside phosphorylase
SESEC_RS01895	8.0148	0.6506186526785449	0.002148586481682142	0.009038992125519238	no	recG	ATP-dependent DNA helicase RecG
SESEC_RS08740	4.4737	0.8643971223344926	0.002149459186649954	0.009038992125519238	no	SESEC_RS08740	nucleotidyltransferase
SESEC_RS02575	6.8209	0.6784330925414778	0.002177290291490234	0.009136080830959022	no	brnQ	branched-chain amino acid transport system II carrier protein
SESEC_RS03655	5.6578	-0.7056094051229129	0.0022013386669325844	0.009216909288069907	no	SESEC_RS03655	DUF859 family phage minor structural protein
SESEC_RS08525	7.7645	-0.647617832019874	0.0022321284100483324	0.009325551665408001	no	SESEC_RS08525	pseudouridine synthase
SESEC_RS02815	6.3647	0.6892968986234862	0.0022374615204305832	0.009327599325431393	no	SESEC_RS02815	SepM family pheromone-processing serine protease
SESEC_RS03355	7.0161	-0.6695646202890179	0.002249585959412763	0.009357888893799097	no	SESEC_RS03355	YSIRK signal domain/LPXTG anchor domain surface protein
SESEC_RS07105	2.184	1.618477684638281	0.0022900792033862076	0.009504271962753007	yes	SESEC_RS07105	hypothetical protein
SESEC_RS03980	6.2619	-0.6877375737897066	0.002294645100041614	0.009504271962753007	no	SESEC_RS03980	SIS domain-containing protein
SESEC_RS05800	5.6077	-0.7263633873987552	0.002343548886458018	0.009685998187377988	no	SESEC_RS05800	glycoside hydrolase family 73 protein
SESEC_RS02120	5.9687	0.7058680035582787	0.002420071785433461	0.009973299770173125	no	SESEC_RS02120	GNAT family N-acetyltransferase
SESEC_RS05625	8.116	-0.6388165201349819	0.0024234186357430026	0.009973299770173125	no	SESEC_RS05625	DNA/RNA non-specific endonuclease
SESEC_RS09525	4.5549	0.8468767957574259	0.002464713225428784	0.010121615505705412	no	SESEC_RS09525	DUF3013 family protein
SESEC_RS01210	7.1207	-0.6516723267078793	0.0025484002680457043	0.010443018970757502	no	SESEC_RS01210	LytTR family DNA-binding domain-containing protein
SESEC_RS01535	1.6531	2.148825134780372	0.0025763509383992323	0.010529262587811887	yes	SESEC_RS01535	MerR family transcriptional regulator
SESEC_RS00325	7.6979	0.6434676524613883	0.0025803800319040555	0.010529262587811887	no	thrC	threonine synthase
SESEC_RS03880	3.4458	-0.9386192648025576	0.002596770573843905	0.010573742336624444	no	SESEC_RS03880	ABC transporter permease
SESEC_RS10965	4.5558	0.836350233211393	0.002606653196383401	0.010591590835937617	no	SESEC_RS10965	aminoglycoside 3'-phosphotransferase
SESEC_RS06685	2.5178	-1.1258358998333855	0.002628642159732919	0.010658452209780215	yes	SESEC_RS06685	gluconate 5-dehydrogenase
SESEC_RS02740	7.4204	-0.6408719743401375	0.0027227005480448367	0.011016641293139402	no	SESEC_RS02740	sensor histidine kinase
SESEC_RS05125	5.8347	-0.7003980809342745	0.002758597241583665	0.011138486975451027	no	citC	[citrate (pro-3S)-lyase] ligase
SESEC_RS04930	10.2246	-0.6148219569546313	0.002846408892849515	0.011456768478604502	no	SESEC_RS04930	ABC transporter ATP-binding protein
SESEC_RS06115	9.2575	-0.6183783792607808	0.002849320924845045	0.011456768478604502	no	rpiA	ribose-5-phosphate isomerase RpiA
SESEC_RS05120	6.8339	-0.6480483274514343	0.002861261726784643	0.01148081267872338	no	trmFO	methylenetetrahydrofolate--tRNA-(uracil(54)-C(5))-methyltransferase (FADH(2)-oxidizing) TrmFO
SESEC_RS07975	-0.4784	-3.303311368085808	0.002875194987209715	0.01151273502155075	yes	SESEC_RS07975	response regulator transcription factor
SESEC_RS08470	5.0381	-0.7479329322022693	0.002882790935878157	0.011519201955396952	no	SESEC_RS08470	ECF transporter S component
SESEC_RS06740	9.1433	-0.6175229255939868	0.0028937005237742587	0.011538855504739591	no	SESEC_RS06740	cation-translocating P-type ATPase
SESEC_RS10895	1.6287	1.9251593467700903	0.002937858890888501	0.011690735999692673	yes	SESEC_RS10895	class I SAM-dependent DNA methyltransferase
SESEC_RS06640	5.52	-0.7039418671142107	0.0029546832891942172	0.011733443329872294	no	SESEC_RS06640	DUF1846 domain-containing protein
SESEC_RS03740	1.4559	2.1238220609099243	0.0029785165319588286	0.011803750700725727	yes	SESEC_RS03740	hypothetical protein
SESEC_RS06775	13.324	-0.6080211689280636	0.0030058822175330012	0.01188773952970957	no	tuf	elongation factor Tu
SESEC_RS07840	6.6714	-0.6510867637120015	0.0030318327863068737	0.011955232126417047	no	SESEC_RS07840	glycoside hydrolase family 2 TIM barrel-domain containing protein
SESEC_RS06025	5.675	0.7029471117988599	0.003035362673841088	0.011955232126417047	no	SESEC_RS06025	hypothetical protein
SESEC_RS04025	7.8677	-0.6261445212360534	0.0030644800587720337	0.012045282843254974	no	SESEC_RS04025	bifunctional oligoribonuclease/PAP phosphatase NrnA
SESEC_RS01410	11.2522	0.6078083707075237	0.0031084656070113903	0.012191778989859282	no	SESEC_RS01410	SEC10/PgrA surface exclusion domain-containing protein
SESEC_RS08450	4.4682	0.8401804154191568	0.0031144108323005017	0.012191778989859282	no	SESEC_RS08450	class I SAM-dependent methyltransferase
SESEC_RS07185	7.5008	0.6353970036168894	0.00313127874978821	0.012232757883724674	no	SESEC_RS07185	Xaa-Pro peptidase family protein
SESEC_RS01405	8.0257	0.6269632947025255	0.0031375817209553423	0.012232757883724674	no	purR	pur operon repressor
SESEC_RS09660	6.082	0.681926942681239	0.0031528911132643524	0.012267612695246753	no	SESEC_RS09660	toxic anion resistance protein
SESEC_RS03235	5.818	-0.6731455341857211	0.003199681485441497	0.012424569639032912	no	udk	uridine kinase
SESEC_RS05265	4.1951	0.8693222019689489	0.003327475236139784	0.012885033309558955	no	SESEC_RS05265	restriction endonuclease subunit S
SESEC_RS02515	3.0482	-0.9948658843818566	0.0033316441267706954	0.012885033309558955	no	SESEC_RS02515	YoaK family protein
SESEC_RS05260	3.3464	1.0293042575709295	0.0033740626792069456	0.013014027365828766	yes	SESEC_RS05260	hypothetical protein
SESEC_RS02485	2.9185	1.1190657287209262	0.0033785117772141137	0.013014027365828766	yes	SESEC_RS02485	arsenate reductase family protein
SESEC_RS02375	1.1005	-1.6558055774705	0.0033936651684191065	0.013046305617515366	yes	SESEC_RS02375	hypothetical protein
SESEC_RS03955	8.217	-0.6154790418346847	0.0034121515524575636	0.013091242808831212	no	SESEC_RS03955	YvcK family protein
SESEC_RS04725	2.4952	-1.3137425198976047	0.003505043887261241	0.013420903631938668	yes	SESEC_RS04725	CsbD family protein
SESEC_RS09125	8.0683	0.6172077772807683	0.0035397392981339135	0.013526860889297455	no	SESEC_RS09125	TIGR01440 family protein
SESEC_RS01435	9.0412	-0.6048333758947279	0.003570259041208011	0.013616473095775503	no	SESEC_RS01435	5'-nucleotidase, lipoprotein e(P4) family
SESEC_RS01310	10.5686	-0.5995474306419663	0.0035817128909263534	0.013633160134237463	no	SESEC_RS01310	N-acetylmannosamine-6-phosphate 2-epimerase
SESEC_RS05130	5.5568	-0.6847978627488702	0.003665771193513715	0.013925592344590561	no	SESEC_RS05130	AbrB family transcriptional regulator
SESEC_RS02680	7.9034	-0.6071156150303892	0.003900111344543985	0.014771372834563864	no	cas5c	type I-C CRISPR-associated protein Cas5c
SESEC_RS01620	4.3217	-0.7940909333846642	0.003903753256901873	0.014771372834563864	no	SESEC_RS01620	serine hydrolase domain-containing protein
SESEC_RS08615	1.6032	-1.3243530096621363	0.0039128662141916515	0.014776824173594353	yes	SESEC_RS08615	GNAT family N-acetyltransferase
SESEC_RS02395	4.7801	0.769007197287284	0.003945750598127514	0.014871850590985503	no	SESEC_RS02395	isoprenylcysteine carboxyl methyltransferase family protein
SESEC_RS03285	9.0095	0.5998929359718693	0.003960774025957119	0.01489931791795588	no	metK	methionine adenosyltransferase
SESEC_RS09715	9.0299	0.5998169041964816	0.003991184447415246	0.014984446872751979	no	SESEC_RS09715	ABC transporter ATP-binding protein
SESEC_RS05385	2.6335	1.2123630538084913	0.004076137816406539	0.015234410156170507	yes	SESEC_RS05385	VOC family protein
SESEC_RS03665	4.9956	-0.7002434164808934	0.00407790769875128	0.015234410156170507	no	SESEC_RS03665	N-acetylmuramoyl-L-alanine amidase
SESEC_RS05715	6.3046	0.6559757999029724	0.004081493063646927	0.015234410156170507	no	SESEC_RS05715	ABC transporter ATP-binding protein
SESEC_RS05825	6.8633	0.6266127014542247	0.004175799146694804	0.015556265293102885	no	SESEC_RS05825	PTS transporter subunit IIC
SESEC_RS06405	7.0291	-0.6170641316631401	0.0043314633449161085	0.016105016220672636	no	SESEC_RS06405	tRNA (adenine(22)-N(1))-methyltransferase TrmK
SESEC_RS06965	7.6961	0.6107417706640826	0.004379619326440773	0.016252691373265758	no	SESEC_RS06965	permease
SESEC_RS05925	7.5806	-0.6052709556395099	0.004412533905408166	0.016343346734261785	no	SESEC_RS05925	RluA family pseudouridine synthase
SESEC_RS04530	9.8156	-0.5878543825727816	0.0044358090442040985	0.016398019614466592	no	cmk	(d)CMP kinase
SESEC_RS03035	3.0063	1.1254910220875185	0.004538886148590873	0.016746924755145633	yes	SESEC_RS03035	MFS transporter
SESEC_RS03075	7.2852	0.6137360142497588	0.0046029844693606286	0.016950952367090957	no	pbp2b	penicillin-binding protein PBP2B
SESEC_RS00715	1.1448	-1.5825645969497806	0.004747169389828752	0.017448565352691174	yes	SESEC_RS00715	hypothetical protein
SESEC_RS00065	5.6151	-0.654375933950238	0.0048226732869357004	0.01769232142978697	no	hpt	hypoxanthine phosphoribosyltransferase
SESEC_RS02475	4.0523	-0.7877783326731217	0.004834663797957937	0.017702590256401116	no	SESEC_RS02475	GNAT family N-acetyltransferase
SESEC_RS05865	0.739	2.9230300863993515	0.0049826694314976	0.01817541917625829	yes	SESEC_RS05865	KH domain-containing protein
SESEC_RS07385	1.0569	2.9230300863993515	0.0049826694314976	0.01817541917625829	yes	SESEC_RS07385	radical SAM protein
SESEC_RS08395	7.182	0.6095511253225535	0.0050714613286114135	0.01846433746484987	no	upp	uracil phosphoribosyltransferase
SESEC_RS01220	3.8823	0.933583193185453	0.005184660098331791	0.018823791928542444	no	rnpA	ribonuclease P protein component
SESEC_RS10325	1.0114	2.325763571824402	0.005189737027028057	0.018823791928542444	yes	SESEC_RS10325	CHY zinc finger protein
SESEC_RS05550	4.6679	-0.723106737669996	0.005384720740960268	0.01949430854716067	no	SESEC_RS05550	SGNH/GDSL hydrolase family protein
SESEC_RS03250	4.6195	0.759507433466423	0.005406087215921337	0.019534941797119128	no	SESEC_RS03250	GAF domain-containing protein
SESEC_RS07630	5.7393	0.6531675755805995	0.0054542411996772915	0.019672038484229333	no	msrA	peptide-methionine (S)-S-oxide reductase MsrA
SESEC_RS09865	0.7038	6.569688782774172	0.005550630959614266	0.019944991097419942	yes	SESEC_RS09865	helix-turn-helix transcriptional regulator
SESEC_RS04740	0.0117	6.569688782774172	0.0055506309596142726	0.019944991097419942	yes	SESEC_RS04740	TetR/AcrR family transcriptional regulator
SESEC_RS02295	7.2234	-0.5962358026733454	0.005569766478732091	0.01997648089020113	no	SESEC_RS02295	trimeric intracellular cation channel family protein
SESEC_RS00620	10.4217	-0.5696774135755249	0.00560813904332275	0.02007672081308479	no	rpoB	DNA-directed RNA polymerase subunit beta
SESEC_RS06880	6.4181	-0.6162619889682756	0.005649702145998293	0.02018798948644288	no	SESEC_RS06880	peptidase U32 family protein
SESEC_RS08920	5.406	0.6908148277540825	0.005822343262820988	0.02076635763739486	no	SESEC_RS08920	Asp23/Gls24 family envelope stress response protein
SESEC_RS09275	4.2831	-0.7454545942589266	0.005855765679761698	0.0208469587785971	no	SESEC_RS09275	hypothetical protein
SESEC_RS01160	6.0374	-0.633634709129036	0.005872360779378694	0.02086746653336414	no	SESEC_RS01160	epoxyqueuosine reductase QueH
SESEC_RS07835	6.2339	0.6257418501282855	0.005974609261440512	0.021191707988092865	no	SESEC_RS07835	shikimate dehydrogenase
SESEC_RS05235	4.3729	0.7761817903305309	0.006024561761624511	0.021306760483998193	no	SESEC_RS05235	helix-turn-helix transcriptional regulator
SESEC_RS06400	7.9284	-0.5810873457774122	0.006029171580362936	0.021306760483998193	no	SESEC_RS06400	Nif3-like dinuclear metal center hexameric protein
SESEC_RS01480	6.9522	0.603334121186682	0.00608890699436673	0.02147845214496396	no	SESEC_RS01480	ATP-binding cassette domain-containing protein
SESEC_RS07650	4.8595	0.714536722017812	0.006169431854030105	0.02172239317814657	no	SESEC_RS07650	dipeptide/oligopeptide/nickel ABC transporter ATP-binding protein
SESEC_RS05830	5.3805	-0.644132569421075	0.006180618619742637	0.02172239317814657	no	SESEC_RS05830	NAD(P)/FAD-dependent oxidoreductase
SESEC_RS06455	6.3671	-0.6106509065966323	0.00621851683947308	0.021815780387659658	no	miaA	tRNA (adenosine(37)-N6)-dimethylallyltransferase MiaA
SESEC_RS08430	4.8166	0.7402311159712683	0.006255170642745403	0.021904470287141174	no	SESEC_RS08430	DUF1803 domain-containing protein
SESEC_RS01000	6.9635	-0.5905290185176296	0.00636521692047471	0.022249378927103977	no	SESEC_RS01000	NPCBM/NEW2 domain-containing protein
SESEC_RS00895	9.6366	0.5630904121612367	0.006520951358505514	0.022752449848698588	no	pbp2a	penicillin-binding protein PBP2A
SESEC_RS07700	10.3582	-0.5599836695905039	0.006535502126551539	0.022761983898260875	no	SESEC_RS07700	DNA translocase FtsK
SESEC_RS02685	9.0352	-0.5628903216219582	0.006594877693506678	0.02292731847959181	no	cas8c	type I-C CRISPR-associated protein Cas8c/Csd1
SESEC_RS01705	8.3827	-0.5695461891346056	0.0066491340269455475	0.023074292136751575	no	mutY	A/G-specific adenine glycosylase
SESEC_RS05285	2.2827	1.3957387133993002	0.006679053168487026	0.023136432378607935	yes	SESEC_RS05285	reverse transcriptase domain-containing protein
SESEC_RS01185	6.7201	-0.5920253720610499	0.0067100827163185444	0.02320218906935281	no	SESEC_RS01185	carbonic anhydrase
SESEC_RS06910	8.0289	-0.5694708052595783	0.006835471887377123	0.023593402966108134	no	SESEC_RS06910	PspC domain-containing protein
SESEC_RS10075	3.1136	1.0207486325995592	0.006923456577030825	0.023854342338750213	yes	SESEC_RS10075	NUDIX domain-containing protein
SESEC_RS08280	3.6521	0.9106250503361396	0.007038577604458233	0.02418877711291878	no	SESEC_RS08280	hypothetical protein
SESEC_RS00630	1.7147	-1.3169265793325169	0.0070475201772447725	0.02418877711291878	yes	SESEC_RS00630	hypothetical protein
SESEC_RS06875	8.4529	-0.5627637530746799	0.007058199759844421	0.02418877711291878	no	SESEC_RS06875	U32 family peptidase
SESEC_RS02890	8.0225	0.5679153515484674	0.0071658815295326675	0.02451418796781513	no	SESEC_RS02890	YggS family pyridoxal phosphate-dependent enzyme
SESEC_RS08170	4.947	0.6913673771000816	0.007223518639201097	0.024667547693442045	no	SESEC_RS08170	S-ribosylhomocysteine lyase
SESEC_RS04975	7.9887	0.5679730328116676	0.007339707391888051	0.025019958295179445	no	cls	cardiolipin synthase
SESEC_RS02570	6.7104	0.5957206871670969	0.007446184300261282	0.02533807590512938	no	nrdE	class 1b ribonucleoside-diphosphate reductase subunit alpha
SESEC_RS09835	7.4301	-0.5702048013405201	0.0075220610527023946	0.02555112802029067	no	SESEC_RS09835	IreB family regulatory phosphoprotein
SESEC_RS04775	6.8234	-0.5818299825890869	0.0075368213740917445	0.025556193602994187	no	SESEC_RS04775	bifunctional riboflavin kinase/FAD synthetase
SESEC_RS00805	5.6782	0.6411087230140313	0.007822929960343696	0.026479724259441055	no	SESEC_RS00805	hypothetical protein
SESEC_RS05775	2.0497	1.4372905798819533	0.007878583764189763	0.02662131987689383	yes	SESEC_RS05775	anion permease
SESEC_RS03965	9.0305	-0.5505281067665094	0.008022583775326199	0.02706041392518084	no	SESEC_RS03965	C69 family dipeptidase
SESEC_RS09845	10.7956	-0.5444435704223156	0.008085642148325304	0.027225431429500936	no	recA	recombinase RecA
SESEC_RS05350	6.8614	-0.575283904827535	0.00812437732777165	0.02729410715344676	no	SESEC_RS05350	GntR family transcriptional regulator
SESEC_RS00590	8.0916	0.5589084684861847	0.008134380844277487	0.02729410715344676	no	ispE	4-(cytidine 5'-diphospho)-2-C-methyl-D-erythritol kinase
SESEC_RS08420	8.4941	0.5541180776957045	0.008280896520834635	0.027737402955004358	no	SESEC_RS08420	iron ABC transporter permease
SESEC_RS01925	3.3205	-0.865806378646927	0.008410436779639366	0.028087858754268235	no	SESEC_RS01925	isochorismatase family cysteine hydrolase
SESEC_RS04115	2.8848	-0.9961878735384586	0.008414690810598532	0.028087858754268235	no	tnpA	IS200/IS605 family transposase
SESEC_RS10040	1.6471	1.7393537270254458	0.008571581597630152	0.028562052174802205	yes	SESEC_RS10040	TetR/AcrR family transcriptional regulator
SESEC_RS06815	-0.235	6.411009830824803	0.008605655859684104	0.02862606767832743	yes	SESEC_RS06815	Imm63 family immunity protein
SESEC_RS10060	3.7053	0.8361715558148215	0.008653108921477474	0.02873428928063037	no	rplI	50S ribosomal protein L9
SESEC_RS05395	9.3166	-0.5426689219594216	0.008699722536080782	0.028839355601534573	no	gyrA	DNA gyrase subunit A
SESEC_RS01070	10.9984	-0.5383638703273403	0.008750407536072752	0.02895753421731292	no	glmU	bifunctional UDP-N-acetylglucosamine diphosphorylase/glucosamine-1-phosphate N-acetyltransferase GlmU
SESEC_RS06030	6.7879	0.5765517388515008	0.008775010087134879	0.028989141385629122	no	parE	DNA topoisomerase IV subunit B
SESEC_RS01200	8.2987	-0.5496313472216786	0.008819995477551879	0.02908786179754267	no	SESEC_RS01200	GHKL domain-containing protein
SESEC_RS04245	10.4332	0.5379891452135348	0.008977957027947191	0.029558196984318445	no	atpD	F0F1 ATP synthase subunit beta
SESEC_RS03315	8.8259	0.5453395650258791	0.009036023283944136	0.029698602124362466	no	uidA	beta-glucuronidase
SESEC_RS08575	10.9909	-0.5357221609318605	0.0091031328741502	0.029868200878387197	no	SESEC_RS08575	Bax inhibitor-1/YccA family protein
SESEC_RS06325	11.1979	-0.5352374782021315	0.009130508950418281	0.02990707523555376	no	SESEC_RS06325	thiamine pyrophosphate-dependent dehydrogenase E1 component subunit alpha
SESEC_RS09365	2.1198	1.3474847022878456	0.009167837595813647	0.02997836198563172	yes	rpsO	30S ribosomal protein S15
SESEC_RS03440	3.9371	-0.8225296568200201	0.009190643386736858	0.030001998581110488	no	SESEC_RS03440	hypothetical protein
SESEC_RS04295	7.8053	-0.5501613754826032	0.009231992266583862	0.03008225916405337	no	SESEC_RS04295	ABC transporter ATP-binding protein
SESEC_RS01420	7.2409	0.5605899979874648	0.00924646802965711	0.03008225916405337	no	rpsG	30S ribosomal protein S7
SESEC_RS06985	4.1177	-0.7250234866943565	0.009670040941028272	0.03140724932954545	no	SESEC_RS06985	PRD domain-containing protein
SESEC_RS07095	4.8057	0.6799774003751348	0.009872446264606337	0.03201065910039024	no	SESEC_RS07095	AMP-binding protein
SESEC_RS02965	7.7628	0.5479807657715935	0.00999155805377461	0.032342421532050254	no	SESEC_RS02965	NAD(P)H-hydrate dehydratase
SESEC_RS05295	-1.8641	-5.446773847010677	0.010061150245569287	0.03251304592779605	yes	mobC	plasmid mobilization relaxosome protein MobC
SESEC_RS02950	2.5777	1.0713897586706416	0.010115077608146115	0.03263256193180807	yes	SESEC_RS02950	amino acid ABC transporter ATP-binding protein
SESEC_RS08370	7.0223	-0.558178926471952	0.010200256011941388	0.03285232956354367	no	SESEC_RS08370	DNA polymerase III subunit delta'
SESEC_RS07140	6.0553	0.6015295264032531	0.010226802923452806	0.03288284212115209	no	SESEC_RS07140	sensor histidine kinase
SESEC_RS09130	5.7908	0.6084700680523125	0.010262054293270678	0.032941194281398876	no	SESEC_RS09130	ECF transporter S component
SESEC_RS08285	7.6123	0.5480507987793728	0.010380666841137498	0.033266496399385725	no	SESEC_RS08285	glutamate-5-semialdehyde dehydrogenase
SESEC_RS05475	4.1209	-0.713151989155752	0.010424772052963568	0.03335234381064424	no	SESEC_RS05475	ABC transporter ATP-binding protein
SESEC_RS09245	2.6349	-0.9305670561990993	0.01060193883589688	0.03383090407016763	no	SESEC_RS09245	ScaI family restriction endonuclease
SESEC_RS04425	9.0293	-0.5301907857042354	0.010609483934777387	0.03383090407016763	no	dnaG	DNA primase
SESEC_RS05545	7.5575	-0.5433636483181393	0.010756133157207465	0.034241838778151366	no	SESEC_RS05545	AI-2E family transporter
SESEC_RS08750	3.6812	0.855646222691352	0.010778703613265163	0.034257067919387305	no	rsfS	ribosome silencing factor
SESEC_RS05400	9.0749	0.5293551072823491	0.010812949212035367	0.03430929189848454	no	SESEC_RS05400	L-lactate dehydrogenase
SESEC_RS01205	7.8753	-0.5357303627981033	0.011280835201283243	0.035735014140907115	no	SESEC_RS01205	sensor kinase
SESEC_RS00610	10.1709	0.5220614912596789	0.011363741117498471	0.035938531021842454	no	tyrS	tyrosine--tRNA ligase
SESEC_RS01035	6.2556	0.5743635848827284	0.011513995818127959	0.036354026140515486	no	SESEC_RS01035	MBL fold metallo-hydrolase
SESEC_RS07100	4.6408	0.6829038138383331	0.011570654202614532	0.036473126013478865	no	SESEC_RS07100	acetyl-CoA C-acyltransferase
SESEC_RS06170	9.4838	0.5212430007964384	0.011926089276332175	0.03753210448728067	no	pepV	dipeptidase PepV
SESEC_RS01265	3.9421	-0.7485468734310858	0.011974734189233447	0.037572943024300615	no	SESEC_RS01265	hypothetical protein
SESEC_RS00035	5.9181	0.5836960345119938	0.01197808256330248	0.037572943024300615	no	mfd	transcription-repair coupling factor
SESEC_RS05680	5.7008	0.5909057156051384	0.01205350629997222	0.03774805387601056	no	SESEC_RS05680	hydroxymethylglutaryl-CoA synthase
SESEC_RS08625	6.5056	0.5632538196309318	0.01214678322211981	0.03797841637305641	no	SESEC_RS08625	hypothetical protein
SESEC_RS09505	8.5855	0.5246321177290966	0.012188433530023772	0.03804687678902072	no	prmA	50S ribosomal protein L11 methyltransferase
SESEC_RS04090	7.9696	0.5302993792631444	0.012222738360061039	0.03809222343281159	no	nrdE	class 1b ribonucleoside-diphosphate reductase subunit alpha
SESEC_RS07090	6.7241	0.5575919405826358	0.012389533167586241	0.03854966216602763	no	SESEC_RS07090	DUF3114 domain-containing protein
SESEC_RS09800	6.8577	-0.5476074777408705	0.012470465356482007	0.03873889722029733	no	nrdG	anaerobic ribonucleoside-triphosphate reductase activating protein
SESEC_RS01945	6.9349	0.5443783953659198	0.012790852747546813	0.03961851706683852	no	SESEC_RS01945	DMT family transporter
SESEC_RS04405	2.8104	0.9787925700027207	0.012811681239358908	0.03961851706683852	no	SESEC_RS04405	aminotransferase
SESEC_RS03730	5.2078	-0.6112230237637278	0.012815335479044858	0.03961851706683852	no	SESEC_RS03730	DUF1697 domain-containing protein
SESEC_RS04680	3.9256	0.7440659492842028	0.012965562788893624	0.03996023564001448	no	SESEC_RS04680	amino acid ABC transporter ATP-binding protein
SESEC_RS04575	6.896	-0.5390438855554098	0.012967366186401378	0.03996023564001448	no	aroC	chorismate synthase
SESEC_RS09115	9.5	-0.5127872157717264	0.013106742803912061	0.040325218275294936	no	SESEC_RS09115	alpha-amylase family protein
SESEC_RS01715	3.7764	-0.7260244378648354	0.013129580516837689	0.04033105594167367	no	rpsF	30S ribosomal protein S6
SESEC_RS03640	6.4678	-0.5462638182535445	0.013174472347060085	0.04040451232553778	no	SESEC_RS03640	phage tail tape measure protein
SESEC_RS04870	-0.3361	6.232696329093849	0.01344051254246997	0.041018078912896744	yes	SESEC_RS04870	hypothetical protein
SESEC_RS05450	-0.1071	6.232696329093849	0.01344051254246997	0.041018078912896744	yes	SESEC_RS05450	4-oxalocrotonate tautomerase
SESEC_RS09970	0.1381	6.232696329093849	0.01344051254246998	0.041018078912896744	yes	SESEC_RS09970	response regulator transcription factor
SESEC_RS02995	9.6583	0.5111741409517068	0.013459722675467675	0.041018078912896744	no	recN	DNA repair protein RecN
SESEC_RS02640	3.0606	-0.8396510063400071	0.013492891421167198	0.04105420043786418	no	SESEC_RS02640	hypothetical protein
SESEC_RS08005	6.1469	-0.5549937271499317	0.013568653640829277	0.041219600807945095	no	SESEC_RS08005	DUF402 domain-containing protein
SESEC_RS02860	1.7499	1.3467554788190539	0.013663672407366108	0.04137772493174076	yes	SESEC_RS02860	DUF3165 family protein
SESEC_RS07405	2.0431	1.3467554788190539	0.013663672407366108	0.04137772493174076	yes	SESEC_RS07405	DUF5962 family protein
SESEC_RS10215	11.0212	-0.5058401317658957	0.013759400956767297	0.04156131851091059	no	SESEC_RS10215	trypsin-like peptidase domain-containing protein
SESEC_RS05050	1.03	-1.6074639644154156	0.013767456495306833	0.04156131851091059	yes	SESEC_RS05050	ComC/BlpC family leader-containing pheromone/bacteriocin
SESEC_RS05445	5.4574	-0.5870850626477554	0.013887111200232843	0.041856926716194766	no	SESEC_RS05445	thymidine kinase
SESEC_RS07080	8.9537	0.5127078739823824	0.013969083575343924	0.04203821088455062	no	vicK	cell wall metabolism sensor histidine kinase VicK
SESEC_RS04270	5.8827	0.5762692536229961	0.014165949767149149	0.042564148598329576	no	SESEC_RS04270	DNA/RNA non-specific endonuclease
SESEC_RS09830	8.6348	-0.5105522869794387	0.014280047664699291	0.04284014299409787	no	ruvX	Holliday junction resolvase RuvX
SESEC_RS08930	4.57	-0.6482878685242902	0.014308381592432372	0.042858387164890745	no	SESEC_RS08930	ISLre2 family transposase
SESEC_RS05035	3.2961	0.8569118152178634	0.014575778365355507	0.04359153591874955	no	SESEC_RS05035	cupin domain-containing protein
SESEC_RS02845	8.196	0.5142885364181398	0.014601295328985978	0.04360014698236743	no	SESEC_RS02845	ROK family glucokinase
SESEC_RS06675	8.1516	-0.5112363398952418	0.014816552986434557	0.044166063147111044	no	SESEC_RS06675	sugar kinase
SESEC_RS10095	4.9819	0.6383238463664889	0.014849293212122782	0.044166063147111044	no	SESEC_RS10095	HAD hydrolase-like protein
SESEC_RS08110	6.5956	0.5445062046540892	0.014870641853816563	0.044166063147111044	no	SESEC_RS08110	response regulator
SESEC_RS10115	6.5473	0.5412042631709764	0.01488603111716944	0.044166063147111044	no	SESEC_RS10115	energy-coupling factor ABC transporter ATP-binding protein
SESEC_RS04705	6.8813	-0.5353315094913962	0.01490547302472595	0.044166063147111044	no	SESEC_RS04705	GlsB/YeaQ/YmgE family stress response membrane protein
SESEC_RS00075	5.5812	-0.5675140527270568	0.014999822587910395	0.04437735530616808	no	SESEC_RS00075	amino acid permease
SESEC_RS04925	12.1303	-0.49723033176011006	0.015239193240831502	0.04497208593758227	no	SESEC_RS04925	BMP family protein
SESEC_RS10080	6.5116	-0.5345554881088652	0.015247545232212474	0.04497208593758227	no	mnmA	tRNA 2-thiouridine(34) synthase MnmA
SESEC_RS10130	5.377	0.5870093567081512	0.015369783003299903	0.04523568591144533	no	SESEC_RS10130	pitrilysin family protein
SESEC_RS07690	5.4899	0.5925838382361123	0.015383891106955707	0.04523568591144533	no	SESEC_RS07690	LacI family DNA-binding transcriptional regulator
SESEC_RS05970	-1.2594	-3.448556978628282	0.015721374443013875	0.04608731686034217	yes	SESEC_RS05970	hypothetical protein
SESEC_RS08500	-1.1402	-3.448556978628282	0.015721374443013917	0.04608731686034217	yes	SESEC_RS08500	hypothetical protein
SESEC_RS03510	6.0345	-0.5438536753038041	0.01597999727197868	0.04677427772922635	no	SESEC_RS03510	phage/plasmid primase, P4 family
SESEC_RS04905	7.0955	0.534954442673757	0.016034435038519576	0.04686240043124234	no	SESEC_RS04905	class I SAM-dependent methyltransferase
SESEC_RS09540	9.1918	-0.4987638863700663	0.01614366442811662	0.0471101480129585	no	SESEC_RS09540	replication-associated recombination protein A
SESEC_RS10880	2.8326	-0.8362677108911789	0.016312660335371272	0.04753129168823762	no	SESEC_RS10880	DUF1430 domain-containing protein
SESEC_RS01490	0.9924	1.7841440911161364	0.01676733538985552	0.04864338828684809	yes	SESEC_RS01490	DNA-dependent RNA polymerase subunit epsilon
SESEC_RS05250	1.3642	1.7841440911161364	0.01676733538985552	0.04864338828684809	yes	SESEC_RS05250	hypothetical protein
SESEC_RS06415	6.1596	0.5512895528104899	0.016770098557874938	0.04864338828684809	no	SESEC_RS06415	DnaD domain-containing protein
SESEC_RS07355	-0.5951	6.134530312425366	0.01684963955122351	0.048800610188957115	yes	SESEC_RS07355	DUF5945 family protein
SESEC_RS08900	7.3861	0.514347733451269	0.01705972839239446	0.04926883153438622	no	SESEC_RS08900	ABC transporter substrate-binding protein/permease
SESEC_RS01415	3.9938	0.7042027867355531	0.017062466580184635	0.04926883153438622	no	rpsL	30S ribosomal protein S12
SESEC_RS02240	3.3341	-0.7777347840664199	0.017185040137151456	0.04947442048453468	no	SESEC_RS02240	LemA family protein
SESEC_RS02725	3.3341	-0.7777347840664199	0.017185040137151456	0.04947442048453468	no	SESEC_RS02725	TlpA disulfide reductase family protein
SESEC_RS02700	8.6606	-0.49327343669878426	0.017584994797696974	0.05055029847815578	no	cas1c	type I-C CRISPR-associated endonuclease Cas1c
SESEC_RS02365	10.2524	0.48881433517395295	0.01764098549059404	0.050579753436115454	no	nagA	N-acetylglucosamine-6-phosphate deacetylase
SESEC_RS07825	6.2652	0.5417251374208395	0.017647764438769257	0.050579753436115454	no	aroB	3-dehydroquinate synthase
SESEC_RS05905	2.8285	0.9535407916128882	0.017724972468303967	0.05072555271018342	no	SESEC_RS05905	aspartate carbamoyltransferase catalytic subunit
SESEC_RS06110	11.3104	-0.48569432478073227	0.01789339629427048	0.05113157457383522	no	SESEC_RS06110	phosphopentomutase
SESEC_RS06990	9.1789	0.49123342046299884	0.01809570060239525	0.05163306571883445	no	ftsY	signal recognition particle-docking protein FtsY
SESEC_RS10690	0.9321	2.0377224165131076	0.01838667191751002	0.05238569543361582	no	SESEC_RS10690	hypothetical protein
SESEC_RS09475	8.8219	-0.4896966084904224	0.01875213840769221	0.0533480333430062	no	SESEC_RS09475	endonuclease/exonuclease/phosphatase family protein
SESEC_RS03805	2.4722	1.0355667016254222	0.018781127357027846	0.053351698067309196	no	SESEC_RS03805	ATP-binding protein
SESEC_RS07470	3.413	-0.7497515926526865	0.018998392887046623	0.05388940309344889	no	ltrA	group II intron reverse transcriptase/maturase
SESEC_RS04780	6.1117	0.5417578192799777	0.019071636199784754	0.054017604883508	no	SESEC_RS04780	Spx/MgsR family RNA polymerase-binding regulatory protein
SESEC_RS08305	9.7626	-0.4831697833154427	0.019157970710500825	0.05417887611522964	no	SESEC_RS08305	ABC transporter ATP-binding protein
SESEC_RS09345	7.8569	0.4961698521024551	0.019184835675278615	0.05417887611522964	no	SESEC_RS09345	hypothetical protein
SESEC_RS02500	11.2342	-0.47981809950647836	0.01935845835208299	0.05458915195623988	no	SESEC_RS02500	hypothetical protein
SESEC_RS02150	8.1612	-0.49182282507640124	0.019401833042452417	0.054631477251116015	no	SESEC_RS02150	ABC transporter permease
SESEC_RS01050	6.8496	-0.5098236187719543	0.01944409536968362	0.05467055136059949	no	SESEC_RS01050	hypothetical protein
SESEC_RS08535	8.3314	-0.4867770566030796	0.020144266504602416	0.056535566679853475	no	SESEC_RS08535	segregation/condensation protein A
SESEC_RS04145	6.854	-0.5061800161822645	0.020166113348421253	0.056535566679853475	no	SESEC_RS04145	DUF1694 domain-containing protein
SESEC_RS03545	2.8242	0.9009875312273549	0.020311326905815708	0.05685990642529223	no	SESEC_RS03545	hypothetical protein
SESEC_RS05370	5.8825	0.5372218193931403	0.02037151784722614	0.056945636246382506	no	SESEC_RS05370	DUF1002 domain-containing protein
SESEC_RS05170	4.2945	-0.6421967293615332	0.020593438073090924	0.05748255323010597	no	citD	citrate lyase acyl carrier protein
SESEC_RS09665	5.8907	0.5390616928671448	0.02065671657493713	0.057499404813226775	no	SESEC_RS09665	SpaA isopeptide-forming pilin-related protein
SESEC_RS09460	13.4782	0.4736137018878014	0.020659183868511385	0.057499404813226775	no	szM	M-like protein SzM
SESEC_RS07960	0.469	2.5386282809183607	0.020950816641972812	0.058059385399193725	no	SESEC_RS07960	bacteriocin secretion accessory protein
SESEC_RS08945	0.5726	2.5386282809183607	0.020950816641972812	0.058059385399193725	no	SESEC_RS08945	relaxase/mobilization nuclease domain-containing protein
SESEC_RS09945	0.3579	2.5386282809183607	0.020950816641972812	0.058059385399193725	no	rpmF	50S ribosomal protein L32
SESEC_RS03320	9.2999	0.47876034373926935	0.021056106172038135	0.05826732828641587	no	SESEC_RS03320	FadR/GntR family transcriptional regulator
SESEC_RS04915	10.2537	-0.4733219597337073	0.021445145646312783	0.059258752531992	no	deoC	deoxyribose-phosphate aldolase
SESEC_RS05710	6.8088	0.5096454112358151	0.021513732723962176	0.05936310777414205	no	SESEC_RS05710	ABC transporter ATP-binding protein
SESEC_RS03500	7.4371	-0.48787516837283473	0.021750470101169032	0.05985880862458477	no	SESEC_RS03500	DUF2800 domain-containing protein
SESEC_RS00080	0.2755	-1.5615459105187683	0.021778788048840356	0.05985880862458477	no	SESEC_RS00080	16S ribosomal RNA
SESEC_RS02415	5.2636	0.5824793922356832	0.021786617261596017	0.05985880862458477	no	SESEC_RS02415	SagB family peptide dehydrogenase
SESEC_RS08530	7.9799	-0.4821879007035312	0.02223820643672919	0.06101251509564163	no	scpB	SMC-Scp complex subunit ScpB
SESEC_RS03375	7.1422	0.5002884270708129	0.022359460702979447	0.06125792505538893	no	SESEC_RS03375	YihY/virulence factor BrkB family protein
SESEC_RS02920	3.1337	0.8226931981033355	0.022613489651974423	0.0618658822012823	no	SESEC_RS02920	DUF1827 family protein
SESEC_RS06905	10.7409	-0.4675792945953792	0.022813430725315362	0.062324351172989206	no	hprK	HPr(Ser) kinase/phosphatase
SESEC_RS08670	8.3212	0.4763734632552711	0.02362401408377974	0.06444738119739346	no	htpX	zinc metalloprotease HtpX
SESEC_RS09620	4.4594	-0.6048405649230697	0.024349481476757417	0.06632354543990632	no	SESEC_RS09620	PTS sugar transporter subunit IIC
SESEC_RS05835	3.8917	-0.6486938389609276	0.024380617949872105	0.06632354543990632	no	trmD	tRNA (guanosine(37)-N1)-methyltransferase TrmD
SESEC_RS02470	4.5086	0.6219929246580552	0.024765617789467034	0.06727585312061143	no	SESEC_RS02470	copper homeostasis protein CutC
SESEC_RS05095	8.0252	-0.472336229594822	0.02505026307665485	0.0679532488530102	no	SESEC_RS05095	ribonuclease HII
SESEC_RS10405	14.8659	-0.4580776277625983	0.02509327493046306	0.06797418778631766	no	ssrA	transfer-messenger RNA
SESEC_RS05325	5.9188	-0.5125974176429333	0.025205564102590113	0.06804923520001423	no	SESEC_RS05325	ISL3-like element ISSeq1 family transposase
SESEC_RS04555	1.8234	1.1285709122018812	0.02522066205422228	0.06804923520001423	no	SESEC_RS04555	LPXTG cell wall anchor domain-containing protein
SESEC_RS02125	7.9323	0.47339832680805294	0.02522697504299593	0.06804923520001423	no	SESEC_RS02125	LCP family protein
SESEC_RS02060	8.2629	-0.4673898171738338	0.025451611018302178	0.06855916478496503	no	accD	acetyl-CoA carboxylase, carboxyltransferase subunit beta
SESEC_RS04885	0.9339	1.6850691985447688	0.025668471026866476	0.06904675306947602	no	SESEC_RS04885	hypothetical protein
SESEC_RS03215	8.8901	0.46381027099974925	0.025854194349226867	0.06944934214311149	no	alaS	alanine--tRNA ligase
SESEC_RS02070	7.5664	0.47572991258715114	0.026153022121419723	0.07015420697194204	no	serS	serine--tRNA ligase
SESEC_RS00030	0.2644	-1.4173880607224982	0.026324761166294824	0.07051667594754357	no	pth	aminoacyl-tRNA hydrolase
SESEC_RS01425	11.7619	-0.4540242980512385	0.02669501532860373	0.07140916600401498	no	fusA	elongation factor G
SESEC_RS05030	7.4934	-0.47041661498565857	0.026785286483913633	0.07146155539963898	no	SESEC_RS05030	class I SAM-dependent methyltransferase
SESEC_RS09430	10.897	0.4551484271296111	0.026788807372034967	0.07146155539963898	no	SESEC_RS09430	alpha-glucosidase
SESEC_RS07875	4.494	-0.5829324178954584	0.02686587074679474	0.07156800423005072	no	SESEC_RS07875	ROK family protein
SESEC_RS02720	3.2618	-0.7273202309614955	0.02734552766003103	0.07274514678621515	no	ccdA2	thiol-disulfide oxidoreductase-associated membrane protein CcdA2
SESEC_RS02265	2.5353	-0.8304952900213085	0.027521379706898174	0.07311196871101501	no	lacD	tagatose-bisphosphate aldolase
SESEC_RS10980	2.9944	-0.7616563107351652	0.027755158813744928	0.0736314543736539	no	SESEC_RS10980	hypothetical protein
SESEC_RS07145	3.8097	0.6892689996847737	0.028111878057996732	0.0744752092705663	no	SESEC_RS07145	response regulator transcription factor
SESEC_RS07160	7.5175	0.4693280443288251	0.028255232517190233	0.07473804634671084	no	thrS	threonine--tRNA ligase
SESEC_RS10865	5.3469	-0.5302401050346119	0.028288699785437278	0.07473804634671084	no	SESEC_RS10865	hypothetical protein
SESEC_RS02235	3.8202	-0.6409608997433056	0.02834904223398308	0.0747948703323992	no	SESEC_RS02235	DUF3137 domain-containing protein
SESEC_RS10840	1.1087	-1.2153937595696889	0.028574504951793873	0.07528658897011628	no	SESEC_RS10840	hypothetical protein
SESEC_RS03600	4.2218	-0.6038991574534273	0.028692068034139387	0.07546779572369162	no	SESEC_RS03600	phage major capsid protein
SESEC_RS08260	8.3836	0.45874410230756163	0.028721648112910676	0.07546779572369162	no	mraY	phospho-N-acetylmuramoyl-pentapeptide-transferase
SESEC_RS01735	5.6907	-0.507232985802631	0.0288669079977139	0.07574613733460077	no	SESEC_RS01735	magnesium transporter CorA family protein
SESEC_RS00270	1.1417	1.3703284991436324	0.029017293316686364	0.07603715228290875	no	SESEC_RS00270	hypothetical protein
SESEC_RS02895	7.7133	0.46263042112411845	0.029450312131356588	0.0770669852785228	no	SESEC_RS02895	cell division protein SepF
SESEC_RS09315	5.7014	-0.5103689322036536	0.029600054942415157	0.07735373923893024	no	SESEC_RS09315	NYN domain-containing protein
SESEC_RS03395	6.2679	-0.48359537743047093	0.03013947660221891	0.07865668283993715	no	rlmD	23S rRNA (uracil(1939)-C(5))-methyltransferase RlmD
SESEC_RS04755	5.8402	0.5066550595761133	0.030289354675331177	0.07894086211730425	no	SESEC_RS04755	hypothetical protein
SESEC_RS09335	9.3133	0.44832871151054815	0.030490722447327496	0.07935828572101723	no	cysS	cysteine--tRNA ligase
SESEC_RS08275	7.5659	0.4601935035183142	0.030975030888580807	0.08050999931363918	no	rsmH	16S rRNA (cytosine(1402)-N(4))-methyltransferase RsmH
SESEC_RS06190	4.8456	-0.5443336599245174	0.03132860599486728	0.08131926569557194	no	SESEC_RS06190	helix-turn-helix domain-containing protein
SESEC_RS05690	7.8884	0.4561809346826395	0.03142286114749632	0.0814541461239272	no	fni	type 2 isopentenyl-diphosphate Delta-isomerase
SESEC_RS08545	5.003	-0.5358459661970157	0.03217814252039164	0.08329986894391707	no	SESEC_RS08545	CBS domain-containing protein
SESEC_RS05900	4.523	0.5809257712310998	0.03231029836893631	0.08349703384598946	no	SESEC_RS05900	carbamoyl phosphate synthase small subunit
SESEC_RS02160	8.2921	-0.4475804741902663	0.032341011032766424	0.08349703384598946	no	trmB	tRNA (guanosine(46)-N7)-methyltransferase TrmB
SESEC_RS01970	9.7589	-0.4409788061250837	0.03246540458713486	0.08370598291140795	no	SESEC_RS01970	histidine phosphatase family protein
SESEC_RS06735	4.5656	0.5852297176757684	0.03257865796609146	0.08388568882712855	no	SESEC_RS06735	hypothetical protein
SESEC_RS09965	1.4313	1.34442763611504	0.03271256855414591	0.08411803342494663	no	SESEC_RS09965	histidine kinase
SESEC_RS03990	4.087	-0.5963793022444783	0.03312390310752398	0.08506218318012158	no	SESEC_RS03990	GntR family transcriptional regulator
SESEC_RS01605	0.0292	5.792196649528713	0.03370236435913079	0.08631749169639083	no	SESEC_RS01605	universal stress protein
SESEC_RS02460	-0.2397	5.792196649528713	0.03370236435913079	0.08631749169639083	no	SESEC_RS02460	thioester-forming surface-anchored protein
SESEC_RS06715	8.5437	-0.44285522102159464	0.03401651784613338	0.08690453518112357	no	SESEC_RS06715	LacI family DNA-binding transcriptional regulator
SESEC_RS02555	1.139	1.6150253598344662	0.03402181699198711	0.08690453518112357	no	SESEC_RS02555	bacteriocin secretion accessory protein
SESEC_RS10830	8.1191	-0.44501921827289104	0.03419085203560259	0.08722063711333852	no	SESEC_RS10830	glycohydrolase toxin TNT-related protein
SESEC_RS04900	5.4018	-0.5185465409763697	0.03432508159006337	0.08744723166992334	no	coaA	type I pantothenate kinase
SESEC_RS04880	3.207	0.7664882919553209	0.03437609663996599	0.08746150875637318	no	SESEC_RS04880	hypothetical protein
SESEC_RS10105	3.7502	0.642650154825663	0.03480549445661132	0.0884371798462182	no	SESEC_RS10105	energy-coupling factor transporter transmembrane protein EcfT
SESEC_RS03855	10.3861	0.43398920363561266	0.03495750246806785	0.08870638966205359	no	pepF	oligoendopeptidase F
SESEC_RS09320	7.5591	-0.4475080958091307	0.03564279025726694	0.09032633425723174	no	rlmB	23S rRNA (guanosine(2251)-2'-O)-methyltransferase RlmB
SESEC_RS06780	13.3268	-0.42929713303315475	0.035844563023356674	0.09071830273716815	no	SESEC_RS06780	putative mucin/carbohydrate-binding domain-containing protein
SESEC_RS03890	5.3734	-0.5051090837910808	0.03590745527764206	0.09075821373325277	no	SESEC_RS03890	ABC transporter ATP-binding protein
SESEC_RS02945	0.3414	2.363201591236993	0.03601740968477524	0.09091681658306305	no	SESEC_RS02945	amino acid ABC transporter permease
SESEC_RS02565	1.157	1.4371338609219604	0.03617272919037571	0.09118936704275342	no	nrdI	class Ib ribonucleoside-diphosphate reductase assembly flavoprotein NrdI
SESEC_RS09935	9.3814	0.4334979088174741	0.03639278196886432	0.09162418048631724	no	hisS	histidine--tRNA ligase
SESEC_RS09670	3.8079	0.6449412601044409	0.036440512694607206	0.09162457891620558	no	SESEC_RS09670	class C sortase
SESEC_RS05240	1.5555	1.23248876147926	0.03665570952445126	0.09204549744992586	no	SESEC_RS05240	hypothetical protein
SESEC_RS04580	4.407	-0.5384143102916628	0.036716216186757536	0.09207738590585288	no	SESEC_RS04580	YlbF/YmcA family competence regulator
SESEC_RS10890	3.6053	0.666045166197515	0.036827133078521396	0.09223544643593265	no	SESEC_RS10890	N-6 DNA methylase
SESEC_RS04990	3.4294	0.7065164247097278	0.03700712308925405	0.09256586892195233	no	SESEC_RS04990	PLP-dependent aminotransferase family protein
SESEC_RS05735	8.8077	0.43415766344312695	0.03726397650781474	0.09308744326076678	no	SESEC_RS05735	ABC transporter ATP-binding protein
SESEC_RS08690	6.0888	-0.4676660868785534	0.03756993714151657	0.09373017996704781	no	ktrA	potassium uptake transporter gating subunit KtrA
SESEC_RS09385	5.3085	0.5095728959319864	0.03769635511730404	0.09392390679938885	no	SESEC_RS09385	MarR family transcriptional regulator
SESEC_RS06575	2.255	-0.9338085162727112	0.0378265613206803	0.09412655956541378	no	SESEC_RS06575	DUF3284 domain-containing protein
SESEC_RS01905	6.6571	0.4570590498452352	0.038839952305852805	0.09652354598848066	no	SESEC_RS01905	HAD-IIB family hydrolase
SESEC_RS00300	9.137	-0.4286071530936218	0.038893743727825864	0.09653266806674306	no	SESEC_RS00300	acyltransferase family protein
SESEC_RS02980	7.9298	0.4359346629478814	0.03920847670652613	0.09718857932660144	no	SESEC_RS02980	polyprenyl synthetase family protein
SESEC_RS08265	9.5786	0.42580657372634156	0.03935199424740402	0.0974189471985863	no	pbp2X	penicillin-binding protein PBP2X
SESEC_RS08460	6.4866	0.45997514076152873	0.03950161924882539	0.0976638237140407	no	SESEC_RS08460	TIGR01212 family radical SAM protein
SESEC_RS07955	1.5797	-1.054642325342603	0.039741832757447935	0.09813175627031376	no	SESEC_RS07955	peptide cleavage/export ABC transporter
SESEC_RS07885	9.0885	-0.4257921537143	0.040058672176468864	0.09878745532891042	no	SESEC_RS07885	glycoside hydrolase family 1 protein
SESEC_RS05300	0.6797	1.8232924871605407	0.040267563512378056	0.09917561038982114	no	SESEC_RS05300	virulence-associated E family protein
SESEC_RS06220	6.4336	-0.45648681095025445	0.04177198170802972	0.10267812511999053	no	SESEC_RS06220	YeiH family protein
SESEC_RS00750	8.4482	0.425883176457511	0.041796287691626466	0.10267812511999053	no	tsf	translation elongation factor Ts
SESEC_RS07420	1.2901	-1.161225651888139	0.042107630742769867	0.10331120612812071	no	SESEC_RS07420	DEAD/DEAH box helicase family protein
SESEC_RS00050	2.1209	0.9941504299043536	0.042460951930612466	0.10401940439104812	no	SESEC_RS00050	septum formation initiator family protein
SESEC_RS00190	2.0296	1.0785569056228426	0.04254635429255537	0.10401940439104812	no	mreD	rod shape-determining protein MreD
SESEC_RS00170	-0.1176	5.6572942317278905	0.042720326517818825	0.10401940439104812	no	SESEC_RS00170	tRNA-Gly
SESEC_RS00860	-0.5565	5.6572942317278905	0.042720326517818825	0.10401940439104812	no	SESEC_RS00860	hypothetical protein
SESEC_RS03620	-0.5565	5.6572942317278905	0.042720326517818825	0.10401940439104812	no	SESEC_RS03620	hypothetical protein
SESEC_RS09060	-0.4177	5.6572942317278905	0.042720326517818825	0.10401940439104812	no	ssb	single-stranded DNA-binding protein
SESEC_RS06075	3.8582	0.6211840165271003	0.04283555624415629	0.10416828450283461	no	pyrE	orotate phosphoribosyltransferase
SESEC_RS02135	5.3552	-0.482819972444638	0.0431359988083354	0.10468503091083982	no	SESEC_RS02135	HIT family protein
SESEC_RS03800	0.1842	2.2996424879147632	0.04315675729138464	0.10468503091083982	no	SESEC_RS03800	hypothetical protein
SESEC_RS01465	5.1384	0.5028453629174499	0.04373678291598851	0.10595854578137594	no	SESEC_RS01465	ABC transporter permease
SESEC_RS02115	5.7921	0.46814927302525705	0.043878013752778985	0.10616715387921147	no	tsaE	tRNA (adenosine(37)-N6)-threonylcarbamoyltransferase complex ATPase subunit type 1 TsaE
SESEC_RS04235	10.2462	0.4143417856168582	0.04409480812687777	0.1065578424747385	no	atpA	F0F1 ATP synthase subunit alpha
SESEC_RS08100	4.8846	0.5226332612211145	0.04448388628252439	0.10735297569986492	no	SESEC_RS08100	S1 RNA-binding domain-containing protein
SESEC_RS01020	-0.7509	-2.5752618574416744	0.044535320656382174	0.10735297569986492	no	SESEC_RS01020	LPXTG cell wall anchor domain-containing protein
SESEC_RS09285	5.3506	0.4980434791646968	0.04463931875964537	0.10738186094475126	no	SESEC_RS09285	plasmid replication protein Rep
SESEC_RS08300	11.2198	-0.41182386800252085	0.04465881132749001	0.10738186094475126	no	SESEC_RS08300	hypothetical protein
SESEC_RS06855	9.5852	-0.4131268361411154	0.04527257929603677	0.10872192983063195	no	lysS	lysine--tRNA ligase
SESEC_RS03820	1.8127	1.1845559976363726	0.04576299823199717	0.10976280771460342	no	SESEC_RS03820	YccF domain-containing protein
SESEC_RS01555	4.7459	-0.5172670561623327	0.046024138016336966	0.11025185300928482	no	SESEC_RS01555	HAMP domain-containing sensor histidine kinase
SESEC_RS09780	6.1889	-0.4484801296445337	0.04647473163304103	0.11119296040402116	no	SESEC_RS09780	CPBP family intramembrane metalloprotease
SESEC_RS04815	7.1964	0.430255281715632	0.04693567073146056	0.1121564538818772	no	pstB	phosphate ABC transporter ATP-binding protein PstB
SESEC_RS07645	8.9161	-0.41179201607568516	0.04714798719942187	0.11252419249824848	no	pyrH	UMP kinase
SESEC_RS08310	3.5427	0.6719512790514859	0.04779100133340948	0.11391765911899339	no	SESEC_RS08310	bacteriocin immunity protein
SESEC_RS01150	6.3431	0.4418725075771	0.04964108358048383	0.11815044024848292	no	SESEC_RS01150	ABC transporter ATP-binding protein
SESEC_RS00245	4.3152	0.5797940628741257	0.04968943748767973	0.11815044024848292	no	purH	bifunctional phosphoribosylaminoimidazolecarboxamide formyltransferase/IMP cyclohydrolase
SESEC_RS03920	8.5866	-0.407680797534386	0.0507494756022431	0.12052218250298423	no	SESEC_RS03920	bifunctional DnaQ family exonuclease/ATP-dependent helicase
SESEC_RS10160	-1.0488	-2.0525187455080416	0.05090719552003891	0.12061692104360734	no	SESEC_RS10160	DUF1310 family protein
SESEC_RS02480	7.9556	0.41192419479343295	0.05091461931903052	0.12061692104360734	no	SESEC_RS02480	methylated-DNA--[protein]-cysteine S-methyltransferase
SESEC_RS03145	5.6979	0.46564050326275175	0.05106386060270009	0.12082186181916507	no	holA	DNA polymerase III subunit delta
SESEC_RS07085	7.4048	0.41890514027092385	0.05132705587373127	0.12129559461694041	no	yycF	response regulator YycF
SESEC_RS06490	9.1852	0.4043858013884914	0.051906803839474186	0.12251532376817069	no	SESEC_RS06490	sugar ABC transporter permease
SESEC_RS04450	6.5019	-0.4265717861872119	0.0520159132604288	0.12252013998090977	no	SESEC_RS04450	glycosyltransferase family 2 protein
SESEC_RS00060	4.7364	0.5076630746486362	0.05203607191297206	0.12252013998090977	no	tilS	tRNA lysidine(34) synthetase TilS
SESEC_RS10835	7.0733	-0.42114888384330507	0.05229622520983716	0.12298233181214455	no	SESEC_RS10835	hypothetical protein
SESEC_RS05890	10.2194	-0.3985644393351205	0.05261731684807624	0.12358652713340833	no	SESEC_RS05890	efflux RND transporter periplasmic adaptor subunit
SESEC_RS00615	9.5503	-0.40014225235142603	0.052688611125943	0.12360324607620735	no	pbp1b	penicillin-binding protein PBP1B
SESEC_RS09710	5.3811	-0.4583530570349304	0.053012290520313074	0.1242112792483248	no	SESEC_RS09710	hypothetical protein
SESEC_RS04395	10.7971	-0.3967004257345767	0.05329511461007206	0.12472222447022939	no	rexB	ATP-dependent nuclease subunit B
SESEC_RS08445	9.4778	-0.3987859630525182	0.05340100163133857	0.12481836060917242	no	SESEC_RS08445	hemolysin family protein
SESEC_RS04920	7.4688	-0.4118766854624794	0.05354116584635784	0.12499428535767902	no	SESEC_RS04920	cytidine deaminase
SESEC_RS04185	9.5386	-0.3980490479465358	0.05383100860465982	0.12551879246074435	no	pulA	type I pullulanase
SESEC_RS09350	9.9338	0.3965233698686543	0.054285141260695016	0.1256704922848608	no	pnp	polyribonucleotide nucleotidyltransferase
SESEC_RS00260	-0.699	5.508463912253103	0.054352814160586196	0.1256704922848608	no	purE	5-(carboxyamino)imidazole ribonucleotide mutase
SESEC_RS01545	-0.9599	5.508463912253103	0.054352814160586196	0.1256704922848608	no	SESEC_RS01545	hypothetical protein
SESEC_RS09630	-0.699	5.508463912253103	0.054352814160586196	0.1256704922848608	no	SESEC_RS09630	PTS lactose/cellobiose transporter subunit IIA
SESEC_RS04370	-0.7811	5.508463912253103	0.05435281416058621	0.1256704922848608	no	SESEC_RS04370	polyphosphate polymerase domain-containing protein
SESEC_RS07475	-0.476	5.508463912253103	0.05435281416058621	0.1256704922848608	no	SESEC_RS07475	type VI secretion protein
SESEC_RS09790	-0.476	5.508463912253103	0.05435281416058621	0.1256704922848608	no	SESEC_RS09790	helix-turn-helix transcriptional regulator
SESEC_RS02180	4.9241	0.4871759172896037	0.0547801917857835	0.12650677383623382	no	rimP	ribosome maturation factor RimP
SESEC_RS10030	5.8395	0.455732774440515	0.054856559435696665	0.1265314173331159	no	SESEC_RS10030	DUF4097 family beta strand repeat-containing protein
SESEC_RS02405	9.3512	0.3971427960773662	0.05508149411560191	0.12689827472087237	no	glyS	glycine--tRNA ligase subunit beta
SESEC_RS08175	9.115	-0.39734135890542943	0.05520404107693724	0.12702865366090935	no	SESEC_RS08175	cell division site-positioning protein MapZ family protein
SESEC_RS05340	5.8031	0.4599122881194289	0.05594556337549543	0.12858133062196203	no	SESEC_RS05340	hypothetical protein
SESEC_RS06135	2.474	-0.7514665734724171	0.0561469705940199	0.12882928670496427	no	SESEC_RS06135	T7SS effector LXG polymorphic toxin
SESEC_RS04135	9.2341	-0.3952141027312637	0.056187227846401865	0.12882928670496427	no	ezrA	septation ring formation regulator EzrA
SESEC_RS03100	7.0572	-0.4104851181574375	0.056623721709142816	0.1296757289082153	no	SESEC_RS03100	peptide chain release factor 3
SESEC_RS02490	5.6849	0.4525758339316193	0.05676425985833019	0.1298431882270118	no	SESEC_RS02490	exodeoxyribonuclease III
SESEC_RS02495	8.6017	0.39743919664858	0.05688977148042863	0.12997591918304335	no	SESEC_RS02495	S8 family serine peptidase
SESEC_RS05935	7.212	-0.4098005164105959	0.05729215920051096	0.1307401642419243	no	SESEC_RS05935	LysR family transcriptional regulator
SESEC_RS08385	7.2591	0.4116415713100582	0.05763956121609405	0.13137727207360608	no	SESEC_RS08385	YlbF family regulator
SESEC_RS06290	5.9849	-0.4296046600600832	0.05783550810911708	0.1316680716526708	no	cdaA	diadenylate cyclase CdaA
SESEC_RS05435	6.5534	-0.4189649065697468	0.058323279007032526	0.13253077638508431	no	prmC	peptide chain release factor N(5)-glutamine methyltransferase
SESEC_RS09455	9.5643	0.39120372211473525	0.058380686986574226	0.13253077638508431	no	SESEC_RS09455	bifunctional (p)ppGpp synthetase/guanosine-3',5'-bis(diphosphate) 3'-pyrophosphohydrolase
SESEC_RS06235	9.1586	-0.3916576701526877	0.0584399307412155	0.13253077638508431	no	lepA	translation elongation factor 4
SESEC_RS04035	7.1555	0.41005352903327874	0.058489698820000866	0.13253077638508431	no	add	adenosine deaminase
SESEC_RS09120	3.2506	-0.6229045162351317	0.058612473167659836	0.13265290637005034	no	SESEC_RS09120	mechanosensitive ion channel family protein
SESEC_RS05210	4.7476	0.5141374467352025	0.05875738149034135	0.13282478491830685	no	SESEC_RS05210	response regulator transcription factor
SESEC_RS05380	1.8064	-0.8599856838456327	0.059076311488025376	0.13338918631411123	no	SESEC_RS05380	zinc ABC transporter substrate-binding protein
SESEC_RS01225	8.5759	-0.3921227809059431	0.06032884919854621	0.13605780275925058	no	SESEC_RS01225	YidC/Oxa1 family membrane protein insertase
SESEC_RS09440	7.5301	0.40004700078918987	0.06158494042708158	0.13844424903685387	no	SESEC_RS09440	helix-turn-helix domain-containing protein
SESEC_RS02665	3.9354	-0.5626493715953372	0.06158801670736652	0.13844424903685387	no	SESEC_RS02665	TNT domain-containing protein
SESEC_RS02410	6.1681	0.42340647180252916	0.06160265909895315	0.13844424903685387	no	SESEC_RS02410	DUF896 family protein
SESEC_RS03825	4.1915	-0.5103813074159332	0.06181689027952734	0.13876378866942848	no	SESEC_RS03825	aminoacyl-tRNA deacylase
SESEC_RS01930	0.1999	2.163451944870808	0.06197141421046179	0.138948712187834	no	gatC	Asp-tRNA(Asn)/Glu-tRNA(Gln) amidotransferase subunit GatC
SESEC_RS10180	4.4978	0.49560294683663075	0.062102680905082905	0.13908112025952288	no	SESEC_RS10180	YitT family protein
SESEC_RS00755	6.9659	0.40618715900750774	0.062181528863337755	0.13909596352007958	no	rpsB	30S ribosomal protein S2
SESEC_RS01075	11.1918	-0.3820486930462566	0.0623329848978718	0.13927300337969964	no	SESEC_RS01075	glucose-6-phosphate isomerase
SESEC_RS00660	4.9954	-0.46361299343154205	0.06248560557300292	0.13945223213627303	no	SESEC_RS00660	DUF1430 domain-containing protein
SESEC_RS08000	6.0318	0.43354088862608986	0.06256460625586659	0.1394669347787026	no	recX	recombination regulator RecX
SESEC_RS01190	10.2024	0.3824516976117399	0.06316079087741718	0.14063315980335894	no	SESEC_RS01190	TIGR00266 family protein
SESEC_RS09745	3.8896	0.5467668667027686	0.06327540285453914	0.14072566500905587	no	SESEC_RS09745	class I SAM-dependent methyltransferase
SESEC_RS05725	2.7252	0.7441092999282042	0.06338692889359275	0.1408111015560088	no	SESEC_RS05725	peptide deformylase
SESEC_RS03525	3.6522	-0.5532212729697168	0.06349382036734065	0.14088605763536646	no	SESEC_RS03525	hypothetical protein
SESEC_RS06165	7.1148	-0.3986722586700751	0.06372410886914708	0.141234331049456	no	mnmE	tRNA uridine-5-carboxymethylaminomethyl(34) synthesis GTPase MnmE
SESEC_RS09200	0.1611	-1.287219662076975	0.06395699901466267	0.1415875633359084	no	SESEC_RS09200	Ig-like domain-containing protein
SESEC_RS05740	7.7673	0.39356904458019404	0.0643143411379465	0.14211964856324316	no	SESEC_RS05740	ABC transporter ATP-binding protein
SESEC_RS00340	6.221	0.4134710204865732	0.06434492915220563	0.14211964856324316	no	rplC	50S ribosomal protein L3
SESEC_RS06650	5.4938	0.44571127630650603	0.06505083926346775	0.14341159662614048	no	SESEC_RS06650	GNAT family N-acetyltransferase
SESEC_RS02990	4.9743	0.4665806978756306	0.06511312327977574	0.14341159662614048	no	SESEC_RS02990	arginine repressor
SESEC_RS08405	7.625	0.39377204041720776	0.06515324353472114	0.14341159662614048	no	SESEC_RS08405	UDP-N-acetylmuramoyl-L-alanyl-D-glutamate--L-lysine ligase
SESEC_RS00600	7.4707	0.3936766531163751	0.06578020778308444	0.1446263472491103	no	SESEC_RS00600	metal ABC transporter ATP-binding protein
SESEC_RS01900	5.4097	-0.4341289501142623	0.06596951687432154	0.14487718301019756	no	SESEC_RS01900	asparaginase
SESEC_RS01980	8.1212	-0.3859543106707016	0.06618022203365523	0.14517438227428245	no	SESEC_RS01980	glucosaminidase domain-containing protein
SESEC_RS03495	4.6515	-0.47473196198952416	0.06660040872849578	0.14580804042072995	no	SESEC_RS03495	DUF2815 family protein
SESEC_RS03125	5.8994	0.4311016408837687	0.0666204961423896	0.14580804042072995	no	SESEC_RS03125	tRNA1(Val) (adenine(37)-N6)-methyltransferase
SESEC_RS06540	7.4453	-0.3912877980865002	0.06678121201804857	0.14599388688622197	no	dltB	D-alanyl-lipoteichoic acid biosynthesis protein DltB
SESEC_RS00115	-1.8792	-4.479477818424083	0.06823103005813838	0.14748929729739005	no	SESEC_RS00115	tRNA-Leu
SESEC_RS00695	-2.0766	-4.479477818424083	0.06823103005813838	0.14748929729739005	no	comGF	competence type IV pilus minor pilin ComGF
SESEC_RS00795	-1.8792	-4.479477818424083	0.06823103005813838	0.14748929729739005	no	SESEC_RS00795	hypothetical protein
SESEC_RS03605	-1.7049	-4.479477818424083	0.06823103005813838	0.14748929729739005	no	SESEC_RS03605	head-tail connector protein
SESEC_RS03700	-2.0766	-4.479477818424083	0.06823103005813838	0.14748929729739005	no	SESEC_RS03700	ATP-binding protein
SESEC_RS04070	-1.4071	-4.479477818424083	0.06823103005813838	0.14748929729739005	no	SESEC_RS04070	helix-turn-helix transcriptional regulator
SESEC_RS07535	-1.7049	-4.479477818424083	0.06823103005813838	0.14748929729739005	no	dcm	DNA (cytosine-5-)-methyltransferase
SESEC_RS07585	-1.0484	-4.479477818424083	0.06823103005813838	0.14748929729739005	no	SESEC_RS07585	hypothetical protein
SESEC_RS08950	-1.7049	-4.479477818424083	0.06823103005813838	0.14748929729739005	no	mobC	plasmid mobilization relaxosome protein MobC
SESEC_RS10005	-1.5486	-4.479477818424083	0.06823103005813838	0.14748929729739005	no	SESEC_RS10005	CoA pyrophosphatase
SESEC_RS09415	7.0357	-0.39275064935574094	0.06841366494578675	0.14771829449056645	no	SESEC_RS09415	isoprenyl transferase
SESEC_RS02955	10.7198	0.37352230313958545	0.06880933144513776	0.14840624004852782	no	SESEC_RS02955	phospho-sugar mutase
SESEC_RS09955	7.415	-0.3891723059951769	0.0690062303449088	0.1486644291323203	no	SESEC_RS09955	hypothetical protein
SESEC_RS02250	-1.1513	5.342495091181485	0.06945240168932247	0.14945846441746935	no	lacA	galactose-6-phosphate isomerase subunit LacA
SESEC_RS04275	6.8727	-0.39308234589166435	0.06957181016205219	0.14954833300458986	no	pheS	phenylalanine--tRNA ligase subunit alpha
SESEC_RS07530	-1.7021	-2.8746626483216278	0.07212142506230831	0.15485603642141116	no	SESEC_RS07530	hypothetical protein
SESEC_RS05195	5.9035	0.41937522120108944	0.07308648705969048	0.1567534232482894	no	SESEC_RS05195	PASTA domain-containing protein
SESEC_RS03845	3.3988	0.6631558453251738	0.0733103561356097	0.15705867176549976	no	SESEC_RS03845	hypothetical protein
SESEC_RS06745	2.4098	0.8293161835238125	0.07344053485477645	0.1571627445892216	no	SESEC_RS06745	DUF1934 domain-containing protein
SESEC_RS03975	3.8981	-0.538007087383416	0.07478876198129382	0.1598703169544638	no	SESEC_RS03975	GntR family transcriptional regulator
SESEC_RS09260	3.1529	0.6795624825613105	0.07489949577049065	0.15992952201104768	no	SESEC_RS09260	hypothetical protein
SESEC_RS06210	5.8313	-0.41148775829212475	0.07499191825061567	0.15994953992324007	no	SESEC_RS06210	PTS sugar transporter subunit IIB
SESEC_RS08115	7.3937	0.3824293225535416	0.07510242427046186	0.1600080410895017	no	SESEC_RS08115	sensor histidine kinase
SESEC_RS05650	0.4638	-1.3147500482970111	0.07598697068843964	0.16171370778556327	no	tnpA	IS200/IS605 family transposase
SESEC_RS09465	10.6211	0.3640106852715685	0.07639271136559171	0.16239775065135723	no	sezV	surface antigen transcriptional activator SezV
SESEC_RS06295	6.9009	0.38485026691269103	0.07687021319019476	0.16306195012739755	no	SESEC_RS06295	Mur ligase family protein
SESEC_RS03325	6.1069	-0.40541877283904265	0.07687448116078763	0.16306195012739755	no	eda	bifunctional 4-hydroxy-2-oxoglutarate aldolase/2-dehydro-3-deoxy-phosphogluconate aldolase
SESEC_RS07770	4.9378	-0.44669740436497923	0.07740084429704042	0.16399782851056088	no	SESEC_RS07770	hypothetical protein
SESEC_RS10085	3.4689	0.5828152342061012	0.07883379878158185	0.16685043566299632	no	sdaAB	L-serine ammonia-lyase, iron-sulfur-dependent subunit beta
SESEC_RS07900	4.9569	0.45042836292283345	0.07971674266109201	0.168533969665492	no	SESEC_RS07900	glycoside hydrolase family 125 protein
SESEC_RS01355	7.2265	0.3796938851710855	0.07990665218090705	0.16875023256625765	no	SESEC_RS01355	SIS domain-containing protein
SESEC_RS00225	5.3232	0.4298802011552289	0.08042310178244354	0.16965486750600903	no	SESEC_RS00225	phosphoribosylformylglycinamidine synthase
SESEC_RS09950	9.2208	-0.3606497340760179	0.08157509976752766	0.17189676384273336	no	SESEC_RS09950	DUF4065 domain-containing protein
SESEC_RS02370	7.6171	-0.3706011493647475	0.08185577932319965	0.17227174177721197	no	SESEC_RS02370	aldo/keto reductase
SESEC_RS09890	7.4906	0.37279577131268465	0.08193193949528878	0.17227174177721197	no	mutS	DNA mismatch repair protein MutS
SESEC_RS08905	6.7366	0.38342676401293196	0.08220761511389746	0.17260898682433445	no	SESEC_RS08905	amino acid ABC transporter ATP-binding protein
SESEC_RS02760	4.8385	-0.4394147679646337	0.08227157315926222	0.17260898682433445	no	SESEC_RS02760	arginine repressor
SESEC_RS10345	3.6455	0.5618536872122089	0.08246421372821325	0.17282489188306716	no	SESEC_RS10345	streptolysin S family TOMM toxin
SESEC_RS03005	7.965	-0.36481425456462246	0.08272686521966476	0.17307137155664884	no	SESEC_RS03005	DegV family protein
SESEC_RS04790	5.7536	-0.39867366801407245	0.08276154371945668	0.17307137155664884	no	SESEC_RS04790	inositol monophosphatase family protein
SESEC_RS08330	9.4717	-0.35793119854599215	0.08309539909776262	0.17358106145584687	no	glpK	glycerol kinase GlpK
SESEC_RS09370	0.4146	-1.1890536454084923	0.0833927028694707	0.1739856263889782	no	SESEC_RS09370	TQXA domain-containing protein
SESEC_RS02435	3.8908	0.5239893974003205	0.08346973976293658	0.1739856263889782	no	SESEC_RS02435	SagF family protein
SESEC_RS05420	9.2164	-0.3576002698107467	0.08399935801353843	0.17490028490170273	no	SESEC_RS05420	serine hydroxymethyltransferase
SESEC_RS01485	9.1688	-0.3571199571100726	0.08419444059743882	0.17511716262491056	no	rnjA	ribonuclease J1
SESEC_RS03630	2.5976	-0.6648297462176203	0.08438270724801443	0.1753194111754863	no	SESEC_RS03630	hypothetical protein
SESEC_RS00185	5.0155	0.4446703240354102	0.0848703748785348	0.17614260993109698	no	SESEC_RS00185	rod shape-determining protein MreC
SESEC_RS06185	5.6446	-0.40310762032525965	0.08503442559943988	0.1762931148595492	no	SESEC_RS06185	extracellular solute-binding protein
SESEC_RS05510	4.4184	0.48998823154198656	0.08533143536376961	0.17671865001141962	no	SESEC_RS05510	CYTH domain-containing protein
SESEC_RS02835	9.7551	-0.354540140436662	0.08588906294114868	0.17768242236804765	no	SESEC_RS02835	ferritin-like domain-containing protein
SESEC_RS03625	2.2561	-0.7420783272046274	0.08632326106922324	0.17823074325717328	no	SESEC_RS03625	hypothetical protein
SESEC_RS04645	9.7298	-0.35383657279362757	0.08633919182707304	0.17823074325717328	no	SESEC_RS04645	DNA polymerase III subunit alpha
SESEC_RS01260	1.3994	1.2055539520795397	0.0874285505429692	0.17995244562520224	no	SESEC_RS01260	hypothetical protein
SESEC_RS03785	1.0568	1.2055539520795397	0.0874285505429692	0.17995244562520224	no	SESEC_RS03785	hypothetical protein
SESEC_RS02095	11.8706	-0.34972200917666535	0.08754060865262688	0.17995244562520224	no	SESEC_RS02095	PTS sugar transporter subunit IIB
SESEC_RS07450	3.0701	0.6096969697375497	0.08754695822991407	0.17995244562520224	no	SESEC_RS07450	nucleotidyl transferase AbiEii/AbiGii toxin family protein
SESEC_RS04625	3.5415	-0.5409904994560515	0.08782248089220605	0.18032633070190712	no	SESEC_RS04625	TVP38/TMEM64 family protein
SESEC_RS07800	5.6882	0.39832893374604955	0.08837727683240068	0.18127224193738417	no	SESEC_RS07800	GNAT family protein
SESEC_RS07235	-0.3249	5.154920641768692	0.08920411851770813	0.1821926091186865	no	SESEC_RS07235	thioester-forming surface-anchored protein
SESEC_RS07485	-0.7607	5.154920641768692	0.08920411851770815	0.1821926091186865	no	SESEC_RS07485	type IV secretion system protein
SESEC_RS10775	-0.9389	5.154920641768692	0.08920411851770815	0.1821926091186865	no	SESEC_RS10775	recombinase family protein
SESEC_RS03465	6.6579	0.3805203918723307	0.08920437715416478	0.1821926091186865	no	SESEC_RS03465	DUF2326 domain-containing protein
SESEC_RS00480	-1.1633	-2.0351339712688343	0.08964039523702057	0.1828891962145144	no	SESEC_RS00480	DUF4176 domain-containing protein
SESEC_RS02960	6.846	0.3698541628610568	0.08996118307771084	0.1832769174279891	no	SESEC_RS02960	bifunctional methylenetetrahydrofolate dehydrogenase/methenyltetrahydrofolate cyclohydrolase
SESEC_RS05895	6.1641	0.388394109803699	0.09002074968166027	0.1832769174279891	no	carB	carbamoyl-phosphate synthase large subunit
SESEC_RS03130	5.4057	0.40691657349063015	0.09049916802937517	0.18395044398910335	no	SESEC_RS03130	1-acyl-sn-glycerol-3-phosphate acyltransferase
SESEC_RS00250	0.0697	-1.3522202046893352	0.09054258613793871	0.18395044398910335	no	SESEC_RS00250	SH3 domain-containing protein
SESEC_RS05090	7.838	-0.358118528933426	0.09074439496456817	0.1841661798754039	no	ylqF	ribosome biogenesis GTPase YlqF
SESEC_RS08270	2.4465	0.7259741255093229	0.09084193718960816	0.1841700747654582	no	ftsL	cell division protein FtsL
SESEC_RS05405	11.0234	-0.34633458953789314	0.09117049680689615	0.18459445826637344	no	SESEC_RS05405	FAD-dependent oxidoreductase
SESEC_RS08585	8.3213	0.3543174852966379	0.0912429513341576	0.18459445826637344	no	SESEC_RS08585	RNA methyltransferase
SESEC_RS10920	1.1636	-1.0293627884232759	0.09142596644134089	0.18477063102415797	no	SESEC_RS10920	recombinase family protein
SESEC_RS03430	10.92	-0.34566429696624407	0.09208206461565391	0.18590152667688623	no	SESEC_RS03430	DUF4135 domain-containing protein
SESEC_RS08200	10.6393	0.34576823770819176	0.0922091135093683	0.18596309174768938	no	pbp1a	penicillin-binding protein PBP1A
SESEC_RS04515	7.9421	-0.3560351954758438	0.09232757898494065	0.18600723548639717	no	SESEC_RS04515	EbsA family protein
SESEC_RS05565	5.823	0.39161444454620953	0.09270591828850235	0.1865742932326599	no	SESEC_RS05565	ABC transporter permease
SESEC_RS04180	7.8052	-0.355380647815839	0.09293784904112609	0.18675264283880963	no	SESEC_RS04180	diacylglycerol kinase family lipid kinase
SESEC_RS01890	7.3374	-0.3601319952644952	0.09298846546335329	0.18675264283880963	no	SESEC_RS01890	ABC transporter ATP-binding protein
SESEC_RS01610	5.8976	0.3870944149386572	0.09328905871161171	0.187161174040171	no	SESEC_RS01610	MIP/aquaporin family protein
SESEC_RS00090	2.7122	-0.5912650958189057	0.09485748102439091	0.19010979027364924	no	SESEC_RS00090	23S ribosomal RNA
SESEC_RS01860	5.5846	0.39889907577642714	0.09588035067381562	0.19196003679601753	no	SESEC_RS01860	iron ABC transporter permease
SESEC_RS05655	6.7885	0.36489255406511417	0.09674169293201666	0.19348338586403332	no	yihA	ribosome biogenesis GTP-binding protein YihA/YsxC
SESEC_RS04805	6.9142	0.36299966205804585	0.09818630780810614	0.19616890958341537	no	pstC	phosphate ABC transporter permease subunit PstC
SESEC_RS02425	5.9836	-0.3762045166714835	0.09836536589364171	0.19632299970067765	no	SESEC_RS02425	YcaO-like family protein
SESEC_RS08380	7.3741	-0.3520552183650287	0.09892844652707179	0.19724243065335434	no	SESEC_RS08380	YlbG family protein
SESEC_RS00665	2.2865	-0.7260906896199341	0.09918946716588295	0.19755833894673275	no	SESEC_RS00665	ATP-binding cassette domain-containing protein
SESEC_RS01030	2.1039	-0.6616351542937963	0.09943971291636945	0.19785215607120618	no	SESEC_RS01030	biotin transporter BioY
SESEC_RS08180	7.4066	-0.35087534923861	0.09974697774257821	0.19825869879484587	no	SESEC_RS08180	class I SAM-dependent RNA methyltransferase
SESEC_RS04435	6.3868	-0.3635412403629823	0.10083235263260633	0.20020939295917506	no	SESEC_RS04435	metal-sulfur cluster assembly factor
SESEC_RS08710	5.5981	0.3907690897686661	0.10113956554318664	0.20054490041979647	no	SESEC_RS08710	methionine ABC transporter ATP-binding protein
SESEC_RS07305	1.8119	0.8892924981318353	0.10120957591279449	0.20054490041979647	no	SESEC_RS07305	recombinase family protein
SESEC_RS00820	1.7384	0.8491962957713763	0.10176047617879068	0.20142926733849006	no	groES	co-chaperone GroES
SESEC_RS03230	7.1342	0.3528656701293217	0.10360840704816004	0.20487658313630006	no	SESEC_RS03230	DEAD/DEAH box helicase
SESEC_RS10185	7.6763	0.34504846044203535	0.10404487157121134	0.205528638611439	no	SESEC_RS10185	ATP-binding cassette domain-containing protein
SESEC_RS03090	7.9694	-0.3413446381910135	0.1043359476279878	0.20589245402818085	no	SESEC_RS03090	UDP-N-acetylmuramoyl-tripeptide--D-alanyl-D-alanine ligase
SESEC_RS05115	3.3639	0.5554254587024767	0.10448521405733603	0.20597596957464606	no	SESEC_RS05115	DUF3307 domain-containing protein
SESEC_RS07680	7.9786	-0.33943253316460176	0.10580596640348723	0.20836635101545645	no	rplA	50S ribosomal protein L1
SESEC_RS00160	0.0889	1.9315320124007196	0.10661518244522418	0.20910472646588957	no	SESEC_RS00160	tRNA-Met
SESEC_RS05315	-0.1654	1.9315320124007196	0.10661518244522511	0.20910472646588957	no	SESEC_RS05315	site-specific integrase
SESEC_RS07295	0.4242	1.9315320124007196	0.10661518244522511	0.20910472646588957	no	SESEC_RS07295	NUDIX domain-containing protein
SESEC_RS07380	-0.1654	1.9315320124007196	0.10661518244522511	0.20910472646588957	no	SESEC_RS07380	radical SAM protein
SESEC_RS03840	3.7286	0.515083779646856	0.10678743728270819	0.2092295058051841	no	SESEC_RS03840	hypothetical protein
SESEC_RS07915	4.2917	0.45765934672653524	0.10713286489140646	0.20969298554964313	no	SESEC_RS07915	ABC transporter permease
SESEC_RS08620	6.9485	0.3498507491401095	0.10785751635066843	0.21089703197095166	no	murC	UDP-N-acetylmuramate--L-alanine ligase
SESEC_RS03135	-0.6175	-1.4062225967799797	0.10801889854077745	0.21099837585145778	no	SESEC_RS03135	helix-hairpin-helix domain-containing protein
SESEC_RS03255	9.1212	0.332723861510376	0.10885880717326245	0.2124235690128708	no	dnaX	DNA polymerase III subunit gamma/tau
SESEC_RS04315	0.9594	-1.0210509954909786	0.10980739716526229	0.2138675614101699	no	SESEC_RS04315	isopeptide-forming domain-containing fimbrial protein
SESEC_RS07325	8.237	0.3370069263243222	0.10982088174177469	0.2138675614101699	no	SESEC_RS07325	AAA family ATPase
SESEC_RS02650	1.816	0.914183834740411	0.11021632197567478	0.21438589248831244	no	SESEC_RS02650	hypothetical protein
SESEC_RS04355	12.7166	-0.3265365669006609	0.11030966742259483	0.21438589248831244	no	SESEC_RS04355	pullulanase
SESEC_RS03480	1.9706	-0.6987153682519409	0.11162401115934383	0.2165878659758831	no	SESEC_RS03480	hypothetical protein
SESEC_RS07635	7.94	-0.33467974086831587	0.11166757576015156	0.2165878659758831	no	SESEC_RS07635	S1 RNA-binding domain-containing protein
SESEC_RS04100	6.0992	0.364208547926383	0.11198881820269765	0.2169924183686073	no	SESEC_RS04100	phosphocarrier protein HPr
SESEC_RS03080	5.6274	0.3757529636418309	0.11247228355607641	0.21749536368073796	no	recR	recombination mediator RecR
SESEC_RS02805	3.4352	-0.4798081974737487	0.11247423791589564	0.21749536368073796	no	rsmD	16S rRNA (guanine(966)-N(2))-methyltransferase RsmD
SESEC_RS04040	6.7593	0.34896546014853874	0.11269255686608373	0.21769896140830217	no	SESEC_RS04040	flavodoxin
SESEC_RS00255	2.6115	-0.584190719255818	0.11326581876689858	0.21858714122750167	no	purD	phosphoribosylamine--glycine ligase
SESEC_RS03010	7.4483	-0.3361354822206666	0.11505929161108895	0.22095235267811864	no	SESEC_RS03010	SGNH/GDSL hydrolase family protein
SESEC_RS00580	2.9539	0.6497651587974927	0.11523409953796539	0.22095235267811864	no	SESEC_RS00580	LPXTG cell wall anchor domain-containing protein
SESEC_RS00105	-0.7505	4.939261454362806	0.11529445194263199	0.22095235267811864	no	SESEC_RS00105	tRNA-Asp
SESEC_RS02455	-0.9283	4.939261454362806	0.11529445194263199	0.22095235267811864	no	SESEC_RS02455	thioester-forming surface-anchored protein
SESEC_RS02615	-1.1295	4.939261454362806	0.11529445194263199	0.22095235267811864	no	SESEC_RS02615	DUF5082 family protein
SESEC_RS10755	-0.7505	4.939261454362806	0.11529445194263199	0.22095235267811864	no	SESEC_RS10755	SPJ_0845 family protein
SESEC_RS10935	-1.1295	4.939261454362806	0.11529445194263199	0.22095235267811864	no	SESEC_RS10935	hypothetical protein
SESEC_RS04020	2.4639	0.7142713612010998	0.11563615213445302	0.22138690756556315	no	SESEC_RS04020	type B 50S ribosomal protein L31
SESEC_RS05205	6.5823	-0.34888027594878773	0.11616294020270229	0.22197008598548099	no	SESEC_RS05205	ABC transporter permease
SESEC_RS05620	7.7475	0.3334755977204334	0.11617125995501808	0.22197008598548099	no	SESEC_RS05620	polysaccharide deacetylase family protein
SESEC_RS09770	6.5055	0.35163758172980547	0.11677678868172281	0.22290594152725288	no	proC	pyrroline-5-carboxylate reductase
SESEC_RS07335	6.0063	0.3665655012062594	0.11700771617550529	0.22312560530101305	no	SESEC_RS07335	hypothetical protein
SESEC_RS06870	0.9961	1.0238197308736143	0.11715228151801528	0.22318031078506176	no	SESEC_RS06870	hypothetical protein
SESEC_RS04050	7.6473	0.33350426588633536	0.11751659238280526	0.22365311949533886	no	SESEC_RS04050	chloride channel protein
SESEC_RS00240	0.9252	1.4567822772915613	0.11830851626528499	0.22471617586483125	no	purN	phosphoribosylglycinamide formyltransferase
SESEC_RS03755	0.1814	1.4567822772915613	0.11830851626528499	0.22471617586483125	no	SESEC_RS03755	hypothetical protein
SESEC_RS00455	4.5385	-0.39753295435807	0.12087914404689731	0.229372641807216	no	rpsK	30S ribosomal protein S11
SESEC_RS07655	5.2352	0.37848809521409377	0.12282709083376471	0.23283954423802247	no	SESEC_RS07655	ATP-binding cassette domain-containing protein
SESEC_RS03000	8.1132	0.323874950361386	0.12381810892148895	0.23448739211680208	no	SESEC_RS03000	hypothetical protein
SESEC_RS09040	6.8797	-0.3337697726960814	0.1241406784844329	0.23486733473577384	no	SESEC_RS09040	LPXTG cell wall anchor domain-containing protein
SESEC_RS03945	3.9637	-0.4532813610403809	0.12447608396049459	0.23527079264760803	no	SESEC_RS03945	LPXTG cell wall anchor domain-containing protein
SESEC_RS08540	7.4353	-0.3274580210046773	0.12588754771020755	0.23770531067633308	no	xerD	site-specific tyrosine recombinase XerD
SESEC_RS00215	2.2724	0.7154056289178168	0.12666832566563652	0.23886266593435804	no	SESEC_RS00215	phosphopantetheine-binding protein
SESEC_RS08705	5.8885	0.35383813598122427	0.12674851743765	0.23886266593435804	no	SESEC_RS08705	methionine ABC transporter permease
SESEC_RS03775	1.4165	-0.7814099296305842	0.12742394890601125	0.2399008070312587	no	ltrA	group II intron reverse transcriptase/maturase
SESEC_RS09035	-0.2129	1.8451283976942006	0.1277175925325837	0.24021883126734003	no	SESEC_RS09035	hypothetical protein
SESEC_RS03530	0.2397	-1.0957760910614789	0.12892642236625157	0.24225589217307367	no	SESEC_RS03530	hypothetical protein
SESEC_RS09675	3.5382	0.4776669237816762	0.12989564139746468	0.24383918648296002	no	SESEC_RS09675	class C sortase
SESEC_RS09050	3.2331	-0.47402350870612775	0.13068434798840306	0.24508087071632356	no	SESEC_RS09050	hypothetical protein
SESEC_RS07640	7.0114	0.3283387014676602	0.1314212782353798	0.2462231341258186	no	frr	ribosome recycling factor
SESEC_RS05490	11.3072	-0.30827549039544694	0.13245318999597305	0.24791530022569883	no	pta	phosphate acetyltransferase
SESEC_RS07340	6.0924	-0.3364073225626512	0.1353339311434005	0.2530613120215431	no	SESEC_RS07340	type II toxin-antitoxin system toxin PezT
SESEC_RS09820	7.6721	0.31699866933496845	0.13679906325573818	0.25548751288374394	no	SESEC_RS09820	DUF2079 domain-containing protein
SESEC_RS09405	8.7948	-0.3091479979065607	0.13689673587540174	0.25548751288374394	no	rseP	RIP metalloprotease RseP
SESEC_RS08645	8.1434	0.3119729876119904	0.13815613515214734	0.2575883023262689	no	SESEC_RS08645	helicase loader
SESEC_RS09205	10.6431	-0.3039803759949087	0.13858334740297687	0.25813493916647334	no	SESEC_RS09205	diacylglycerol kinase family lipid kinase
SESEC_RS09500	8.4308	0.30760940404027726	0.14135064008281698	0.2629067067265688	no	SESEC_RS09500	16S rRNA (uracil(1498)-N(3))-methyltransferase
SESEC_RS03030	3.2847	-0.4636167716968277	0.14141814546662787	0.2629067067265688	no	SESEC_RS03030	ISNCY family transposase
SESEC_RS04415	4.049	-0.4205949671576288	0.14215223786255118	0.26381495853169706	no	rpsU	30S ribosomal protein S21
SESEC_RS00650	1.031	1.0543566784515268	0.14218064743297068	0.26381495853169706	no	SESEC_RS00650	hypothetical protein
SESEC_RS08915	11.745	-0.3002018137548036	0.14247698218543184	0.2641103635121672	no	SESEC_RS08915	DAK2 domain-containing protein
SESEC_RS08085	2.8939	-0.5209896581004999	0.14273510524779912	0.2642549467334425	no	SESEC_RS08085	DEAD/DEAH box helicase
SESEC_RS06920	6.0782	0.335190339999326	0.14296160459253565	0.2642549467334425	no	SESEC_RS06920	Tex family protein
SESEC_RS02885	11.147	0.30014087014263974	0.1429665911195468	0.2642549467334425	no	ftsZ	cell division protein FtsZ
SESEC_RS02140	7.1532	-0.31399676362227935	0.14313577723742016	0.2643140047548142	no	SESEC_RS02140	hypothetical protein
SESEC_RS09340	6.581	0.32180878479370273	0.14476496591346713	0.2670664026334652	no	cysE	serine O-acetyltransferase
SESEC_RS01575	4.687	0.3932342519653757	0.14543121153078598	0.26803876881176436	no	SESEC_RS01575	helix-turn-helix transcriptional regulator
SESEC_RS00265	1.6499	-0.7409980967208869	0.1465540356116484	0.2698499737935323	no	purK	5-(carboxyamino)imidazole ribonucleotide synthase
SESEC_RS02855	8.9446	0.30081748344065956	0.14703205523637278	0.2704715743889723	no	typA	translational GTPase TypA
SESEC_RS07165	9.4827	-0.29899253112875995	0.14726513508241243	0.27064184176405187	no	SESEC_RS07165	glycosyltransferase family 4 protein
SESEC_RS01630	13.895	-0.29595085858519665	0.14746242298914786	0.27074606928226763	no	pflB	formate C-acetyltransferase
SESEC_RS05910	4.0768	0.43293153649051624	0.1477752650628453	0.271062057629562	no	SESEC_RS05910	solute carrier family 23 protein
SESEC_RS06585	0.7708	-1.240253775708362	0.14800670994722684	0.2712282810260313	no	SESEC_RS06585	PTS sugar transporter subunit IIB
SESEC_RS03540	-1.0148	4.685601092411932	0.15020283039214333	0.27499111343656657	no	SESEC_RS03540	HNH endonuclease
SESEC_RS04820	6.5426	0.318401183626287	0.15037552645025506	0.27504583470388533	no	pstB	phosphate ABC transporter ATP-binding protein PstB
SESEC_RS00645	2.4386	0.6386864793342413	0.15055322192311363	0.2751095876887257	no	SESEC_RS00645	Rgg/GadR/MutR family transcriptional regulator
SESEC_RS01920	5.6144	0.3387395544855403	0.1515084917531602	0.27659275366501096	no	codY	GTP-sensing pleiotropic transcriptional regulator CodY
SESEC_RS02260	0.5426	1.1538273097962202	0.15285783060246888	0.2784523901231605	no	lacC	tagatose-6-phosphate kinase
SESEC_RS09760	0.9332	1.1538273097962202	0.15285783060246888	0.2784523901231605	no	SESEC_RS09760	DUF4651 domain-containing protein
SESEC_RS09585	-0.2622	1.7532185106697658	0.15296086643317952	0.2784523901231605	no	SESEC_RS09585	LPXTG cell wall anchor domain-containing protein
SESEC_RS08635	9.5315	0.2927171088000317	0.15620213784412934	0.28408434134824656	no	der	ribosome biogenesis GTPase Der
SESEC_RS06345	5.5981	-0.3341371394732785	0.15726256745446832	0.28574311784651507	no	SESEC_RS06345	ABC transporter ATP-binding protein
SESEC_RS03040	2.8568	0.5442453079658924	0.15818388245920711	0.28702719265239457	no	SESEC_RS03040	Rgg/GadR/MutR family transcriptional regulator
SESEC_RS01995	8.9007	0.29348154015892447	0.15826733052795589	0.28702719265239457	no	dnaK	molecular chaperone DnaK
SESEC_RS07600	4.9549	0.3601608173075454	0.15845630327963822	0.2870995673721385	no	SESEC_RS07600	diacylglycerol kinase
SESEC_RS00020	0.579	1.3323464593281689	0.15987033068260073	0.28830548398379124	no	SESEC_RS00020	helix-turn-helix transcriptional regulator
SESEC_RS01700	0.4375	1.3323464593281689	0.15987033068260073	0.28830548398379124	no	SESEC_RS01700	hypothetical protein
SESEC_RS01955	0.3615	1.3323464593281689	0.15987033068260073	0.28830548398379124	no	SESEC_RS01955	KxYKxGKxW signal peptide domain-containing protein
SESEC_RS03735	0.645	1.3323464593281689	0.15987033068260073	0.28830548398379124	no	SESEC_RS03735	recombinase family protein
SESEC_RS06645	0.4	1.3323464593281689	0.15987033068260073	0.28830548398379124	no	SESEC_RS06645	PaaI family thioesterase
SESEC_RS03425	10.4455	0.2886127246604106	0.16064052091097825	0.28942342682370825	no	SESEC_RS03425	DUF4135 domain-containing protein
SESEC_RS00445	0.4407	-0.9976100743929963	0.1619197699919956	0.29145558598559207	no	infA	translation initiation factor IF-1
SESEC_RS03910	8.0271	0.29453013263998107	0.16230402498735522	0.29187446510331105	no	ftsX	permease-like cell division protein FtsX
SESEC_RS05505	7.3562	0.2991511648299871	0.16344018457975446	0.2936434659520588	no	SESEC_RS05505	GTP pyrophosphokinase family protein
SESEC_RS04700	7.1405	0.30056869698235567	0.16391368940403375	0.29381464592164325	no	pcrA	DNA helicase PcrA
SESEC_RS06155	-1.4159	-2.00136752713502	0.16414566926878926	0.29381464592164325	no	SESEC_RS06155	hypothetical protein
SESEC_RS07435	-1.2862	-2.00136752713502	0.16414566926878926	0.29381464592164325	no	SESEC_RS07435	hypothetical protein
SESEC_RS10975	-1.1667	-2.00136752713502	0.16414566926878926	0.29381464592164325	no	SESEC_RS10975	transposase
SESEC_RS04545	3.3772	0.445680384074577	0.16459891682237385	0.29435238050129253	no	rplT	50S ribosomal protein L20
SESEC_RS01520	5.8496	-0.3197059188753069	0.16564018168941752	0.2959396938161578	no	SESEC_RS01520	NAD(P)/FAD-dependent oxidoreductase
SESEC_RS04505	8.5671	0.2892355642784936	0.16607404353654326	0.2964398589910865	no	galE	UDP-glucose 4-epimerase GalE
SESEC_RS05425	3.9668	0.42331360783733485	0.16674376917377506	0.2973597216932322	no	SESEC_RS05425	GNAT family N-acetyltransferase
SESEC_RS08165	8.8613	-0.28624041486172586	0.16774809896464363	0.2988740412635556	no	SESEC_RS08165	ribonuclease Y
SESEC_RS04170	4.7278	0.36319648985568337	0.1693303431752175	0.3014142707536681	no	SESEC_RS04170	QueT transporter family protein
SESEC_RS01800	9.3912	-0.2837669442244845	0.17006215958480445	0.3024374139984611	no	SESEC_RS01800	sucrose-6-phosphate hydrolase
SESEC_RS08910	11.1073	-0.2802309787729218	0.17159398806798234	0.30488009319089854	no	SESEC_RS08910	SPFH domain-containing protein
SESEC_RS01985	6.2309	0.31119144315691205	0.17211994721222657	0.30553273578870815	no	hrcA	heat-inducible transcriptional repressor HrcA
SESEC_RS06580	1.5069	-0.7164419790484928	0.1725859057241739	0.3060777665053029	no	SESEC_RS06580	PTS lactose/cellobiose transporter subunit IIA
SESEC_RS06215	4.4675	0.37993129273037846	0.17286393006269618	0.30628880340455644	no	SESEC_RS06215	PTS mannose/fructose family IIA component
SESEC_RS07730	8.4889	0.2838849056355957	0.174689120378181	0.30923827743416965	no	SESEC_RS07730	5'-methylthioadenosine/adenosylhomocysteine nucleosidase
SESEC_RS01065	11.962	-0.2769420656019676	0.17583560568664752	0.3109819803053105	no	galU	UTP--glucose-1-phosphate uridylyltransferase GalU
SESEC_RS06635	3.716	0.41635769842535153	0.17664308476476595	0.3121234690430635	no	SESEC_RS06635	MFS transporter
SESEC_RS00055	5.7759	0.3130553907211557	0.17691127012594296	0.31231082150556017	no	SESEC_RS00055	serine hydrolase
SESEC_RS01775	1.7011	-0.6449993838361449	0.17715173247398738	0.31244893474807667	no	SESEC_RS01775	hypothetical protein
SESEC_RS10945	1.0543	-0.7338387273779968	0.1778356391154926	0.3133681984779861	no	SESEC_RS10945	GHKL domain-containing protein
SESEC_RS01390	4.8569	0.3456879393920479	0.1799838337093622	0.316663379818548	no	SESEC_RS01390	thiamine diphosphokinase
SESEC_RS09695	6.6666	-0.29440817109415696	0.18003447606506232	0.316663379818548	no	hslO	Hsp33 family molecular chaperone HslO
SESEC_RS02450	6.4977	-0.29709296682300496	0.18073762617642514	0.31761009855455735	no	SESEC_RS02450	ABC transporter permease
SESEC_RS05615	7.1606	-0.2870014391468756	0.18173740308881378	0.31907587816686905	no	SESEC_RS05615	homoserine dehydrogenase
SESEC_RS01770	-0.0331	1.6550524940012832	0.18313571701148743	0.32094576065889424	no	SESEC_RS01770	hypothetical protein
SESEC_RS08230	-0.0852	1.6550524940012832	0.18313571701148743	0.32094576065889424	no	SESEC_RS08230	DUF4059 family protein
SESEC_RS04810	7.3131	0.2857351374283628	0.1843406135400096	0.3227636560709623	no	pstA	phosphate ABC transporter permease PstA
SESEC_RS08160	7.9691	-0.27861701496446223	0.1846458802077377	0.32278151018622225	no	gmk	guanylate kinase
SESEC_RS04690	6.1146	-0.30257711134048754	0.18468599388640547	0.32278151018622225	no	SESEC_RS04690	cation diffusion facilitator family transporter
SESEC_RS09900	3.0637	0.4774104623740707	0.1851602220625397	0.3233169426042171	no	argR	arginine repressor
SESEC_RS06810	0.517	1.2658576414068288	0.18554782082794655	0.32370027437918936	no	SESEC_RS06810	hypothetical protein
SESEC_RS00295	3.7298	0.4211209862166289	0.1864345635882549	0.3249529135483972	no	SESEC_RS00295	membrane protein
SESEC_RS07725	6.9466	-0.28666168956829086	0.18718018512826246	0.32595753757417134	no	SESEC_RS07725	metal-dependent transcriptional regulator
SESEC_RS06280	10.3736	0.270605632329489	0.18772428819811446	0.3266097371902154	no	glmM	phosphoglucosamine mutase
SESEC_RS02400	8.203	0.27645147847626034	0.18803643778440637	0.3266780048787507	no	glyQ	glycine--tRNA ligase subunit alpha
SESEC_RS03245	5.3972	-0.318933811065341	0.18810275566486737	0.3266780048787507	no	SESEC_RS03245	PrsW family glutamic-type intramembrane protease
SESEC_RS07460	1.9374	-0.5691274726084754	0.189375163338047	0.3282082649718607	no	SESEC_RS07460	phage tail tip lysozyme
SESEC_RS03950	8.003	-0.2766817467235117	0.18945607584334762	0.3282082649718607	no	rapZ	RNase adapter RapZ
SESEC_RS06360	6.1638	-0.2965299775245556	0.18949511456319268	0.3282082649718607	no	SESEC_RS06360	NFACT RNA binding domain-containing protein
SESEC_RS02585	1.2966	-0.6634196443065837	0.1899705593585414	0.3287361161945649	no	esaA	type VII secretion protein EsaA
SESEC_RS08745	4.7839	-0.33260379995050104	0.19051862567938002	0.3292857204698788	no	SESEC_RS08745	class I SAM-dependent methyltransferase
SESEC_RS06465	12.2279	0.2677353601052766	0.19063010297191843	0.3292857204698788	no	glgP	glycogen/starch/alpha-glucan family phosphorylase
SESEC_RS07745	10.4423	0.26862159075528147	0.1909236746986107	0.3293118092930071	no	glmU	bifunctional UDP-N-acetylglucosamine diphosphorylase/glucosamine-1-phosphate N-acetyltransferase GlmU
SESEC_RS03120	3.122	0.47738117019259996	0.19098717081011884	0.3293118092930071	no	SESEC_RS03120	GIY-YIG nuclease family protein
SESEC_RS07715	5.8735	-0.2985945685835689	0.19136327693780003	0.329665180127194	no	SESEC_RS07715	metal ABC transporter ATP-binding protein
SESEC_RS06375	5.81	0.30523793749685474	0.19221439932525386	0.3308355076858257	no	SESEC_RS06375	8-oxo-dGTP diphosphatase
SESEC_RS06750	8.8343	0.2713816806908808	0.19255795977784051	0.331130920117965	no	SESEC_RS06750	HD domain-containing protein
SESEC_RS06660	2.2724	-0.5424768375309045	0.19314005604375553	0.3318356359859707	no	SESEC_RS06660	hypothetical protein
SESEC_RS10150	6.328	0.29278594799293983	0.19358723307443376	0.33230749634702267	no	SESEC_RS10150	GRP family sugar transporter
SESEC_RS07890	8.4654	-0.27140424380512745	0.19383083435636703	0.33231691368867705	no	SESEC_RS07890	beta-N-acetylglucosaminidase domain-containing protein
SESEC_RS06995	7.171	0.2810208642879168	0.19404034982403823	0.33231691368867705	no	SESEC_RS06995	Cof-type HAD-IIB family hydrolase
SESEC_RS06970	7.8015	0.2756080589286543	0.1941103467807693	0.33231691368867705	no	SESEC_RS06970	TIGR03943 family protein
SESEC_RS00670	0.0558	-1.0914234562335743	0.19484208040196732	0.33297768132581107	no	comGA	competence type IV pilus ATPase ComGA
SESEC_RS09855	-0.283	-1.0914234562335743	0.19484208040196732	0.33297768132581107	no	SESEC_RS09855	hypothetical protein
SESEC_RS00205	6.0066	-0.29769721358980583	0.19510917027068325	0.3331385300898368	no	recO	DNA repair protein RecO
SESEC_RS00015	-1.3386	4.377620839564217	0.19774978706806204	0.3355648369102092	no	SESEC_RS00015	DUF951 family protein
SESEC_RS00145	-1.4688	4.377620839564217	0.19774978706806204	0.3355648369102092	no	SESEC_RS00145	tRNA-Met
SESEC_RS00320	-1.6111	4.377620839564217	0.19774978706806204	0.3355648369102092	no	SESEC_RS00320	hypothetical protein
SESEC_RS03870	-1.6111	4.377620839564217	0.19774978706806204	0.3355648369102092	no	SESEC_RS03870	helix-turn-helix transcriptional regulator
SESEC_RS09980	-1.6111	4.377620839564217	0.19774978706806204	0.3355648369102092	no	SESEC_RS09980	AAA family ATPase
SESEC_RS10625	-1.3386	4.377620839564217	0.19774978706806204	0.3355648369102092	no	SESEC_RS10625	hypothetical protein
SESEC_RS10730	-1.004	4.377620839564217	0.19774978706806204	0.3355648369102092	no	SESEC_RS10730	hypothetical protein
SESEC_RS01690	0.5565	1.0514734069521656	0.19840575090390125	0.3363815811979875	no	SESEC_RS01690	LPXTG cell wall anchor domain-containing protein
SESEC_RS09390	10.4154	0.2641295840124734	0.1985944729597851	0.3364054132986333	no	SESEC_RS09390	PolC-type DNA polymerase III
SESEC_RS09805	3.8685	-0.37901088316756276	0.19893504178723237	0.33668619550282036	no	SESEC_RS09805	GNAT family N-acetyltransferase
SESEC_RS06545	8.0471	-0.26856809199896836	0.2013783389810544	0.34030305190879323	no	dltA	D-alanine--poly(phosphoribitol) ligase subunit DltA
SESEC_RS02810	2.501	0.5324104912810292	0.20142548243822653	0.34030305190879323	no	coaD	pantetheine-phosphate adenylyltransferase
SESEC_RS02440	6.0011	-0.29143857207243345	0.20162328124803602	0.34033868508651827	no	SESEC_RS02440	ABC transporter ATP-binding protein
SESEC_RS07075	9.2479	0.26386539703148143	0.20274636575248228	0.3418540744820661	no	SESEC_RS07075	MBL fold metallo-hydrolase
SESEC_RS02075	4.182	-0.35306108233084976	0.20287601616459067	0.3418540744820661	no	SESEC_RS02075	acyltransferase family protein
SESEC_RS04430	8.9968	-0.26365149791306675	0.20338102411778994	0.3422522215785248	no	rpoD	RNA polymerase sigma factor RpoD
SESEC_RS01510	7.883	0.2692699781381008	0.20346770182108562	0.3422522215785248	no	SESEC_RS01510	YdcF family protein
SESEC_RS06350	5.1601	-0.31053749205722986	0.20472848978789648	0.3440724880728522	no	SESEC_RS06350	ABC transporter permease
SESEC_RS09085	10.5743	-0.2596287239871863	0.20565091691546805	0.3453214175930178	no	SESEC_RS09085	fructose-bisphosphate aldolase
SESEC_RS10780	4.4875	0.3504362993143395	0.20766178135175353	0.34816717487860066	no	SESEC_RS10780	hypothetical protein
SESEC_RS01835	7.895	0.26583734499060474	0.20777646492914442	0.34816717487860066	no	alr	alanine racemase
SESEC_RS05535	5.4092	0.304972538970072	0.20805199798288151	0.34816717487860066	no	SESEC_RS05535	gamma-glutamyl-gamma-aminobutyrate hydrolase family protein
SESEC_RS07810	1.4017	0.6972962126027562	0.20806875300377434	0.34816717487860066	no	SESEC_RS07810	DUF1912 family protein
SESEC_RS07245	5.5503	-0.297214269033292	0.20854394269498736	0.348659404193182	no	coaE	dephospho-CoA kinase
SESEC_RS06730	7.7787	0.26652243020855104	0.2089721843262018	0.3488140050021503	no	SESEC_RS06730	polymorphic toxin type 44 domain-containing protein
SESEC_RS05555	6.3806	-0.2799243051709688	0.20899863020378062	0.3488140050021503	no	SESEC_RS05555	ClC family H(+)/Cl(-) exchange transporter
SESEC_RS04175	8.387	-0.26245918931144946	0.2092680150028004	0.34896120943324116	no	ligA	NAD-dependent DNA ligase LigA
SESEC_RS05360	7.7935	-0.26404351399676634	0.2110567399294341	0.3516395165260295	no	ffh	signal recognition particle protein
SESEC_RS02970	7.8546	0.26401710043605325	0.21144597966433656	0.3519835409105551	no	xseA	exodeoxyribonuclease VII large subunit
SESEC_RS05530	4.2903	0.3484131289816581	0.21190179223941005	0.35201194114627526	no	SESEC_RS05530	redox-sensing transcriptional repressor Rex
SESEC_RS09295	6.0691	0.2843029606050316	0.2119950095045252	0.35201194114627526	no	SESEC_RS09295	site-specific integrase
SESEC_RS00285	7.641	-0.2639624912625247	0.2120113456540391	0.35201194114627526	no	ruvB	Holliday junction branch migration DNA helicase RuvB
SESEC_RS00330	7.9051	0.2632182848205219	0.21247745288338868	0.3524819761011254	no	SESEC_RS00330	MATE family efflux transporter
SESEC_RS01115	2.1188	-0.6261407007456674	0.2142571419262399	0.3548230914444867	no	SESEC_RS01115	hypothetical protein
SESEC_RS07675	1.6531	-0.6261407007456674	0.2142571419262399	0.3548230914444867	no	SESEC_RS07675	thioester-forming surface-anchored protein
SESEC_RS08775	6.1598	-0.27861916559407146	0.21483411307891187	0.355472939682117	no	SESEC_RS08775	YqeG family HAD IIIA-type phosphatase
SESEC_RS07595	8.2264	0.2595345331939393	0.21610986562806792	0.35700102029337966	no	era	GTPase Era
SESEC_RS07170	8.1778	-0.2590076829509261	0.21616289319080706	0.35700102029337966	no	SESEC_RS07170	glycosyltransferase
SESEC_RS04215	1.9629	-0.5457517651740034	0.2163883319444786	0.35700102029337966	no	SESEC_RS04215	F0F1 ATP synthase subunit C
SESEC_RS08680	3.2095	0.4222468284197946	0.21649906111249606	0.35700102029337966	no	rsmG	16S rRNA (guanine(527)-N(7))-methyltransferase RsmG
SESEC_RS07710	5.6962	-0.2845680090336756	0.21685120700089153	0.35727581238983497	no	SESEC_RS07710	metal ABC transporter permease
SESEC_RS05595	7.3749	0.2641479595446854	0.21762609689180307	0.3582460364218912	no	folP	dihydropteroate synthase
SESEC_RS00635	-0.5718	1.5497160493222988	0.21917349733019523	0.3592580049854945	no	SESEC_RS00635	alanine racemase
SESEC_RS02275	0.2118	1.5497160493222988	0.21917349733019523	0.3592580049854945	no	lacF	lactose-specific PTS transporter subunit IIA
SESEC_RS03515	-0.367	1.5497160493222988	0.21917349733019523	0.3592580049854945	no	SESEC_RS03515	VRR-NUC domain-containing protein
SESEC_RS06690	-0.1862	1.5497160493222988	0.21917349733019523	0.3592580049854945	no	SESEC_RS06690	PTS sugar transporter subunit IIA
SESEC_RS08960	-0.3043	1.5497160493222988	0.21917349733019523	0.3592580049854945	no	SESEC_RS08960	hypothetical protein
SESEC_RS10120	4.7098	0.31858945695750035	0.2196398628761199	0.3597163060369106	no	pgsA	CDP-diacylglycerol--glycerol-3-phosphate 3-phosphatidyltransferase
SESEC_RS00450	5.7877	-0.2781938118657826	0.22068653184069653	0.3611234157393216	no	rpsM	30S ribosomal protein S13
SESEC_RS07395	-0.9713	-1.3350670849054	0.2247491649405979	0.367147490818992	no	SESEC_RS07395	Rgg/GadR/MutR family transcriptional regulator
SESEC_RS11000	-0.1435	-1.3350670849054	0.2247491649405979	0.367147490818992	no	SESEC_RS11000	putative holin-like toxin
SESEC_RS07220	6.8082	-0.26322617829354605	0.22530604987708938	0.3677452983587069	no	smpB	SsrA-binding protein SmpB
SESEC_RS00880	0.6623	0.9974379220251124	0.22559437601482116	0.3679041221037642	no	SESEC_RS00880	hypothetical protein
SESEC_RS03930	8.7515	-0.2512754273634626	0.22645664346942063	0.36899788098316766	no	SESEC_RS03930	pyridoxal phosphate-dependent aminotransferase
SESEC_RS04590	3.1793	0.42505957538644745	0.2284590526867639	0.37194601477151923	no	SESEC_RS04590	hypothetical protein
SESEC_RS04525	8.1859	0.2538832155315021	0.23017712095296683	0.3744266342528836	no	SESEC_RS04525	LysM peptidoglycan-binding domain-containing protein
SESEC_RS10175	6.0039	0.27351554062313516	0.23048356474076453	0.37460873054068566	no	trpS	tryptophan--tRNA ligase
SESEC_RS05590	3.7226	0.37003967260866233	0.23100169325493758	0.37493019392039345	no	folB	dihydroneopterin aldolase
SESEC_RS00920	11.0037	-0.24535796030137108	0.2310968634176304	0.37493019392039345	no	leuS	leucine--tRNA ligase
SESEC_RS09095	6.6406	-0.26196981820536025	0.23126535325930814	0.37493019392039345	no	SESEC_RS09095	alpha/beta hydrolase
SESEC_RS01365	6.2529	-0.26679306435993605	0.23161688480459053	0.37518428943115334	no	rnmV	ribonuclease M5
SESEC_RS02445	6.2907	-0.26771094437042353	0.23194345650734668	0.3753975607001258	no	SESEC_RS02445	SagG family ABC transporter permease subunit
SESEC_RS04410	3.8118	0.3667749120167389	0.23232880664364394	0.375471247668202	no	SESEC_RS04410	transporter substrate-binding domain-containing protein
SESEC_RS09685	3.8793	0.35489294273671695	0.23237888225363282	0.375471247668202	no	SESEC_RS09685	SpaH/EbpB family LPXTG-anchored major pilin
SESEC_RS03050	3.2488	-0.3858691358304658	0.2334799795103359	0.3767457801486432	no	SESEC_RS03050	dihydroorotate oxidase
SESEC_RS07620	8.8521	0.24757647138137004	0.2337372299510556	0.3767457801486432	no	SESEC_RS07620	PhoH family protein
SESEC_RS09765	8.0635	0.25083769066786377	0.2338762965421713	0.3767457801486432	no	pepA	glutamyl aminopeptidase
SESEC_RS04460	5.8968	0.2742171027694562	0.23395013139033088	0.3767457801486432	no	SESEC_RS04460	ABC transporter ATP-binding protein
SESEC_RS01975	8.0696	-0.2491567900834821	0.23597378193523802	0.37968713785068375	no	SESEC_RS01975	D-alanyl-D-alanine carboxypeptidase family protein
SESEC_RS08725	10.2784	-0.24321146948736236	0.23675506406360172	0.3806262549136034	no	SESEC_RS08725	amino acid ABC transporter substrate-binding protein
SESEC_RS05610	6.4917	0.263814992832091	0.2386782543724207	0.3833980966816366	no	thrB	homoserine kinase
SESEC_RS09380	5.4512	0.2874281096807886	0.23903092486450903	0.383644634407537	no	SESEC_RS09380	NADPH-dependent FMN reductase
SESEC_RS00970	4.9264	0.3017655222300239	0.23981716287832128	0.3845263912179096	no	SESEC_RS00970	glycine betaine/L-proline ABC transporter ATP-binding protein
SESEC_RS05525	5.364	0.2891266424658034	0.24000590140251155	0.3845263912179096	no	SESEC_RS05525	DUF1831 domain-containing protein
SESEC_RS04390	2.3238	0.5272901992953382	0.24017925681990926	0.3845263912179096	no	SESEC_RS04390	glycosyltransferase
SESEC_RS09905	9.4696	0.2423217016947472	0.24059205862309346	0.38486736288046347	no	argS	arginine--tRNA ligase
SESEC_RS05045	4.6487	-0.3127897057946071	0.24115861092744417	0.38545351422925933	no	SESEC_RS05045	response regulator transcription factor
SESEC_RS10545	8.4063	0.2446092967757117	0.24303173154256874	0.388125302612759	no	lepB	signal peptidase I
SESEC_RS05290	-0.4805	-1.087644493890773	0.24380957187786292	0.3887228770171887	no	SESEC_RS05290	relaxase/mobilization nuclease domain-containing protein
SESEC_RS10020	-0.2164	-1.087644493890773	0.24380957187786292	0.3887228770171887	no	SESEC_RS10020	PadR family transcriptional regulator
SESEC_RS05660	8.8952	0.24182856095588026	0.24446557218450485	0.38944639539070003	no	clpX	ATP-dependent Clp protease ATP-binding subunit ClpX
SESEC_RS05580	6.1553	-0.25952933221751096	0.24570616634322542	0.3910992366752497	no	murB	UDP-N-acetylmuramate dehydrogenase
SESEC_RS07465	0.0349	-0.8749841239918598	0.24592181975273522	0.39111926081236004	no	SESEC_RS07465	hypothetical protein
SESEC_RS04890	1.9337	-0.5202219675224411	0.2475841592569572	0.39343819367070926	no	SESEC_RS04890	hypothetical protein
SESEC_RS10695	0.0471	-0.9565210384327517	0.24809194557559655	0.39392010484633055	no	SESEC_RS10695	hypothetical protein
SESEC_RS09895	-0.0624	1.1229149357634944	0.24899937679041062	0.3947941135422467	no	SESEC_RS09895	YlbF family regulator
SESEC_RS03560	2.0635	-0.47757915659601996	0.2490523613467444	0.3947941135422467	no	SESEC_RS03560	phage terminase small subunit P27 family
SESEC_RS10025	1.2858	0.7750891949899534	0.24929796499909868	0.3948584544311382	no	SESEC_RS10025	DUF4097 family beta strand repeat-containing protein
SESEC_RS04655	10.8847	-0.2339750520719948	0.2536456987917331	0.40098826826689593	no	pyk	pyruvate kinase
SESEC_RS07200	2.9247	0.4185683816880017	0.25366718777172154	0.40098826826689593	no	SESEC_RS07200	Rgg/GadR/MutR family transcriptional regulator
SESEC_RS06450	8.4532	-0.2381524243785114	0.25384811990715406	0.40098826826689593	no	hflX	GTPase HflX
SESEC_RS04970	7.7436	0.24096787590133206	0.2541889706821452	0.40098826826689593	no	SESEC_RS04970	S8 family serine peptidase
SESEC_RS02390	2.5678	-0.42484104502932674	0.2542090734963032	0.40098826826689593	no	SESEC_RS02390	ATP-binding cassette domain-containing protein
SESEC_RS10410	1.0104	0.8399267490989598	0.25460470133217966	0.401283678204401	no	SESEC_RS10410	lactococcin 972 family bacteriocin
SESEC_RS00010	8.104	0.2394862866487283	0.25491738892207527	0.4014163757152785	no	dnaN	DNA polymerase III subunit beta
SESEC_RS06710	2.9629	0.44252710215664465	0.2551057340994293	0.4014163757152785	no	SESEC_RS06710	PTS system mannose/fructose/sorbose family transporter subunit IID
SESEC_RS03565	4.2427	-0.31204038509175763	0.2553565636869499	0.40148305441719634	no	SESEC_RS03565	terminase large subunit
SESEC_RS05110	1.9104	0.6033306557884486	0.2572282962998901	0.4040960021807409	no	SESEC_RS05110	SatD family protein
SESEC_RS08290	4.8683	0.28734394018886045	0.2590591062708547	0.40664045532002135	no	proB	glutamate 5-kinase
SESEC_RS05040	2.2083	-0.4755088748811331	0.2594870856875079	0.40698055947405554	no	SESEC_RS05040	AraC family ligand binding domain-containing protein
SESEC_RS05885	8.9764	-0.23272445983895793	0.2614617105309031	0.40783310216451296	no	SESEC_RS05885	ABC transporter ATP-binding protein
SESEC_RS05430	5.2281	-0.27540217067611605	0.261700498723324	0.40783310216451296	no	SESEC_RS05430	L-threonylcarbamoyladenylate synthase
SESEC_RS00900	0.1754	1.436078536765751	0.2621663895943761	0.40783310216451296	no	secE	preprotein translocase subunit SecE
SESEC_RS09985	0.0342	1.436078536765751	0.2621663895943761	0.40783310216451296	no	SESEC_RS09985	ABC transporter ATP-binding protein
SESEC_RS10855	-0.4229	1.436078536765751	0.2621663895943761	0.40783310216451296	no	SESEC_RS10855	hypothetical protein
SESEC_RS00505	-1.5993	3.9855342060484977	0.2642656861377529	0.40783310216451296	no	SESEC_RS00505	tRNA-Val
SESEC_RS00525	-1.3272	3.9855342060484977	0.2642656861377529	0.40783310216451296	no	SESEC_RS00525	tRNA-Ser
SESEC_RS01625	-1.7562	3.9855342060484977	0.2642656861377529	0.40783310216451296	no	SESEC_RS01625	hypothetical protein
SESEC_RS02620	-1.2075	3.9855342060484977	0.2642656861377529	0.40783310216451296	no	SESEC_RS02620	TIGR04197 family type VII secretion effector
SESEC_RS03260	-0.8964	3.9855342060484977	0.2642656861377529	0.40783310216451296	no	SESEC_RS03260	DUF3272 family protein
SESEC_RS05310	-1.7562	3.9855342060484977	0.2642656861377529	0.40783310216451296	no	SESEC_RS05310	hypothetical protein
SESEC_RS07240	-1.4572	3.9855342060484977	0.2642656861377529	0.40783310216451296	no	SESEC_RS07240	thioester-forming surface-anchored protein
SESEC_RS07495	-1.7562	3.9855342060484977	0.2642656861377529	0.40783310216451296	no	SESEC_RS07495	TraG/TraD/VirD4 family protein
SESEC_RS07980	-0.9932	3.9855342060484977	0.2642656861377529	0.40783310216451296	no	SESEC_RS07980	class IIb bacteriocin, lactobin A/cerein 7B family
SESEC_RS08490	-1.7562	3.9855342060484977	0.2642656861377529	0.40783310216451296	no	SESEC_RS08490	hypothetical protein
SESEC_RS10165	-1.5993	3.9855342060484977	0.2642656861377529	0.40783310216451296	no	SESEC_RS10165	DUF1310 family protein
SESEC_RS10310	-0.9932	3.9855342060484977	0.2642656861377529	0.40783310216451296	no	rpmG	50S ribosomal protein L33
SESEC_RS10720	-1.3272	3.9855342060484977	0.2642656861377529	0.40783310216451296	no	SESEC_RS10720	hypothetical protein
SESEC_RS10745	-1.4572	3.9855342060484977	0.2642656861377529	0.40783310216451296	no	SESEC_RS10745	hypothetical protein
SESEC_RS10960	-1.0965	3.9855342060484977	0.2642656861377529	0.40783310216451296	no	SESEC_RS10960	phosphotransferase
SESEC_RS08845	7.0922	0.24194561570276799	0.26544252623388725	0.40932130146234336	no	pbp3	D-alanyl-D-alanine carboxypeptidase PBP3
SESEC_RS08890	6.9192	-0.24006182384059857	0.26665425568470347	0.4108608771589911	no	mecA	adaptor protein MecA
SESEC_RS09825	5.2329	0.2840325654340125	0.2671041253599378	0.4112250563095446	no	SESEC_RS09825	DUF1292 domain-containing protein
SESEC_RS02820	2.6735	0.4307693374300606	0.26840972113756206	0.4128284413866302	no	SESEC_RS02820	YutD family protein
SESEC_RS02270	3.6653	-0.34611427145164225	0.2685742663849676	0.4128284413866302	no	SESEC_RS02270	PRD domain-containing protein
SESEC_RS06070	4.5692	0.2966005720219568	0.2699585249439028	0.4146252942918316	no	SESEC_RS06070	GNAT family N-acetyltransferase
SESEC_RS00975	5.6166	0.2620607207898139	0.2711146441852479	0.41606916709226094	no	SESEC_RS00975	ABC transporter permease/substrate binding protein
SESEC_RS09045	3.2739	0.3833838690687799	0.2733062802000378	0.4187800629767044	no	SESEC_RS09045	LPXTG cell wall anchor domain-containing protein
SESEC_RS02195	1.7009	0.5403526954145087	0.2735333952360821	0.4187800629767044	no	SESEC_RS02195	YlxQ-related RNA-binding protein
SESEC_RS08765	2.23	0.5403526954145087	0.2735333952360821	0.4187800629767044	no	yhbY	ribosome assembly RNA-binding protein YhbY
SESEC_RS05145	8.8773	-0.2269884228209308	0.2741844829652832	0.41944345845205355	no	SESEC_RS05145	CitMHS family transporter
SESEC_RS08965	4.2265	0.31095706685661895	0.2748374591291311	0.42010868752595754	no	SESEC_RS08965	PBECR4 domain-containing protein
SESEC_RS03370	9.0018	-0.22507270920779535	0.27719856178498614	0.4233817842964974	no	SESEC_RS03370	methionyl aminopeptidase
SESEC_RS02635	-1.0673	-1.4612396409621797	0.27799752691915486	0.423594332948016	no	SESEC_RS02635	hypothetical protein
SESEC_RS06535	-0.6907	-1.4612396409621797	0.27799752691915486	0.423594332948016	no	dltC	D-alanine--poly(phosphoribitol) ligase subunit DltC
SESEC_RS08345	-0.964	-1.4612396409621797	0.27799752691915486	0.423594332948016	no	SESEC_RS08345	bacteriocin
SESEC_RS05200	4.9784	0.2838370475046228	0.2786637492836822	0.42427381906748773	no	SESEC_RS05200	ABC transporter ATP-binding protein
SESEC_RS01990	5.8906	0.2541492749610689	0.2792095678979186	0.4247690582712411	no	grpE	nucleotide exchange factor GrpE
SESEC_RS03490	6.0733	-0.2437760536113353	0.2801123307032318	0.42573045448802554	no	SESEC_RS03490	DNA polymerase
SESEC_RS06605	3.4353	-0.3374599178272009	0.28045752711522487	0.42573045448802554	no	pnuC	nicotinamide riboside transporter PnuC
SESEC_RS00800	1.2554	0.6369670425073733	0.2805046452467832	0.42573045448802554	no	SESEC_RS00800	hypothetical protein
SESEC_RS05570	5.2819	0.26371938819237306	0.28133480407567424	0.42665419893680995	no	SESEC_RS05570	ABC transporter permease
SESEC_RS01290	13.1004	-0.21985488780993992	0.28194697072375213	0.4272461570526724	no	SESEC_RS01290	N-acetylmannosamine-6-phosphate 2-epimerase
SESEC_RS03275	1.2482	0.7929325632313277	0.2848994649993187	0.43138079370179855	no	SESEC_RS03275	ISNCY family transposase
SESEC_RS01395	7.3168	0.2292709312558934	0.2852834545206164	0.431449013244753	no	SESEC_RS01395	DNA recombination protein RmuC
SESEC_RS08715	3.5931	0.3421223725948656	0.2853925456250339	0.431449013244753	no	SESEC_RS08715	M20/M25/M40 family metallo-hydrolase
SESEC_RS06435	7.1294	-0.22934609449534318	0.28651716428921703	0.43265821377710173	no	SESEC_RS06435	SDR family oxidoreductase
SESEC_RS00220	1.7318	0.546400221749186	0.28664168264775797	0.43265821377710173	no	SESEC_RS00220	phosphoribosylaminoimidazolesuccinocarboxamide synthase
SESEC_RS01790	3.4111	-0.33386171487993777	0.2883936942498205	0.4347269782796053	no	SESEC_RS01790	hypothetical protein
SESEC_RS08595	3.8584	0.3307802498582424	0.2884636958677755	0.4347269782796053	no	SESEC_RS08595	acylphosphatase
SESEC_RS04465	5.8669	0.2435031070839167	0.28933454784614987	0.4355929760480119	no	SESEC_RS04465	glycosyltransferase
SESEC_RS00585	5.3422	0.25737737461037147	0.2894906590557919	0.4355929760480119	no	SESEC_RS00585	NUDIX domain-containing protein
SESEC_RS07935	2.7526	0.41589580079117033	0.29432242724810775	0.4421723829016034	no	SESEC_RS07935	bacteriocin immunity protein
SESEC_RS09555	2.6439	0.41589580079117033	0.29432242724810775	0.4421723829016034	no	SESEC_RS09555	Rgg/GadR/MutR family transcriptional regulator
SESEC_RS03365	8.2515	-0.217598292506348	0.2983601160607316	0.4478889972977156	no	spxR	CBS-HotDog domain-containing transcription factor SpxR
SESEC_RS03475	4.9524	0.26977785159909623	0.30033680613087144	0.45050520919630715	no	SESEC_RS03475	hypothetical protein
SESEC_RS06625	4.5969	-0.27513698244062385	0.30067011191304405	0.4506541910852318	no	SESEC_RS06625	pseudouridine synthase
SESEC_RS02155	8.905	0.21510352227834217	0.30105328833147305	0.45087763089145966	no	SESEC_RS02155	phosphotransferase family protein
SESEC_RS01740	11.0633	-0.2115366744837435	0.301842610373267	0.4517085218173366	no	uvrA	excinuclease ABC subunit UvrA
SESEC_RS01570	5.8013	-0.2380102839578507	0.3022947842137329	0.45203397080407576	no	SESEC_RS01570	CPBP family intramembrane metalloprotease
SESEC_RS01010	7.705	0.21853238087035495	0.30268778001189933	0.45227049208915293	no	tgt	tRNA guanosine(34) transglycosylase Tgt
SESEC_RS09410	8.1527	-0.21587321825718708	0.3039503826249851	0.45376179029050634	no	SESEC_RS09410	phosphatidate cytidylyltransferase
SESEC_RS09690	3.6327	0.33440123453331544	0.3041570463473747	0.45376179029050634	no	SESEC_RS09690	YSIRK-targeted surface antigen transcriptional regulator
SESEC_RS03850	7.4529	0.2200935911994507	0.3046617726910286	0.4539627860112665	no	SESEC_RS03850	glutathione peroxidase
SESEC_RS09425	7.7173	0.21849608639061296	0.3047631787708035	0.4539627860112665	no	traF	conjugal transfer protein TraF
SESEC_RS06390	10.5829	-0.21004223545760708	0.30584990381582705	0.4552294549839899	no	rfbA	glucose-1-phosphate thymidylyltransferase RfbA
SESEC_RS01145	1.7277	0.6060744577684154	0.30616413793475866	0.4553452738705368	no	SESEC_RS01145	MarR family transcriptional regulator
SESEC_RS05345	8.893	-0.2120821673460335	0.3064994586870572	0.4554922511043767	no	guaA	glutamine-hydrolyzing GMP synthase
SESEC_RS01875	6.152	0.23417327908218857	0.3073656957991921	0.45642739407035	no	SESEC_RS01875	ABC transporter ATP-binding protein
SESEC_RS04635	8.2007	0.2154450130630284	0.30793115936554455	0.4569148019553458	no	SESEC_RS04635	ABC transporter ATP-binding protein
SESEC_RS08850	5.1794	0.25427465711344593	0.31009902033670345	0.459777300360655	no	pbp3	D-alanyl-D-alanine carboxypeptidase PBP3
SESEC_RS01360	6.9231	-0.22015845615256713	0.31059181715860984	0.46015372295960194	no	SESEC_RS01360	TatD family hydrolase
SESEC_RS09485	6.4045	0.2269113041235633	0.31463193622660657	0.4657810216544537	no	SESEC_RS09485	LacI family DNA-binding transcriptional regulator
SESEC_RS09530	9.3233	-0.20729755066251074	0.31613057312077364	0.46742433662087396	no	pabB	aminodeoxychorismate synthase component I
SESEC_RS05150	4.5638	-0.27082587830823407	0.31622736792159856	0.46742433662087396	no	SESEC_RS05150	hypothetical protein
SESEC_RS02085	11.4993	-0.20463009755216918	0.31741956656789033	0.46882675246146993	no	SESEC_RS02085	PTS system mannose/fructose/sorbose family transporter subunit IID
SESEC_RS03615	0.7774	0.7443559020412936	0.31829869894766366	0.4694052788462482	no	SESEC_RS03615	HK97 gp10 family phage protein
SESEC_RS07945	0.7774	0.7443559020412936	0.31829869894766366	0.4694052788462482	no	SESEC_RS07945	bacteriocin immunity protein
SESEC_RS04955	3.049	-0.33027904563888577	0.3201836617810692	0.47178409793294424	no	coaC	phosphopantothenoylcysteine decarboxylase
SESEC_RS01870	6.0976	0.2277212907287599	0.32048375522537786	0.47178409793294424	no	SESEC_RS01870	ABC transporter ATP-binding protein/permease
SESEC_RS08225	9.1219	-0.20490765865664082	0.3218792097123015	0.47178409793294424	no	trxB	thioredoxin-disulfide reductase
SESEC_RS08855	5.5675	0.23721063964090286	0.32267696238071686	0.47178409793294424	no	SESEC_RS08855	serine hydrolase
SESEC_RS00625	11.6406	0.2022860544930869	0.3228679399668028	0.47178409793294424	no	rpoC	DNA-directed RNA polymerase subunit beta'
SESEC_RS03405	7.603	0.2116429411822388	0.323231296792385	0.47178409793294424	no	SESEC_RS03405	bacteriocin secretion accessory protein
SESEC_RS04375	-1.2894	-1.9073666197350336	0.32332912755263227	0.47178409793294424	no	SESEC_RS04375	DUF4956 domain-containing protein
SESEC_RS04520	-1.7171	-1.9073666197350336	0.32332912755263227	0.47178409793294424	no	SESEC_RS04520	ferredoxin
SESEC_RS07505	-0.9567	-1.9073666197350336	0.32332912755263227	0.47178409793294424	no	SESEC_RS07505	type IV secretory system conjugative DNA transfer family protein
SESEC_RS07510	-1.7171	-1.9073666197350336	0.32332912755263227	0.47178409793294424	no	SESEC_RS07510	hypothetical protein
SESEC_RS07985	-1.5607	-1.9073666197350336	0.32332912755263227	0.47178409793294424	no	SESEC_RS07985	Blp family class II bacteriocin
SESEC_RS08505	-1.7171	-1.9073666197350336	0.32332912755263227	0.47178409793294424	no	SESEC_RS08505	hypothetical protein
SESEC_RS10705	-1.8917	-1.9073666197350336	0.32332912755263227	0.47178409793294424	no	SESEC_RS10705	hypothetical protein
SESEC_RS04110	12.647	-0.20183864420904946	0.323341126309183	0.47178409793294424	no	SESEC_RS04110	NADP-dependent glyceraldehyde-3-phosphate dehydrogenase
SESEC_RS09640	5.6751	-0.232286850898567	0.3252113526372353	0.474153720801904	no	SESEC_RS09640	DeoR/GlpR family DNA-binding transcription regulator
SESEC_RS07060	3.4772	0.32279228433488066	0.32559419269752365	0.47435281023860104	no	rnc	ribonuclease III
SESEC_RS07005	1.2338	-0.5674987897272302	0.326661258454305	0.4755476823756549	no	SESEC_RS07005	hypothetical protein
SESEC_RS06035	3.9932	0.286525690498485	0.32722919099251596	0.4760146690721947	no	plsY	glycerol-3-phosphate 1-O-acyltransferase PlsY
SESEC_RS00865	0.6506	0.8220112323437442	0.3285844358387485	0.47712408860766353	no	SESEC_RS00865	hypothetical protein
SESEC_RS07365	0.4429	0.8220112323437442	0.3285844358387485	0.47712408860766353	no	SESEC_RS07365	toprim domain-containing protein
SESEC_RS09910	3.1491	0.37555913950687325	0.32879796708688586	0.47712408860766353	no	SESEC_RS09910	ATP-binding cassette domain-containing protein
SESEC_RS01385	7.1808	0.21055829686327907	0.3290141498472114	0.47712408860766353	no	rpe	ribulose-phosphate 3-epimerase
SESEC_RS10210	7.1907	-0.20944688134237446	0.32923048481806066	0.47712408860766353	no	rlmH	23S rRNA (pseudouridine(1915)-N(3))-methyltransferase RlmH
SESEC_RS09915	5.8417	0.22678858508538785	0.3302165433720392	0.4781932801011635	no	SESEC_RS09915	YitT family protein
SESEC_RS09940	5.0561	0.24730941281206553	0.33111146537937036	0.47912898746857047	no	SESEC_RS09940	hypothetical protein
SESEC_RS04310	0.3199	0.9642359838141256	0.3321577740607806	0.48028218681761525	no	SESEC_RS04310	Cna B-type domain-containing protein
SESEC_RS02825	5.4055	0.23149196438716554	0.33369053115198855	0.48213650637564137	no	rlmN	23S rRNA (adenine(2503)-C(2))-methyltransferase RlmN
SESEC_RS08700	4.7589	0.2517515207288057	0.3340741142138034	0.48232889353507147	no	brnQ	branched-chain amino acid transport system II carrier protein
SESEC_RS05020	10.663	-0.19809859266660038	0.33443841007827263	0.4824931668994405	no	SESEC_RS05020	hemolysin III family protein
SESEC_RS02145	8.0274	-0.2031577962588232	0.3356340596415039	0.48385568777659915	no	SESEC_RS02145	ABC transporter ATP-binding protein
SESEC_RS09680	3.4596	0.30563984716722065	0.33739801885463694	0.4860348424188712	no	SESEC_RS09680	SpaA isopeptide-forming pilin-related protein
SESEC_RS07575	8.4912	0.1982340965238593	0.3434793342511268	0.4944254093928776	no	SESEC_RS07575	acetyl-CoA C-acetyltransferase
SESEC_RS01825	10.8506	-0.1936641808803717	0.34456335628418483	0.49534689680122534	no	secA	preprotein translocase subunit SecA
SESEC_RS08220	6.949	0.2061293513828452	0.34463387420230635	0.49534689680122534	no	SESEC_RS08220	amino acid permease
SESEC_RS10645	4.6456	-0.25475771159736493	0.35047394109428787	0.5033652576790443	no	SESEC_RS10645	CPBP family intramembrane metalloprotease
SESEC_RS04150	12.2589	-0.1905527280940954	0.3512470867888882	0.5040997683721302	no	eno	phosphopyruvate hydratase
SESEC_RS05975	2.397	0.39995188523041714	0.3539778736060142	0.5063732688529725	no	SESEC_RS05975	Rgg/GadR/MutR family transcriptional regulator
SESEC_RS05335	6.2644	0.21043001083518836	0.3542882018141041	0.5063732688529725	no	rhuM	RhuM family protein
SESEC_RS05485	7.5312	-0.19781660548693342	0.3551131517431804	0.5063732688529725	no	SESEC_RS05485	SDR family NAD(P)-dependent oxidoreductase
SESEC_RS07990	8.9345	-0.19198735091651897	0.3551805713721481	0.5063732688529725	no	rlmD	23S rRNA (uracil(1939)-C(5))-methyltransferase RlmD
SESEC_RS09930	8.0645	-0.1936472132543644	0.35598491296840173	0.5063732688529725	no	aspS	aspartate--tRNA ligase
SESEC_RS03670	3.4994	-0.28659647821485856	0.35777610166487767	0.5063732688529725	no	SESEC_RS03670	recombinase family protein
SESEC_RS02105	4.7474	0.24041666540527512	0.35952435328078064	0.5063732688529725	no	SESEC_RS02105	HAD family hydrolase
SESEC_RS09510	1.5607	-0.4529569414095925	0.36017944290760806	0.5063732688529725	no	SESEC_RS09510	pneumococcal-type histidine triad protein
SESEC_RS06385	9.547	-0.1885368042859427	0.36065250262635334	0.5063732688529725	no	SESEC_RS06385	dTDP-4-dehydrorhamnose 3,5-epimerase family protein
SESEC_RS00110	-1.4455	3.4454063198756573	0.36162371058770326	0.5063732688529725	no	SESEC_RS00110	tRNA-Lys
SESEC_RS00120	-1.3158	3.4454063198756573	0.36162371058770326	0.5063732688529725	no	SESEC_RS00120	tRNA-Thr
SESEC_RS00520	-1.4455	3.4454063198756573	0.36162371058770326	0.5063732688529725	no	SESEC_RS00520	tRNA-Glu
SESEC_RS01515	-1.3158	3.4454063198756573	0.36162371058770326	0.5063732688529725	no	rpsN	30S ribosomal protein S14
SESEC_RS03685	-1.3158	3.4454063198756573	0.36162371058770326	0.5063732688529725	no	SESEC_RS03685	hypothetical protein
SESEC_RS03725	-1.919	3.4454063198756573	0.36162371058770326	0.5063732688529725	no	mobQ	MobQ family relaxase
SESEC_RS03770	-1.7441	3.4454063198756573	0.36162371058770326	0.5063732688529725	no	SESEC_RS03770	type IV secretory system conjugative DNA transfer family protein
SESEC_RS04095	-1.919	3.4454063198756573	0.36162371058770326	0.5063732688529725	no	nrdH	glutaredoxin-like protein NrdH
SESEC_RS04320	-1.7441	3.4454063198756573	0.36162371058770326	0.5063732688529725	no	SESEC_RS04320	class C sortase
SESEC_RS04850	-1.919	3.4454063198756573	0.36162371058770326	0.5063732688529725	no	SESEC_RS04850	hypothetical protein
SESEC_RS05375	-1.919	3.4454063198756573	0.36162371058770326	0.5063732688529725	no	SESEC_RS05375	pneumococcal-type histidine triad protein
SESEC_RS06010	-1.3158	3.4454063198756573	0.36162371058770326	0.5063732688529725	no	SESEC_RS06010	DUF2969 domain-containing protein
SESEC_RS07020	-1.919	3.4454063198756573	0.36162371058770326	0.5063732688529725	no	SESEC_RS07020	hypothetical protein
SESEC_RS07035	-1.919	3.4454063198756573	0.36162371058770326	0.5063732688529725	no	SESEC_RS07035	hypothetical protein
SESEC_RS07360	-1.919	3.4454063198756573	0.36162371058770326	0.5063732688529725	no	SESEC_RS07360	DUF5965 family protein
SESEC_RS07430	-1.5875	3.4454063198756573	0.36162371058770326	0.5063732688529725	no	SESEC_RS07430	GbpC/Spa domain-containing protein
SESEC_RS08510	-1.919	3.4454063198756573	0.36162371058770326	0.5063732688529725	no	SESEC_RS08510	hypothetical protein
SESEC_RS08795	-1.4455	3.4454063198756573	0.36162371058770326	0.5063732688529725	no	SESEC_RS08795	tRNA-Asn
SESEC_RS08935	-1.4455	3.4454063198756573	0.36162371058770326	0.5063732688529725	no	SESEC_RS08935	hypothetical protein
SESEC_RS10660	-1.3158	3.4454063198756573	0.36162371058770326	0.5063732688529725	no	SESEC_RS10660	hypothetical protein
SESEC_RS10885	-1.7441	3.4454063198756573	0.36162371058770326	0.5063732688529725	no	SESEC_RS10885	hypothetical protein
SESEC_RS10905	-0.9823	3.4454063198756573	0.36162371058770326	0.5063732688529725	no	SESEC_RS10905	hypothetical protein
SESEC_RS11005	-1.5875	3.4454063198756573	0.36162371058770326	0.5063732688529725	no	SESEC_RS11005	putative holin-like toxin
SESEC_RS11015	-1.7441	3.4454063198756573	0.36162371058770326	0.5063732688529725	no	SESEC_RS11015	putative holin-like toxin
SESEC_RS08425	8.6829	0.18982699086031318	0.3617703104577831	0.5063732688529725	no	SESEC_RS08425	iron ABC transporter permease
SESEC_RS11010	1.1989	-0.5790705648412653	0.3650535507704166	0.5105977768945696	no	SESEC_RS11010	LPXTG cell wall anchor domain-containing protein
SESEC_RS04840	4.6034	0.23702312686324292	0.3653685883622586	0.5106675625440567	no	SESEC_RS04840	HAMP domain-containing sensor histidine kinase
SESEC_RS07685	4.2574	0.2549538615329608	0.3663459600407664	0.5116623053216216	no	rplK	50S ribosomal protein L11
SESEC_RS01250	1.2942	-0.5189221285371962	0.3671595223315206	0.5124269855148613	no	SESEC_RS01250	hypothetical protein
SESEC_RS09135	6.7679	0.19601785742351838	0.3706372630158088	0.5169061322001793	no	SESEC_RS09135	bifunctional hydroxymethylpyrimidine kinase/phosphomethylpyrimidine kinase
SESEC_RS07275	0.5914	0.7584521290215145	0.371167231253943	0.5172706855246703	no	SESEC_RS07275	PTS lactose/cellobiose transporter subunit IIA
SESEC_RS00915	11.6376	0.18230744181346933	0.37296332479494143	0.5193979490636711	no	SESEC_RS00915	LPXTG cell wall anchor domain-containing protein
SESEC_RS04380	-0.404	1.1778164133038076	0.3743127644109816	0.5205244651664626	no	SESEC_RS04380	CotH kinase family protein
SESEC_RS09755	-0.5426	1.1778164133038076	0.3743127644109816	0.5205244651664626	no	SESEC_RS09755	thioredoxin family protein
SESEC_RS00990	6.582	-0.1968537250643584	0.3751166616512385	0.5212660103465262	no	perR	peroxide-responsive transcriptional repressor PerR
SESEC_RS06930	3.3539	0.302172606015887	0.37557953839559494	0.5215329422854477	no	pstB	phosphate ABC transporter ATP-binding protein PstB
SESEC_RS03865	7.7181	0.18753775146116242	0.3763079221363276	0.5221679092468061	no	SESEC_RS03865	FtsW/RodA/SpoVE family cell cycle protein
SESEC_RS04630	9.9326	-0.18179703382451695	0.3776431054490706	0.5236433557198775	no	SESEC_RS04630	hypothetical protein
SESEC_RS09645	3.7934	-0.2711746954615271	0.37834254604003004	0.5242357868151784	no	SESEC_RS09645	glycyl-radical enzyme activating protein
SESEC_RS02045	6.4814	-0.19425530077347242	0.3787575592510735	0.5244335435784094	no	accB	acetyl-CoA carboxylase biotin carboxyl carrier protein
SESEC_RS10145	6.2352	0.19980733301001877	0.3795376458092851	0.5251361392447437	no	recF	DNA replication/repair protein RecF
SESEC_RS06225	7.5995	0.18644780852775886	0.38027947574716314	0.5257848315068459	no	msrB	peptide-methionine (R)-S-oxide reductase MsrB
SESEC_RS09420	5.8939	0.2044490300550319	0.38167472291693194	0.5273353775738959	no	yajC	preprotein translocase subunit YajC
SESEC_RS10550	8.2795	0.18286178286854593	0.38309072621076273	0.5289123574780853	no	rnhC	ribonuclease HIII
SESEC_RS07565	7.7733	-0.18397478619799393	0.38565432195954086	0.5314537296600244	no	SESEC_RS07565	3-oxoacid CoA-transferase subunit B
SESEC_RS00575	1.2277	0.552560279520862	0.3858539592625877	0.5314537296600244	no	SESEC_RS00575	LPXTG cell wall anchor domain-containing protein
SESEC_RS01600	1.3123	0.552560279520862	0.3858539592625877	0.5314537296600244	no	SESEC_RS01600	MFS transporter
SESEC_RS10970	1.284	-0.47637712000500226	0.386035185770703	0.5314537296600244	no	SESEC_RS10970	hypothetical protein
SESEC_RS02880	9.6298	0.17827264280724808	0.38692903541061757	0.5323038015720353	no	ftsA	cell division protein FtsA
SESEC_RS05790	0.7526	-0.5873766401919539	0.3872939846366432	0.5324255634619378	no	SESEC_RS05790	hypothetical protein
SESEC_RS01140	9.0058	-0.17845918708153177	0.3892738658897842	0.5347656674063654	no	SESEC_RS01140	NAD(P)H-dependent glycerol-3-phosphate dehydrogenase
SESEC_RS04595	6.2176	-0.1934111073720526	0.38975249584273275	0.5350415587976503	no	SESEC_RS04595	cysteine desulfurase family protein
SESEC_RS01830	4.4386	0.2286663371441297	0.39022552221942913	0.5353093702240886	no	acpS	holo-ACP synthase
SESEC_RS00705	6.0364	-0.1954579279726515	0.39051804448909266	0.5353293620540872	no	SESEC_RS00705	class I SAM-dependent methyltransferase
SESEC_RS08720	3.6396	-0.27962262712083236	0.39117773625405244	0.5358522902029196	no	SESEC_RS08720	MetQ/NlpA family ABC transporter substrate-binding protein
SESEC_RS04660	8.5754	-0.17787156464470275	0.39499721271146243	0.5406954208879405	no	lepB	signal peptidase I
SESEC_RS09270	1.2852	0.6420019991972391	0.3952747417498547	0.5406954208879405	no	SESEC_RS09270	hypothetical protein
SESEC_RS00460	7.9864	-0.17782860050068108	0.39656140302834764	0.5420704487101473	no	SESEC_RS00460	DNA-directed RNA polymerase subunit alpha
SESEC_RS03550	3.2773	0.275866662300667	0.39835643202315985	0.5437862060629748	no	SESEC_RS03550	hypothetical protein
SESEC_RS03875	4.0623	0.2563565549007439	0.3983812755736539	0.5437862060629748	no	SESEC_RS03875	ABC transporter ATP-binding protein
SESEC_RS07610	8.1401	-0.17653213402137677	0.39928759659162266	0.544637330761661	no	SESEC_RS07610	GNAT family N-acetyltransferase
SESEC_RS08970	3.2833	0.2792578661098367	0.40046142540044194	0.5458518792082456	no	SESEC_RS08970	type IV secretory system conjugative DNA transfer family protein
SESEC_RS09815	8.0794	-0.17640946644944125	0.4020822059806328	0.5476734998010601	no	nrdD	anaerobic ribonucleoside-triphosphate reductase
SESEC_RS04055	5.2225	0.20439653428608698	0.40332110942475696	0.5489727609555349	no	rplS	50S ribosomal protein L19
SESEC_RS05215	5.2034	0.20599402073244066	0.4040288483764637	0.5493380068200518	no	SESEC_RS05215	sensor histidine kinase
SESEC_RS05225	-0.8043	-0.8657475355486394	0.40415989390654905	0.5493380068200518	no	SESEC_RS05225	GtrA family protein
SESEC_RS00475	-0.4694	-1.0691530074464606	0.40496524613329976	0.5493942003829566	no	SESEC_RS00475	hypothetical protein
SESEC_RS00560	-0.1484	-1.0691530074464606	0.40496524613329976	0.5493942003829566	no	SESEC_RS00560	tRNA-Leu
SESEC_RS06365	8.2331	0.17462983563817064	0.4050569909365516	0.5493942003829566	no	SESEC_RS06365	tetratricopeptide repeat protein
SESEC_RS06935	3.5587	0.26569872367788844	0.40893392195878664	0.5542623037949495	no	pstA	phosphate ABC transporter permease PstA
SESEC_RS02525	5.0705	0.2073485933639438	0.41051119927055657	0.5559326380951441	no	SESEC_RS02525	XRE family transcriptional regulator
SESEC_RS09110	9.6192	0.16955219084735326	0.4107550727403769	0.5559326380951441	no	tig	trigger factor
SESEC_RS05065	0.7995	0.5668602163614982	0.41103223086577634	0.5559326380951441	no	SESEC_RS05065	Blp family class II bacteriocin
SESEC_RS09330	5.0236	-0.2005137096884959	0.41179279212888076	0.5565704685194557	no	SESEC_RS09330	Mini-ribonuclease 3
SESEC_RS09255	5.0908	0.2071364357046462	0.413157131577146	0.558022885987085	no	SESEC_RS09255	site-specific DNA-methyltransferase
SESEC_RS04030	5.3137	-0.19800335332718152	0.4139567560017353	0.5586078501806101	no	SESEC_RS04030	GNAT family N-acetyltransferase
SESEC_RS00835	0.8874	-0.5181938502001026	0.4143349858697635	0.5586078501806101	no	SESEC_RS00835	Rgg/GadR/MutR family transcriptional regulator
SESEC_RS09065	2.2092	0.394333017690458	0.4146966176012612	0.5586078501806101	no	SESEC_RS09065	replication initiator protein A
SESEC_RS09100	6.9867	0.1770140242567006	0.41500078203740604	0.5586078501806101	no	SESEC_RS09100	CTP synthase
SESEC_RS09885	8.3028	0.1703706346532467	0.4150404120500795	0.5586078501806101	no	mutL	DNA mismatch repair endonuclease MutL
SESEC_RS07030	2.4598	-0.32585359310467704	0.41740193195575626	0.5613939392086498	no	SESEC_RS07030	hypothetical protein
SESEC_RS06850	4.6724	-0.20893062426850034	0.4186899533663357	0.5624692490622101	no	SESEC_RS06850	MDR family MFS transporter
SESEC_RS00605	6.4024	-0.17967651731912693	0.41882534523231346	0.5624692490622101	no	SESEC_RS00605	metal ABC transporter permease
SESEC_RS04675	6.0665	-0.18438863648996875	0.4190775557654577	0.5624692490622101	no	SESEC_RS04675	amino acid ABC transporter permease
SESEC_RS08485	3.0482	-0.27634642687569194	0.4194148375164647	0.5625299283124728	no	SESEC_RS08485	hypothetical protein
SESEC_RS08360	2.8899	-0.2989068440697624	0.42328928570442237	0.567331359962921	no	yabA	DNA replication initiation control protein YabA
SESEC_RS00465	5.9084	-0.18106323939872504	0.4238994496676444	0.5677540612377491	no	rplQ	50S ribosomal protein L17
SESEC_RS01675	10.6037	-0.16221807868220808	0.4292179101105705	0.5744778977574417	no	SESEC_RS01675	endonuclease MutS2
SESEC_RS08520	2.2627	-0.3283866172240461	0.42980407478560456	0.5748629500257461	no	yidD	membrane protein insertion efficiency factor YidD
SESEC_RS06890	8.8736	-0.16314327813289436	0.4319205284266029	0.5772928089865629	no	SESEC_RS06890	YtxH domain-containing protein
SESEC_RS03015	5.7751	-0.18221610904438398	0.43360856585278235	0.5789152286861033	no	SESEC_RS03015	YpmS family protein
SESEC_RS01855	5.1937	0.1915191168301836	0.4337355529564108	0.5789152286861033	no	isdE	heme ABC transporter substrate-binding protein IsdE
SESEC_RS04045	2.7367	0.307599991821506	0.4340616567441605	0.5789492734690118	no	SESEC_RS04045	chorismate mutase
SESEC_RS10045	5.2693	0.18857931615769155	0.43744686493043167	0.5830606656442986	no	rpsD	30S ribosomal protein S4
SESEC_RS01175	9.5565	-0.15992408131895156	0.4381401585116993	0.5835808750301057	no	radA	DNA repair protein RadA
SESEC_RS05280	2.2725	0.35156752206122716	0.441231319849854	0.5868098054350736	no	SESEC_RS05280	relaxase/mobilization nuclease domain-containing protein
SESEC_RS08190	1.4902	-0.40455140205021034	0.4413012937518237	0.5868098054350736	no	SESEC_RS08190	DUF1273 domain-containing protein
SESEC_RS03180	2.2047	0.3615127720899477	0.4414784050235833	0.5868098054350736	no	SESEC_RS03180	competence protein CoiA family protein
SESEC_RS07740	7.8991	0.16225434272649086	0.4418821202643655	0.5869413542270123	no	SESEC_RS07740	NUDIX hydrolase
SESEC_RS06065	6.5564	0.1700679488248576	0.44308009339330473	0.587980313876646	no	SESEC_RS06065	amidase
SESEC_RS05880	10.3855	-0.15738715751394813	0.44327487837429386	0.587980313876646	no	SESEC_RS05880	ABC transporter permease
SESEC_RS02750	10.8756	-0.15691808352709796	0.444043794382748	0.5885948712877995	no	SESEC_RS02750	B3/4 domain-containing protein
SESEC_RS05470	6.5266	-0.16870639231632584	0.4448975092868594	0.5893209098256473	no	SESEC_RS05470	ABC transporter permease/substrate-binding protein
SESEC_RS03835	6.8323	-0.16741641561539097	0.4457105415011106	0.5899920982344597	no	SESEC_RS03835	glycoside hydrolase family 25 protein
SESEC_RS01950	-0.685	1.0289860938290196	0.446631040180034	0.589994090114366	no	SESEC_RS01950	GlsB/YeaQ/YmgE family stress response membrane protein
SESEC_RS08940	-0.1505	1.0289860938290196	0.446631040180034	0.589994090114366	no	SESEC_RS08940	site-specific DNA-methyltransferase
SESEC_RS09975	-0.9458	1.0289860938290196	0.446631040180034	0.589994090114366	no	SESEC_RS09975	AvrD family protein
SESEC_RS06040	7.2191	0.163385170574664	0.44711103992542206	0.5902233467418525	no	SESEC_RS06040	dihydroorotase
SESEC_RS05695	7.3693	0.16210465771733176	0.44852241435720314	0.5916809383917625	no	SESEC_RS05695	phosphomevalonate kinase
SESEC_RS05055	5.1346	0.18950134480657924	0.4515052860656442	0.5952082005218554	no	SESEC_RS05055	ABC transporter ATP-binding protein
SESEC_RS00840	1.022	0.5213486462097531	0.45204603410167243	0.5955134484814099	no	SESEC_RS00840	uberolysin/carnocyclin family circular bacteriocin
SESEC_RS07195	1.0498	-0.42641637251781894	0.45400811091546656	0.5976894201115438	no	SESEC_RS07195	ABC transporter ATP-binding protein
SESEC_RS02735	5.1296	-0.18919961785135772	0.45554339795348925	0.5993009456683199	no	SESEC_RS02735	response regulator
SESEC_RS08650	6.8112	0.16228075341263867	0.45607998164897945	0.5995973001064399	no	nrdR	transcriptional regulator NrdR
SESEC_RS09470	7.2102	-0.158911665417549	0.45909322056235546	0.6031470278329445	no	nrdI	class Ib ribonucleoside-diphosphate reductase assembly flavoprotein NrdI
SESEC_RS02130	2.682	-0.28313154318875333	0.4594733077380629	0.6032348948217513	no	SESEC_RS02130	hypothetical protein
SESEC_RS07455	1.2385	0.47498182710655884	0.460050888674456	0.6035817517622631	no	SESEC_RS07455	type IV toxin-antitoxin system AbiEi family antitoxin domain-containing protein
SESEC_RS06895	7.1484	0.1589752698304626	0.46180587130258804	0.6054718230965177	no	SESEC_RS06895	DUF948 domain-containing protein
SESEC_RS00760	12.6359	-0.14979479635938517	0.46349708089819147	0.6072757672176304	no	ahpF	alkyl hydroperoxide reductase subunit F
SESEC_RS01040	5.8714	0.16922622364003045	0.46419856271075993	0.6077813948204783	no	tadA	tRNA adenosine(34) deaminase TadA
SESEC_RS07400	0.881	-0.4597822528084259	0.4658928078514644	0.6093271214680628	no	SESEC_RS07400	DUF5966 family protein
SESEC_RS01445	3.509	-0.23208680825816186	0.466011863926509	0.6093271214680628	no	SESEC_RS01445	aromatic acid exporter family protein
SESEC_RS05955	9.0084	-0.15032015242728367	0.4686114913880172	0.6120852876954885	no	SESEC_RS05955	CapA family protein
SESEC_RS04765	8.0127	-0.15292479304763712	0.4687902874460972	0.6120852876954885	no	SESEC_RS04765	DUF2130 domain-containing protein
SESEC_RS00045	1.7842	0.3513938702931337	0.4692443084536156	0.6120852876954885	no	SESEC_RS00045	RNA-binding S4 domain-containing protein
SESEC_RS02940	-0.3067	-0.637942935543545	0.47002811033314	0.6120852876954885	no	SESEC_RS02940	LPXTG cell wall anchor domain-containing protein
SESEC_RS04330	-0.3067	-0.637942935543545	0.47002811033314	0.6120852876954885	no	SESEC_RS04330	LPXTG cell wall anchor domain-containing protein
SESEC_RS06130	-0.1271	-0.637942935543545	0.47002811033314	0.6120852876954885	no	SESEC_RS06130	hypothetical protein
SESEC_RS04950	4.0754	0.20562661837419852	0.47063399241255255	0.6121491850747487	no	SESEC_RS04950	ECF transporter S component
SESEC_RS06700	0.4275	0.6222615859775595	0.47071284688250403	0.6121491850747487	no	SESEC_RS06700	PTS system mannose/fructose/N-acetylgalactosamine-transporter subunit IIB
SESEC_RS01525	3.3102	0.24004162698011497	0.4749823794156078	0.61688030131976	no	SESEC_RS01525	DUF536 domain-containing protein
SESEC_RS01585	5.0995	-0.17783332564379103	0.47499142619792534	0.61688030131976	no	SESEC_RS01585	pyridoxamine 5'-phosphate oxidase family protein
SESEC_RS06725	4.2505	0.19815899127486833	0.47602508140875865	0.6178061366531463	no	SESEC_RS06725	hypothetical protein
SESEC_RS02505	7.457	-0.15173865326462052	0.47647979819388414	0.6179798594757042	no	SESEC_RS02505	YSIRK signal domain/LPXTG anchor domain surface protein
SESEC_RS10125	7.3377	0.15149210637392443	0.47829375902486126	0.6199150604857893	no	SESEC_RS10125	helix-turn-helix domain-containing protein
SESEC_RS01015	5.3534	-0.17362111182713608	0.481242518323205	0.6233174783392689	no	SESEC_RS01015	ISL3-like element ISSeq1 family transposase
SESEC_RS04600	7.133	-0.1507483412263542	0.4840513042766409	0.6265341478742006	no	thiI	tRNA 4-thiouridine(8) synthase ThiI
SESEC_RS08660	9.2695	-0.1442941686705673	0.4847283996478725	0.6267829293388958	no	covR	two-component system response regulator CovR
SESEC_RS05760	4.6881	0.17998318527965113	0.48489437420298787	0.6267829293388958	no	SESEC_RS05760	DUF1149 family protein
SESEC_RS10170	8.7257	0.14475927981291345	0.48582127756452637	0.6275598796708771	no	guaB	IMP dehydrogenase
SESEC_RS01440	12.6882	0.14221005313188917	0.4864521732368173	0.6279536767118701	no	SESEC_RS01440	phosphoglycerate kinase
SESEC_RS01730	5.5016	-0.16413407009859013	0.48712559723981647	0.6279758081121212	no	SESEC_RS01730	DUF1129 domain-containing protein
SESEC_RS07925	1.0944	0.5318281366216571	0.4871632269573628	0.6279758081121212	no	SESEC_RS07925	hypothetical protein
SESEC_RS00785	8.5192	0.14465520831417672	0.48744747306730074	0.6279758081121212	no	SESEC_RS00785	ATP-dependent Clp protease ATP-binding subunit
SESEC_RS03815	5.7091	-0.16072075877205352	0.487959923822013	0.6282157842788749	no	SESEC_RS03815	histidine phosphatase family protein
SESEC_RS08465	6.5918	0.1541200197755057	0.48841816959324	0.6283857011600402	no	SESEC_RS08465	phosphatase PAP2 family protein
SESEC_RS07920	4.3145	0.193287762923088	0.4899762539411979	0.6298315424848845	no	SESEC_RS07920	GNAT family N-acetyltransferase
SESEC_RS06755	8.3949	-0.14418976842355818	0.49042711911541986	0.6298315424848845	no	yidA	sugar-phosphatase
SESEC_RS06410	6.4429	-0.15247242537208358	0.4905230081657979	0.6298315424848845	no	nth	endonuclease III
SESEC_RS04565	8.2099	0.14421975327791192	0.4922353749527675	0.6316091486735711	no	SESEC_RS04565	class I SAM-dependent rRNA methyltransferase
SESEC_RS01125	6.0636	-0.15579362618277875	0.49306814667214044	0.6322564916714664	no	SESEC_RS01125	5-formyltetrahydrofolate cyclo-ligase
SESEC_RS01565	6.3457	-0.15274757716400914	0.49485918252313627	0.6341309285027016	no	SESEC_RS01565	helix-turn-helix domain-containing protein
SESEC_RS06445	5.6315	0.1614679813291701	0.4961865573809781	0.6347998911581368	no	SESEC_RS06445	hypothetical protein
SESEC_RS07765	0.8124	0.4743544603421208	0.49624009624273324	0.6347998911581368	no	SESEC_RS07765	DUF2829 domain-containing protein
SESEC_RS05940	5.2224	0.16767269578970326	0.4963700083510665	0.6347998911581368	no	rpmA	50S ribosomal protein L27
SESEC_RS09515	4.7637	0.1773056832761005	0.49738218750506064	0.6354970314271579	no	SESEC_RS09515	NUDIX hydrolase
SESEC_RS02430	4.3192	0.18930046358123354	0.49757503810599896	0.6354970314271579	no	SESEC_RS02430	CPBP family glutamic-type intramembrane protease
SESEC_RS11040	11.0444	-0.13861696568887882	0.4985742096169659	0.6363511780797061	no	pknB	Stk1 family PASTA domain-containing Ser/Thr kinase
SESEC_RS05750	5.9387	0.15394081362889767	0.4996730948348571	0.6373313779151886	no	SESEC_RS05750	CCA tRNA nucleotidyltransferase
SESEC_RS02900	1.6924	0.3393508495163538	0.500521791372332	0.6379913766929923	no	SESEC_RS02900	YggT family protein
SESEC_RS05085	1.3876	0.43456999419686154	0.501103903405654	0.6383109245762497	no	SESEC_RS05085	putative bacteriocin export ABC transporter
SESEC_RS01430	10.9306	0.13711898900468414	0.50333280004921	0.6401072244679518	no	gap	type I glyceraldehyde-3-phosphate dehydrogenase
SESEC_RS04265	1.4314	0.40538713366495277	0.5033830418079496	0.6401072244679518	no	SESEC_RS04265	DNA-directed RNA polymerase subunit beta
SESEC_RS03280	1.4604	0.3654302428990389	0.5035111345113951	0.6401072244679518	no	SESEC_RS03280	pneumococcal-type histidine triad protein
SESEC_RS09920	6.4962	0.14755631535629413	0.5062285802698911	0.6431373651713789	no	SESEC_RS09920	YitT family protein
SESEC_RS05415	7.0228	-0.14340438319657933	0.5077826280415537	0.6443087906122662	no	SESEC_RS05415	nucleoid-associated protein
SESEC_RS05985	6.9158	-0.14348440429771672	0.5085870420266885	0.6443087906122662	no	SESEC_RS05985	IS3 family transposase
SESEC_RS08010	2.4299	0.2807479099703569	0.5101268953990405	0.6443087906122662	no	SESEC_RS08010	DUF960 domain-containing protein
SESEC_RS06120	0.0627	-0.5160213588676161	0.5109795796484141	0.6443087906122662	no	SESEC_RS06120	DUF4176 domain-containing protein
SESEC_RS04585	10.7075	0.1347715003465932	0.5109848252412886	0.6443087906122662	no	gorA	glutathione-disulfide reductase
SESEC_RS01880	3.3258	-0.22815587084791245	0.5113917862043387	0.6443087906122662	no	SESEC_RS01880	MptD family putative ECF transporter S component
SESEC_RS04260	10.3788	-0.13443180964946447	0.5124567304099754	0.6443087906122662	no	murA	UDP-N-acetylglucosamine 1-carboxyvinyltransferase
SESEC_RS06530	7.3901	-0.13981472215044347	0.5135083438639725	0.6443087906122662	no	dltD	D-alanyl-lipoteichoic acid biosynthesis protein DltD
SESEC_RS06090	3.5905	-0.20612312450485817	0.5166407398519495	0.6443087906122662	no	SESEC_RS06090	LysR family transcriptional regulator
SESEC_RS08770	8.9322	-0.13432759474162648	0.5169509177633839	0.6443087906122662	no	yqeH	ribosome biogenesis GTPase YqeH
SESEC_RS00130	-1.9066	2.5721111986890497	0.5185247276474624	0.6443087906122662	no	SESEC_RS00130	tRNA-Leu
SESEC_RS00155	-1.1849	2.5721111986890497	0.5185247276474624	0.6443087906122662	no	SESEC_RS00155	tRNA-Ser
SESEC_RS00165	-2.1042	2.5721111986890497	0.5185247276474624	0.6443087906122662	no	SESEC_RS00165	tRNA-Phe
SESEC_RS02165	-1.9066	2.5721111986890497	0.5185247276474624	0.6443087906122662	no	SESEC_RS02165	tRNA-Ser
SESEC_RS04060	-1.9066	2.5721111986890497	0.5185247276474624	0.6443087906122662	no	SESEC_RS04060	tRNA-Arg
SESEC_RS04305	-1.4338	2.5721111986890497	0.5185247276474624	0.6443087906122662	no	SESEC_RS04305	TetR/AcrR family transcriptional regulator
SESEC_RS04855	-2.1042	2.5721111986890497	0.5185247276474624	0.6443087906122662	no	SESEC_RS04855	hypothetical protein
SESEC_RS04860	-2.1042	2.5721111986890497	0.5185247276474624	0.6443087906122662	no	SESEC_RS04860	hypothetical protein
SESEC_RS04875	-2.1042	2.5721111986890497	0.5185247276474624	0.6443087906122662	no	SESEC_RS04875	hypothetical protein
SESEC_RS05275	-1.9066	2.5721111986890497	0.5185247276474624	0.6443087906122662	no	SESEC_RS05275	helix-turn-helix transcriptional regulator
SESEC_RS07050	-1.732	2.5721111986890497	0.5185247276474624	0.6443087906122662	no	SESEC_RS07050	hypothetical protein
SESEC_RS07950	-1.732	2.5721111986890497	0.5185247276474624	0.6443087906122662	no	SESEC_RS07950	leucocin A/sakacin P family class II bacteriocin
SESEC_RS07965	-2.1042	2.5721111986890497	0.5185247276474624	0.6443087906122662	no	SESEC_RS07965	ComC/BlpC family leader-containing pheromone/bacteriocin
SESEC_RS08080	-2.1042	2.5721111986890497	0.5185247276474624	0.6443087906122662	no	SESEC_RS08080	ComF family protein
SESEC_RS08495	-2.1042	2.5721111986890497	0.5185247276474624	0.6443087906122662	no	SESEC_RS08495	hypothetical protein
SESEC_RS08985	-1.9066	2.5721111986890497	0.5185247276474624	0.6443087906122662	no	SESEC_RS08985	hypothetical protein
SESEC_RS09075	-1.9066	2.5721111986890497	0.5185247276474624	0.6443087906122662	no	SESEC_RS09075	hypothetical protein
SESEC_RS09195	-2.1042	2.5721111986890497	0.5185247276474624	0.6443087906122662	no	SESEC_RS09195	zinc ABC transporter substrate-binding protein
SESEC_RS09545	-1.9066	2.5721111986890497	0.5185247276474624	0.6443087906122662	no	SESEC_RS09545	tRNA-Lys
SESEC_RS10375	-1.9066	2.5721111986890497	0.5185247276474624	0.6443087906122662	no	SESEC_RS10375	putative holin-like toxin
SESEC_RS10520	-2.1042	2.5721111986890497	0.5185247276474624	0.6443087906122662	no	rpmG	50S ribosomal protein L33
SESEC_RS10760	-1.9066	2.5721111986890497	0.5185247276474624	0.6443087906122662	no	SESEC_RS10760	hypothetical protein
SESEC_RS10785	-2.1042	2.5721111986890497	0.5185247276474624	0.6443087906122662	no	comGG	competence type IV pilus minor pilin ComGG
SESEC_RS10820	-1.9066	2.5721111986890497	0.5185247276474624	0.6443087906122662	no	SESEC_RS10820	transposase
SESEC_RS07605	4.5177	0.17601172843061993	0.5193238998039496	0.6447128088593831	no	ybeY	rRNA maturation RNase YbeY
SESEC_RS00210	8.4406	-0.13456653490433468	0.5195193558409982	0.6447128088593831	no	plsX	phosphate acyltransferase PlsX
SESEC_RS03085	8.4146	0.13372157030893175	0.5220996352173799	0.646880806043967	no	SESEC_RS03085	D-alanine--D-alanine ligase
SESEC_RS02385	2.4228	0.25720118742653364	0.5222739633428706	0.646880806043967	no	SESEC_RS02385	hypothetical protein
SESEC_RS06695	2.8243	0.25720118742653364	0.5222739633428706	0.646880806043967	no	SESEC_RS06695	glycoside hydrolase family 88 protein
SESEC_RS06180	8.0129	0.1342445754910215	0.5242371245045685	0.6488950525679942	no	uvrC	excinuclease ABC subunit UvrC
SESEC_RS05915	0.0989	0.54902060545684	0.5282873596600156	0.653068969643896	no	pyrR	bifunctional pyr operon transcriptional regulator/uracil phosphoribosyltransferase PyrR
SESEC_RS06795	0.5084	0.54902060545684	0.5282873596600156	0.653068969643896	no	SESEC_RS06795	Imm59 family immunity protein
SESEC_RS05705	5.7026	0.14780604337341444	0.5304645151030436	0.6553397409162681	no	mvk	mevalonate kinase
SESEC_RS04800	6.7955	-0.13621395156619082	0.5319750788691704	0.6558691353804758	no	SESEC_RS04800	phosphate ABC transporter substrate-binding protein PstS family protein
SESEC_RS02600	-0.385	0.863017272757402	0.5322551706125045	0.6558691353804758	no	essB	type VII secretion protein EssB
SESEC_RS05010	-0.4525	0.863017272757402	0.5322551706125045	0.6558691353804758	no	SESEC_RS05010	hypothetical protein
SESEC_RS05795	-0.3204	0.863017272757402	0.5322551706125045	0.6558691353804758	no	SESEC_RS05795	helix-turn-helix transcriptional regulator
SESEC_RS03380	6.5134	0.13869968866479435	0.5331146665009325	0.6565082146296649	no	aroA	3-phosphoshikimate 1-carboxyvinyltransferase
SESEC_RS09775	5.0557	-0.1582799830938069	0.5339146928947761	0.657073289786159	no	SESEC_RS09775	hypothetical protein
SESEC_RS01130	7.9859	-0.1310057502388406	0.534514116591564	0.6573305268380994	no	SESEC_RS01130	rhomboid family intramembrane serine protease
SESEC_RS01245	1.4063	-0.3676676299615645	0.5348063009113717	0.6573305268380994	no	SESEC_RS01245	Imm59 family immunity protein
SESEC_RS05720	10.6457	0.12702480426638443	0.5357485576419309	0.6579143530222811	no	SESEC_RS05720	5'-nucleotidase C-terminal domain-containing protein
SESEC_RS03070	4.7321	0.1627993071160931	0.5360501067022577	0.6579143530222811	no	SESEC_RS03070	formate/nitrite transporter family protein
SESEC_RS00745	9.6978	-0.12726686747600024	0.5363060925467192	0.6579143530222811	no	SESEC_RS00745	M13-type metalloendopeptidase
SESEC_RS00235	3.7643	0.18579957277468032	0.5375764062888683	0.6587537150093635	no	purM	phosphoribosylformylglycinamidine cyclo-ligase
SESEC_RS01695	-1.0896	-0.7611727545987458	0.5380164037952901	0.6587537150093635	no	SESEC_RS01695	hypothetical protein
SESEC_RS05855	-0.8889	-0.7611727545987458	0.5380164037952901	0.6587537150093635	no	SESEC_RS05855	LPXTG cell wall anchor domain-containing protein
SESEC_RS04895	2.5678	-0.2272603341951002	0.540265101964611	0.6610867766098099	no	rpsT	30S ribosomal protein S20
SESEC_RS01195	9.2963	-0.1254471955496549	0.5438828359958875	0.665091010874971	no	gltX	glutamate--tRNA ligase
SESEC_RS01530	0.8277	0.3929934684062085	0.544870656758399	0.6654539536567384	no	SESEC_RS01530	3'-5' exonuclease
SESEC_RS09520	1.183	0.3929934684062085	0.544870656758399	0.6654539536567384	no	SESEC_RS09520	ASCH domain-containing protein
SESEC_RS03175	1.9087	-0.28480324305958254	0.5470163411351153	0.6676511235907682	no	SESEC_RS03175	pseudouridine synthase
SESEC_RS03150	9.7121	0.12362279942894044	0.5487420726466422	0.6693332691054039	no	sodA	superoxide dismutase SodA
SESEC_RS06370	6.7945	0.13042458682752628	0.5513007070559076	0.6720285834111887	no	SESEC_RS06370	AI-2E family transporter
SESEC_RS04300	9.6244	0.12235752307038175	0.5526028713005138	0.6731898356260528	no	SESEC_RS04300	albumin-binding GA domain-containing protein
SESEC_RS09290	-1.5727	-1.034071498548426	0.5538616082357826	0.6733213085605669	no	SESEC_RS09290	helix-turn-helix domain-containing protein
SESEC_RS04075	0.6737	-0.5145832298824241	0.554109176567237	0.6733213085605669	no	SESEC_RS04075	DUF3169 family protein
SESEC_RS06800	0.17	-0.5145832298824241	0.554109176567237	0.6733213085605669	no	SESEC_RS06800	glycohydrolase toxin TNT-related protein
SESEC_RS10715	0.3441	-0.5145832298824241	0.554109176567237	0.6733213085605669	no	SESEC_RS10715	IS481 family transposase
SESEC_RS04795	6.3681	-0.13068202083635816	0.5567042162330322	0.6760481213523456	no	SESEC_RS04795	RsmF rRNA methyltransferase first C-terminal domain-containing protein
SESEC_RS08730	7.5713	0.1210942894696108	0.5689597053757518	0.689867210497149	no	SESEC_RS08730	YebC/PmpR family DNA-binding transcriptional regulator
SESEC_RS03895	5.9616	-0.12987685621096395	0.5690244566111715	0.689867210497149	no	SESEC_RS03895	ABC transporter ATP-binding protein
SESEC_RS01060	11.6397	-0.11641794420315238	0.5693576518521887	0.689867210497149	no	SESEC_RS01060	nucleotide sugar dehydrogenase
SESEC_RS06525	7.3937	-0.12199175319312293	0.5695165444914159	0.689867210497149	no	SESEC_RS06525	alpha/beta hydrolase
SESEC_RS04285	9.0293	0.11634584018003322	0.5743143426462088	0.6952148503732999	no	pheT	phenylalanine--tRNA ligase subunit beta
SESEC_RS10000	8.1602	-0.11749699622639094	0.574653188885926	0.6952148503732999	no	SESEC_RS10000	DUF368 domain-containing protein
SESEC_RS08735	4.7738	-0.143618826077648	0.5753888457358256	0.6956678699856874	no	SESEC_RS08735	MerR family transcriptional regulator
SESEC_RS05305	-0.4185	0.5824200207357048	0.5770219924702586	0.6972047412156325	no	SESEC_RS05305	phage DNA-polymerase or DNA-primase
SESEC_RS01885	4.7633	0.15072493915085786	0.5782330523538669	0.6982300055382744	no	SESEC_RS01885	energy-coupling factor transporter transmembrane component T
SESEC_RS06770	9.5127	0.11442940776063561	0.5789033131138674	0.6986013665772611	no	tpiA	triose-phosphate isomerase
SESEC_RS06845	6.4641	0.12243140158321661	0.5799876290542451	0.6994716177573425	no	SESEC_RS06845	HAD family hydrolase
SESEC_RS10110	4.0703	0.15272947237944687	0.5810690734964371	0.7003373188699236	no	SESEC_RS10110	energy-coupling factor ABC transporter ATP-binding protein
SESEC_RS02550	2.7486	0.21468407915193105	0.5817153384425823	0.7006777622516657	no	comA	peptide cleavage/export ABC transporter ComA
SESEC_RS07705	7.9272	0.11605769136830181	0.5827718126658293	0.7015115694964921	no	SESEC_RS07705	peptidylprolyl isomerase
SESEC_RS05845	5.5028	-0.12911946825013532	0.5861619079560824	0.7051516769040691	no	SESEC_RS05845	IS3 family transposase
SESEC_RS07285	3.0815	0.19404669446368056	0.5888208669662885	0.7073633530418432	no	SESEC_RS07285	hypothetical protein
SESEC_RS08755	7.3803	-0.11508998701221608	0.5889398579325569	0.7073633530418432	no	yqeK	bis(5'-nucleosyl)-tetraphosphatase (symmetrical) YqeK
SESEC_RS03160	5.0816	-0.13239853143127553	0.5891021901760729	0.7073633530418432	no	SESEC_RS03160	DUF3114 domain-containing protein
SESEC_RS07820	3.7237	-0.1643738285240523	0.5909327523324723	0.7091193027989667	no	SESEC_RS07820	bifunctional 3-deoxy-7-phosphoheptulonate synthase/chorismate mutase
SESEC_RS08995	4.8993	-0.13407095018036838	0.5946505671406856	0.7124420661892252	no	SESEC_RS08995	phage tail tip lysozyme
SESEC_RS03830	3.6029	0.16718412803706753	0.5951550533797629	0.7124420661892252	no	thiT	energy-coupled thiamine transporter ThiT
SESEC_RS00070	10.0745	-0.10911605151971103	0.5952527215968233	0.7124420661892252	no	ftsH	ATP-dependent zinc metalloprotease FtsH
SESEC_RS00905	5.0445	-0.1325559284278586	0.5952805171260336	0.7124420661892252	no	nusG	transcription termination/antitermination protein NusG
SESEC_RS08320	10.7429	0.10880915622648475	0.5955512598985735	0.7124420661892252	no	tkt	transketolase
SESEC_RS00965	7.536	-0.1126402417902627	0.5959734475077338	0.7125045685287991	no	ulaG	L-ascorbate 6-phosphate lactonase
SESEC_RS07000	5.747	0.12274175912349379	0.597981212662663	0.7144614240622139	no	SESEC_RS07000	Cof-type HAD-IIB family hydrolase
SESEC_RS01670	7.4769	0.11197221848265658	0.6008901581947975	0.7174919061892002	no	SESEC_RS01670	CvpA family protein
SESEC_RS09785	2.3554	0.233543900596372	0.6032507221409715	0.7194395780414162	no	SESEC_RS09785	hypothetical protein
SESEC_RS09025	1.4024	-0.27953136532943246	0.6032683896868574	0.7194395780414162	no	SESEC_RS09025	hypothetical protein
SESEC_RS06420	5.8577	0.11932590439669538	0.6047672162870971	0.7207807293124684	no	SESEC_RS06420	adenine phosphoribosyltransferase
SESEC_RS09740	0.2265	-0.5122042650642289	0.6061279035592689	0.7219556847589065	no	SESEC_RS09740	single-stranded DNA-binding protein
SESEC_RS03435	9.4283	0.10661299675768687	0.6069353899695082	0.7224706805199462	no	SESEC_RS03435	NAD(P)H-dependent oxidoreductase
SESEC_RS07065	4.1465	0.15061868740933515	0.6090043735036098	0.7244857463668638	no	SESEC_RS07065	helix-turn-helix domain-containing protein
SESEC_RS09570	1.5176	-0.251676437877709	0.614613396051911	0.7307070375283831	no	SESEC_RS09570	DNA topology modulation protein
SESEC_RS05930	5.1487	-0.12338711702646686	0.6191012460604063	0.7355885255474044	no	lspA	signal peptidase II
SESEC_RS07180	10.4221	-0.10119412702719886	0.6218641944013275	0.7384158066689006	no	ccpA	catabolite control protein A
SESEC_RS01645	5.1616	0.12211005791457094	0.6229250379531865	0.7392197308058147	no	SESEC_RS01645	hypothetical protein
SESEC_RS05135	5.8557	-0.11319187192171674	0.623514334466824	0.7394634286841768	no	citG	triphosphoribosyl-dephospho-CoA synthase CitG
SESEC_RS08140	9.101	0.10134288031872783	0.6248014156102801	0.7405338624402459	no	rsmB	16S rRNA (cytosine(967)-C(5))-methyltransferase RsmB
SESEC_RS03155	4.9931	0.12067189822654763	0.629338325951454	0.7454508075688766	no	SESEC_RS03155	hypothetical protein
SESEC_RS09595	4.9205	0.12342568619948051	0.630114624699746	0.7454508075688766	no	SESEC_RS09595	histidine phosphatase family protein
SESEC_RS02520	9.5395	-0.09928128866679223	0.6302078485934395	0.7454508075688766	no	metG	methionine--tRNA ligase
SESEC_RS01375	6.9861	0.10377419252362258	0.6306779010138804	0.7454508075688766	no	rsmA	16S rRNA (adenine(1518)-N(6)/adenine(1519)-N(6))-dimethyltransferase RsmA
SESEC_RS00910	11.8798	0.09825865675445183	0.6308851590536183	0.7454508075688766	no	SESEC_RS00910	helix-turn-helix domain-containing protein
SESEC_RS03935	9.5031	0.09896617579134223	0.6317190524641394	0.745978476423012	no	asnS	asparagine--tRNA ligase
SESEC_RS07010	-0.833	0.6754428233446091	0.6333075593769791	0.746024684623891	no	SESEC_RS07010	ATP-binding cassette domain-containing protein
SESEC_RS07045	-0.6648	0.6754428233446091	0.6333075593769791	0.746024684623891	no	SESEC_RS07045	hypothetical protein
SESEC_RS10740	-0.2492	0.6754428233446091	0.6333075593769791	0.746024684623891	no	SESEC_RS10740	hypothetical protein
SESEC_RS10925	-0.9246	0.6754428233446091	0.6333075593769791	0.746024684623891	no	SESEC_RS10925	recombinase family protein
SESEC_RS10305	9.0695	0.0985383393164536	0.6344654708020812	0.7469318439882692	no	SESEC_RS10305	transglutaminase domain-containing protein
SESEC_RS04570	6.6833	0.1043162772947408	0.6356767514016459	0.7478900355706031	no	aroD	type I 3-dehydroquinate dehydratase
SESEC_RS00765	10.8544	-0.09697833382441111	0.6360560115600455	0.7478900355706031	no	ahpC	alkyl hydroperoxide reductase subunit C
SESEC_RS01780	5.7432	0.10996597659300462	0.6398178099376332	0.7513801908883141	no	SESEC_RS01780	hypothetical protein
SESEC_RS05365	0.016	-0.40094571732587614	0.6401946486229094	0.7513801908883141	no	SESEC_RS05365	aminoacyltransferase
SESEC_RS08315	0.1147	-0.40094571732587614	0.6401946486229094	0.7513801908883141	no	SESEC_RS08315	LPXTG cell wall anchor domain-containing protein
SESEC_RS07330	5.2637	-0.11447329001765923	0.6406859499416859	0.7514988669839752	no	SESEC_RS07330	hypothetical protein
SESEC_RS00230	4.6294	0.12236636301035489	0.642330546087214	0.7529693437394851	no	purF	amidophosphoribosyltransferase
SESEC_RS04610	3.5369	0.14851660738936004	0.644329841087532	0.7548535729529117	no	SESEC_RS04610	IdeS/Mac family cysteine endopeptidase
SESEC_RS00025	7.0371	0.09977346591267518	0.6450158886803342	0.7551979341023245	no	ychF	redox-regulated ATPase YchF
SESEC_RS09635	6.8558	0.10076541864622666	0.6454161116366183	0.7552074307485582	no	SESEC_RS09635	sugar-binding transcriptional regulator
SESEC_RS08885	7.5404	-0.0967083103975629	0.6488702371614112	0.7587881461887541	no	SESEC_RS08885	MraY family glycosyltransferase
SESEC_RS08630	9.5864	0.0936634004428309	0.6498982944996192	0.7595291961203074	no	SESEC_RS08630	DEAD/DEAH box helicase
SESEC_RS09535	6.7284	-0.0997699115523432	0.6518480601929493	0.7613458847371865	no	SESEC_RS09535	aminodeoxychorismate/anthranilate synthase component II
SESEC_RS10260	6.9771	0.097469152506109	0.6539694121515734	0.7633606592751093	no	SESEC_RS10260	T7SS effector LXG polymorphic toxin
SESEC_RS02645	2.6866	0.1748655491874512	0.6547226719366939	0.7637770237129451	no	SESEC_RS02645	hypothetical protein
SESEC_RS08105	9.5067	0.09207405720096262	0.6553513661303091	0.7640476580913894	no	SESEC_RS08105	Cof-type HAD-IIB family hydrolase
SESEC_RS03220	7.5572	0.09472049860126756	0.6559665197378072	0.7643021881518552	no	SESEC_RS03220	DNA/RNA non-specific endonuclease
SESEC_RS10915	-0.2815	0.46878250817915684	0.6581575057070549	0.7663913881449744	no	SESEC_RS10915	hypothetical protein
SESEC_RS09015	0.0678	0.39034165350747113	0.6602515781774385	0.7683652807067956	no	SESEC_RS09015	hypothetical protein
SESEC_RS05520	8.5349	0.09130413055865551	0.6619029534042282	0.7698219131983959	no	SESEC_RS05520	cysteine desulfurase family protein
SESEC_RS02660	1.9348	0.21433081279557592	0.6633234706764779	0.770513318808534	no	SESEC_RS02660	hypothetical protein
SESEC_RS05560	6.7274	0.09495504442103028	0.6636426119198068	0.770513318808534	no	SESEC_RS05560	ABC transporter substrate-binding protein
SESEC_RS02840	2.6996000000000002	0.17292521872188862	0.663724237790805	0.770513318808534	no	SESEC_RS02840	YqgQ family protein
SESEC_RS01505	8.4492	-0.09049135949866247	0.6640976683396503	0.770513318808534	no	tsaD	tRNA (adenosine(37)-N6)-threonylcarbamoyltransferase complex transferase subunit TsaD
SESEC_RS00195	7.8911	0.09069175322495085	0.6668922875016559	0.7729118676613018	no	SESEC_RS00195	CHAP domain-containing protein
SESEC_RS08980	2.5137	-0.16787092905945392	0.6669675618136467	0.7729118676613018	no	SESEC_RS08980	hypothetical protein
SESEC_RS08120	5.9059	0.09874540420728625	0.6679295354008735	0.7735612057619257	no	liaF	cell wall-active antibiotics response protein LiaF
SESEC_RS02465	5.2708	-0.10431552318155081	0.6688623784555139	0.7741760462171393	no	SESEC_RS02465	hypothetical protein
SESEC_RS07025	-0.419	-0.5075123926478714	0.6717863623737045	0.7766269711475119	no	SESEC_RS07025	hypothetical protein
SESEC_RS10940	-0.722	-0.5075123926478714	0.6717863623737045	0.7766269711475119	no	SESEC_RS10940	reverse transcriptase/maturase family protein
SESEC_RS08675	6.3408	0.09378949853230835	0.6742002021484068	0.7789499636099769	no	SESEC_RS08675	LemA family protein
SESEC_RS03570	3.4794	0.14594506073670427	0.6785128854583662	0.7834627202594804	no	SESEC_RS03570	type II toxin-antitoxin system Phd/YefM family antitoxin
SESEC_RS06380	11.0529	0.0841024426343626	0.6814142928252171	0.7863414787186149	no	rfbB	dTDP-glucose 4,6-dehydratase
SESEC_RS01760	5.35	0.09849517160600238	0.6830451922510294	0.7877515211230436	no	SESEC_RS01760	Asp23/Gls24 family envelope stress response protein
SESEC_RS03590	5.0621	-0.10111109773176574	0.6850477290093165	0.7894429798446706	no	SESEC_RS03590	phage portal protein
SESEC_RS02110	4.5057	0.10643308192524698	0.6857543851904288	0.7894429798446706	no	SESEC_RS02110	NCS2 family permease
SESEC_RS04080	6.0295	-0.09293444979831657	0.6858439333044023	0.7894429798446706	no	SESEC_RS04080	chloride channel protein
SESEC_RS05630	7.2957	0.08668486578942032	0.6862367947677116	0.7894429798446706	no	ndk	nucleoside-diphosphate kinase
SESEC_RS06665	7.3597	-0.08631550937801939	0.6865612623259726	0.7894429798446706	no	hylB	hyaluronate lyase
SESEC_RS05140	4.3888	-0.11162716724940712	0.6874092671202513	0.7896960959718022	no	SESEC_RS05140	GntR family transcriptional regulator
SESEC_RS05675	5.6255	-0.09410043228542976	0.6876014293586253	0.7896960959718022	no	SESEC_RS05675	thymidylate synthase
SESEC_RS03400	8.2374	-0.08393472620342256	0.6888285283512443	0.7900330905170512	no	comA	peptide cleavage/export ABC transporter ComA
SESEC_RS03065	5.329	-0.097201044277875	0.6889916055788109	0.7900330905170512	no	SESEC_RS03065	hypothetical protein
SESEC_RS03360	6.5228	0.08907090609555621	0.6891254372111351	0.7900330905170512	no	SESEC_RS03360	GNAT family N-acetyltransferase
SESEC_RS02000	8.2344	0.08336708275354643	0.6909391537129631	0.7916411719519136	no	dnaJ	molecular chaperone DnaJ
SESEC_RS09960	0.8468	0.26055189775399185	0.69263370858573	0.7931108934221855	no	SESEC_RS09960	LPXTG cell wall anchor domain-containing protein
SESEC_RS07290	8.1645	0.08273579347554928	0.6935023946863011	0.7936337564859275	no	SESEC_RS07290	ROK family transcriptional regulator
SESEC_RS04960	5.7021	0.09137492196667191	0.6944747934467358	0.7942746153078463	no	SESEC_RS04960	phosphopantothenate--cysteine ligase
SESEC_RS06785	4.7922	-0.10017115516322847	0.6955921779542981	0.7950804360474648	no	SESEC_RS06785	anti sigma factor C-terminal domain-containing protein
SESEC_RS08610	6.8495	0.08398068429316154	0.699553155859398	0.7991336762664297	no	mltG	endolytic transglycosylase MltG
SESEC_RS10420	2.4241	0.15586920406842214	0.7007112788235909	0.7995208349391575	no	SESEC_RS10420	IS30 family transposase
SESEC_RS04760	6.8272	0.08388855988536381	0.7007223101647444	0.7995208349391575	no	SESEC_RS04760	aromatic acid exporter family protein
SESEC_RS05605	7.2111	0.08214297693217971	0.7017798275836884	0.8002533735501385	no	SESEC_RS05605	folylpolyglutamate synthase/dihydrofolate synthase family protein
SESEC_RS09010	3.9449	0.1103290850372137	0.7022773847608917	0.8003468893783889	no	SESEC_RS09010	DUF87 domain-containing protein
SESEC_RS07615	6.7707	0.08285254938288057	0.7046760718174753	0.8026056264461604	no	SESEC_RS07615	uracil-DNA glycosylase family protein
SESEC_RS10985	2.3536	0.1628455566689416	0.7054892481581692	0.8030569101374905	no	SESEC_RS10985	DUF2974 domain-containing protein
SESEC_RS08295	4.1955	0.11005274248417164	0.7066264900403769	0.8035087075802327	no	SESEC_RS08295	hypothetical protein
SESEC_RS03115	6.7824	-0.08195574645032984	0.7067205351198932	0.8035087075802327	no	SESEC_RS03115	KUP/HAK/KT family potassium transporter
SESEC_RS09925	6.7231	0.0818338598894958	0.7082734799166457	0.8047992462061708	no	SESEC_RS09925	YitT family protein
SESEC_RS08435	8.5617	-0.07766004441503409	0.7091983420294427	0.8051860007318394	no	SESEC_RS08435	manganese-dependent inorganic pyrophosphatase
SESEC_RS03610	-0.2491	-0.3633739455894409	0.7094499705305979	0.8051860007318394	no	SESEC_RS03610	head-tail adaptor protein
SESEC_RS05060	5.7967	-0.08613905479577577	0.7111625751954144	0.806393875554865	no	SESEC_RS05060	ABC transporter permease subunit
SESEC_RS03900	7.96	0.07781162184261493	0.7114770664505653	0.806393875554865	no	prfB	peptide chain release factor 2
SESEC_RS05005	3.1079	0.12862341157646193	0.7122911689928811	0.806393875554865	no	SESEC_RS05005	ABC-F family ATP-binding cassette domain-containing protein
SESEC_RS09240	3.9906	-0.10673469364665653	0.7123064026115199	0.806393875554865	no	SESEC_RS09240	toll/interleukin-1 receptor domain-containing protein
SESEC_RS04220	7.8373	0.07769981323663411	0.712607671959699	0.806393875554865	no	atpB	F0F1 ATP synthase subunit A
SESEC_RS04385	1.5688	0.21394356264945674	0.7141708645721914	0.8073420764099158	no	SESEC_RS04385	hypothetical protein
SESEC_RS05950	5.411	0.0885021877141078	0.7142839554530097	0.8073420764099158	no	rplU	50S ribosomal protein L21
SESEC_RS01915	8.4881	0.07587126683318139	0.7158456405779615	0.8085450815259825	no	SESEC_RS01915	pyridoxal phosphate-dependent aminotransferase
SESEC_RS01745	7.3752	-0.0777115604146899	0.7161879071045306	0.8085450815259825	no	SESEC_RS01745	Xaa-Pro peptidase family protein
SESEC_RS05945	4.997	-0.0899762247619423	0.7177184226908376	0.8095101265990011	no	SESEC_RS05945	ribosomal-processing cysteine protease Prp
SESEC_RS03555	3.4932	-0.11491147427195911	0.7178833313764765	0.8095101265990011	no	SESEC_RS03555	site-specific DNA-methyltransferase
SESEC_RS06945	4.3525	0.1013831452015958	0.7193477480822877	0.8106868126427654	no	SESEC_RS06945	substrate-binding domain-containing protein
SESEC_RS07995	7.5183	-0.07531900077621737	0.7242194712100571	0.8156998254681695	no	SESEC_RS07995	helix-hairpin-helix domain-containing protein
SESEC_RS07720	10.2384	-0.07204849411357664	0.7258336494235662	0.8170400986497888	no	SESEC_RS07720	metal ABC transporter substrate-binding protein
SESEC_RS06680	0.1991	-0.29560927264689185	0.7270164130510495	0.8174160020644023	no	SESEC_RS06680	RpiB/LacA/LacB family sugar-phosphate isomerase
SESEC_RS10435	0.3284	-0.29560927264689185	0.7270164130510495	0.8174160020644023	no	SESEC_RS10435	DUF3042 family protein
SESEC_RS03060	5.8385	0.08062247101891377	0.7279542879266238	0.8179929746480031	no	SESEC_RS03060	transcription repressor NadR
SESEC_RS00470	1.437	0.21377802712724253	0.7298787456708421	0.81967723857845	no	SESEC_RS00470	hypothetical protein
SESEC_RS05960	6.4199	-0.07696033447300217	0.7314771245125334	0.8209935558339972	no	SESEC_RS05960	DUF3862 domain-containing protein
SESEC_RS09055	5.2668	-0.0829450989361612	0.732610394527473	0.8217866161094427	no	SESEC_RS09055	C39 family peptidase
SESEC_RS01750	4.9128	-0.08572210550677158	0.7336592133819219	0.8221863663565726	no	SESEC_RS01750	deaminase
SESEC_RS03645	3.5076	-0.10670555603446635	0.7338205419350718	0.8221863663565726	no	SESEC_RS03645	phage tail protein
SESEC_RS03410	0.4193	0.3039380388009521	0.7349121610964646	0.8225690999659071	no	SESEC_RS03410	ComC/BlpC family leader-containing pheromone/bacteriocin
SESEC_RS09750	6.7841	0.07400414503100426	0.7350163141439907	0.8225690999659071	no	SESEC_RS09750	DUF4479 and tRNA-binding domain-containing protein
SESEC_RS08760	8.2162	-0.06911689330198366	0.7409831439772803	0.8287651192219754	no	SESEC_RS08760	nicotinate-nucleotide adenylyltransferase
SESEC_RS09140	7.7964	-0.06934011448341411	0.74245346073959	0.8299276641813408	no	truA	tRNA pseudouridine(38-40) synthase TruA
SESEC_RS03535	2.83	-0.11910854765710321	0.7431102085386866	0.8301799661516881	no	metK	methionine adenosyltransferase
SESEC_RS02420	5.2573	-0.07968680536853802	0.7439622377309304	0.8304016495690076	no	SESEC_RS02420	Streptolysin S biosynthesis protein
SESEC_RS07230	1.0245	-0.21220030414440105	0.7441709486791834	0.8304016495690076	no	secG	preprotein translocase subunit SecG
SESEC_RS04560	6.4737	0.07221386630626514	0.744840823199814	0.8306678781023983	no	SESEC_RS04560	LTA synthase family protein
SESEC_RS00655	1.4635	-0.18823187344171563	0.7457559072304472	0.830726360512343	no	SESEC_RS00655	hypothetical protein
SESEC_RS02380	1.3456	-0.18823187344171563	0.7457559072304472	0.830726360512343	no	SESEC_RS02380	hypothetical protein
SESEC_RS08090	3.6061	-0.09937803740152397	0.7470002649753693	0.8316315088685325	no	SESEC_RS08090	YigZ family protein
SESEC_RS09305	4.0909	-0.09092880880178299	0.7477328446846865	0.8319661807410202	no	rplM	50S ribosomal protein L13
SESEC_RS07940	-0.0992	0.3454228025180359	0.7482458697835253	0.8319961359457007	no	SESEC_RS07940	garvicin Q family class II bacteriocin
SESEC_RS08605	4.5766	-0.08270600504046408	0.7486237297995323	0.8319961359457007	no	greA	transcription elongation factor GreA
SESEC_RS08780	-0.8226	0.4597836359387226	0.7520760158319123	0.8353508687959994	no	SESEC_RS08780	hypothetical protein
SESEC_RS02755	6.9117	-0.06853235623650804	0.7533049639206171	0.835696674912827	no	SESEC_RS02755	prolyl-tRNA synthetase associated domain-containing protein
SESEC_RS01500	4.4436	0.0846652622780053	0.7535187572521016	0.835696674912827	no	rimI	ribosomal protein S18-alanine N-acetyltransferase
SESEC_RS06720	2.0167	0.16102039162580148	0.7536890572811944	0.835696674912827	no	SESEC_RS06720	hypothetical protein
SESEC_RS06285	7.0469	-0.06750318671747574	0.7541817890825728	0.835761867533392	no	SESEC_RS06285	CdaR family protein
SESEC_RS04335	8.3992	0.06487334564095144	0.7565435150520503	0.8378969580162444	no	SESEC_RS04335	DUF6036 family nucleotidyltransferase
SESEC_RS02245	5.3186	-0.07458075244063034	0.7575219640056247	0.8384984498131225	no	SESEC_RS02245	DeoR/GlpR family DNA-binding transcription regulator
SESEC_RS07905	8.4958	-0.06407465405036722	0.7590082375885694	0.8392032110048767	no	SESEC_RS07905	alpha-mannosidase
SESEC_RS01720	8.0634	0.06435780284063324	0.7592868415459686	0.8392032110048767	no	SESEC_RS01720	single-stranded DNA-binding protein
SESEC_RS01560	1.9892	0.14643542616700334	0.7602329470090724	0.8392032110048767	no	SESEC_RS01560	thioester-forming surface-anchored protein
SESEC_RS08655	7.8559	-0.06428044156265335	0.7606342373176279	0.8392032110048767	no	SESEC_RS08655	HAMP domain-containing histidine kinase
SESEC_RS07785	3.797	-0.0885221731249854	0.7624335898418925	0.8392032110048767	no	SESEC_RS07785	L,D-transpeptidase
SESEC_RS00135	-1.3126	-0.49394361237558576	0.7629980838720511	0.8392032110048767	no	SESEC_RS00135	tRNA-Arg
SESEC_RS00675	-1.5846	-0.49394361237558576	0.7629980838720511	0.8392032110048767	no	comGB	competence type IV pilus assembly protein ComGB
SESEC_RS02255	-1.3126	-0.49394361237558576	0.7629980838720511	0.8392032110048767	no	lacB	galactose-6-phosphate isomerase subunit LacB
SESEC_RS03750	-1.5846	-0.49394361237558576	0.7629980838720511	0.8392032110048767	no	mobQ	MobQ family relaxase
SESEC_RS04670	-1.4425	-0.49394361237558576	0.7629980838720511	0.8392032110048767	no	SESEC_RS04670	zinc ribbon domain-containing protein YjdM
SESEC_RS09625	-1.1929	-0.49394361237558576	0.7629980838720511	0.8392032110048767	no	SESEC_RS09625	PTS sugar transporter subunit IIB
SESEC_RS06060	5.282	0.07248346233333308	0.763735798139704	0.8392032110048767	no	SESEC_RS06060	transporter substrate-binding domain-containing protein
SESEC_RS05645	8.2424	0.06282166383408268	0.7642149320956972	0.8392032110048767	no	SESEC_RS05645	leucine-rich repeat domain-containing protein
SESEC_RS06940	3.812	-0.08820899761178497	0.7642587913305057	0.8392032110048767	no	pstC	phosphate ABC transporter permease subunit PstC
SESEC_RS06085	7.798	0.06310279897898452	0.7656699948809098	0.8402737379718703	no	SESEC_RS06085	hypothetical protein
SESEC_RS09080	1.8942	0.15552409186764404	0.7710279117608784	0.8454799551377844	no	SESEC_RS09080	hypothetical protein
SESEC_RS03925	5.1942	0.07124995479028172	0.7712919424595468	0.8454799551377844	no	SESEC_RS03925	DUF5590 domain-containing protein
SESEC_RS06055	3.859	0.08193740133702816	0.7777207941391804	0.8518662616252306	no	SESEC_RS06055	amino acid ABC transporter permease
SESEC_RS00780	3.1143	0.09658198933060319	0.7780024684313503	0.8518662616252306	no	SESEC_RS00780	CtsR family transcriptional regulator
SESEC_RS02080	3.6526	0.0867014230509057	0.7785074893561719	0.8519349002840835	no	SESEC_RS02080	DUF956 family protein
SESEC_RS02605	3.1773	-0.09611211974945855	0.7799716981524074	0.8530525216590213	no	essC	type VII secretion protein EssC
SESEC_RS03240	2.1774	0.12980457159767658	0.7808168192654164	0.853492164531891	no	SESEC_RS03240	DUF1294 domain-containing protein
SESEC_RS02215	6.3215	0.0625086351371044	0.7817634589894883	0.8540422132806321	no	SESEC_RS02215	alpha/beta hydrolase
SESEC_RS05875	7.7181	0.05789455841002355	0.7850607063031642	0.8568451207300959	no	SESEC_RS05875	VTT domain-containing protein
SESEC_RS09705	4.5951	-0.07192217641597964	0.7854692384851744	0.8568451207300959	no	SESEC_RS09705	deoxynucleoside kinase
SESEC_RS10055	7.1358	0.05835469110119333	0.7856638022893817	0.8568451207300959	no	dnaB	replicative DNA helicase
SESEC_RS09395	5.9594	-0.061877099317827006	0.7864863850095866	0.8572568067506869	no	SESEC_RS09395	nucleotidyltransferase family protein
SESEC_RS05100	0.9197	0.2127901782226331	0.7891591678275884	0.8591976016031291	no	dprA	DNA-processing protein DprA
SESEC_RS05540	0.4403	0.2127901782226331	0.7891591678275884	0.8591976016031291	no	radC	DNA repair protein RadC
SESEC_RS10140	3.7851	0.07866664962298882	0.7941926855617336	0.8641893290349711	no	yaaA	S4 domain-containing protein YaaA
SESEC_RS06480	12.5732	-0.05306606970632384	0.7950699255410705	0.8646553792163195	no	SESEC_RS06480	extracellular solute-binding protein
SESEC_RS08390	6.937	0.05611467034934045	0.7955203065256969	0.8646569471605486	no	SESEC_RS08390	ATP-dependent Clp protease proteolytic subunit
SESEC_RS04440	7.3056	-0.05483033323205551	0.7982947839624054	0.8671831663347956	no	rfbD	dTDP-4-dehydrorhamnose reductase
SESEC_RS07570	7.5464	-0.053939298401668646	0.8004133483345692	0.868994424403822	no	SESEC_RS07570	CoA transferase subunit A
SESEC_RS04365	-0.3614	-0.29185320524198494	0.8023680866694285	0.8701356615570491	no	SESEC_RS04365	zf-HC2 domain-containing protein
SESEC_RS09995	-0.4991	-0.29185320524198494	0.8023680866694285	0.8701356615570491	no	SESEC_RS09995	LPXTG cell wall anchor domain-containing protein
SESEC_RS04345	6.9982	0.05412584676109122	0.8039390996439763	0.8713487371492955	no	SESEC_RS04345	hypothetical protein
SESEC_RS02935	4.0576	0.07091532679181194	0.8055075292954157	0.8725576498441904	no	SESEC_RS02935	DUF1797 family protein
SESEC_RS00855	1.044	-0.15816481921734785	0.8066382750822388	0.8728007403417932	no	SESEC_RS00855	ATP-binding cassette domain-containing protein
SESEC_RS06125	1.1648	-0.15816481921734785	0.8066382750822388	0.8728007403417932	no	SESEC_RS06125	hypothetical protein
SESEC_RS10995	8.9762	0.05056348480457823	0.807568231401548	0.873316346816048	no	SESEC_RS10995	FIVAR domain-containing protein
SESEC_RS06195	5.7617	-0.05669928740449888	0.8092269422032937	0.8746190183409337	no	SESEC_RS06195	sensor histidine kinase
SESEC_RS03905	7.5293	-0.050465518402583134	0.8118990042070777	0.8770148525534669	no	ftsE	cell division ATP-binding protein FtsE
SESEC_RS04785	0.1452	-0.19744325597840928	0.813443299593836	0.8776984846037692	no	SESEC_RS04785	UPF0223 family protein
SESEC_RS07410	0.8676	-0.19744325597840928	0.813443299593836	0.8776984846037692	no	SESEC_RS07410	helicase-related protein
SESEC_RS08135	9.4884	-0.04853939365974661	0.8139560549620336	0.8777600010396847	no	SESEC_RS08135	Stp1/IreP family PP2C-type Ser/Thr phosphatase
SESEC_RS03675	3.8824	0.06876382459612379	0.8152861463867876	0.8777986743968312	no	SESEC_RS03675	recombinase family protein
SESEC_RS03660	0.0357	0.21202815177651718	0.8153592048265479	0.8777986743968312	no	SESEC_RS03660	phage holin family protein
SESEC_RS04540	-0.0148	0.21202815177651718	0.8153592048265479	0.8777986743968312	no	rpmI	50S ribosomal protein L35
SESEC_RS04615	1.8538	0.11514112555588266	0.816928864542456	0.8789972028540615	no	SESEC_RS04615	hypothetical protein
SESEC_RS00775	1.837	0.10784603806011639	0.8175618968145307	0.8790845986537678	no	SESEC_RS00775	cold-shock protein
SESEC_RS09435	12.0935	-0.047065782612716295	0.817922949526247	0.8790845986537678	no	ugpC	sn-glycerol-3-phosphate ABC transporter ATP-binding protein UgpC
SESEC_RS05870	1.7482	-0.10647278516903022	0.8187024073259564	0.8794315875682053	no	rpsP	30S ribosomal protein S16
SESEC_RS08600	7.365	0.048666691306415405	0.8208485846591443	0.880623598394552	no	yidC	membrane protein insertase YidC
SESEC_RS06175	6.774	0.04954677218840346	0.8209379200029324	0.880623598394552	no	SESEC_RS06175	nitroreductase family protein
SESEC_RS05105	5.9014	0.052074082019470766	0.821412140691812	0.880623598394552	no	topA	type I DNA topoisomerase
SESEC_RS05515	7.4229	0.04813157153366979	0.8217352144832027	0.880623598394552	no	SESEC_RS05515	ribose-phosphate diphosphokinase
SESEC_RS06760	9.1762	-0.04644772036219069	0.822507128621552	0.880623598394552	no	SESEC_RS06760	lipid II:glycine glycyltransferase FemX
SESEC_RS01680	12.5681	-0.04581655360671058	0.8225554794972996	0.880623598394552	no	SESEC_RS01680	FAD-containing oxidoreductase
SESEC_RS01170	5.2371	-0.054423517997611325	0.8239146211573596	0.8815886446383748	no	SESEC_RS01170	dUTP diphosphatase
SESEC_RS04455	4.6896	0.05789757090822273	0.8253507903504267	0.8821865185692638	no	SESEC_RS04455	ABC transporter permease
SESEC_RS01045	6.6311	0.048700100702571365	0.8253894633758118	0.8821865185692638	no	SESEC_RS01045	transglutaminase domain-containing protein
SESEC_RS01055	11.4366	-0.044532032131298784	0.8277497531328655	0.8842185382883521	no	SESEC_RS01055	glycosyltransferase
SESEC_RS10275	0.6025	0.15483843634077366	0.8306988877106375	0.8858428642278505	no	SESEC_RS10275	helix-turn-helix transcriptional regulator
SESEC_RS03165	5.6842	-0.049944231187138706	0.8307441723576335	0.8858428642278505	no	queA	tRNA preQ1(34) S-adenosylmethionine ribosyltransferase-isomerase QueA
SESEC_RS03505	3.492	-0.06721842524719375	0.8310317897420612	0.8858428642278505	no	SESEC_RS03505	hypothetical protein
SESEC_RS05500	7.7474	0.04518187428992764	0.8311101015886427	0.8858428642278505	no	SESEC_RS05500	NAD kinase
SESEC_RS04350	6.9644	-0.04595701655776081	0.8323183779390128	0.8862821035714544	no	SESEC_RS04350	IS1595 family transposase
SESEC_RS06050	2.251	0.08798660726090923	0.832442536532067	0.8862821035714544	no	SESEC_RS06050	GNAT family N-acetyltransferase
SESEC_RS04910	11.2794	-0.042994461915975994	0.8336705877599411	0.8867218696646986	no	SESEC_RS04910	pyrimidine-nucleoside phosphorylase
SESEC_RS03915	6.4774	0.04658964574877381	0.833776379004553	0.8867218696646986	no	SESEC_RS03915	MBL fold metallo-hydrolase
SESEC_RS09495	1.4431	0.11499759759695014	0.8376824937374511	0.8903843724825224	no	SESEC_RS09495	MFS transporter
SESEC_RS09280	7.4972	-0.04350301366072119	0.8385366173870734	0.890800620566742	no	SESEC_RS09280	cell division protein FtsK
SESEC_RS08895	7.0711	0.04254261979668253	0.8443292737857226	0.8964598573932204	no	SESEC_RS08895	undecaprenyl-diphosphate phosphatase
SESEC_RS06335	8.5091	0.040744959824264695	0.84530414333665	0.8969367421871589	no	SESEC_RS06335	alpha/beta hydrolase family protein
SESEC_RS05600	5.6513	0.04575479147498687	0.8457098254474976	0.8969367421871589	no	folE	GTP cyclohydrolase I FolE
SESEC_RS01400	7.9946	0.04067626528689572	0.8465683180457781	0.896970295089604	no	SESEC_RS01400	3'-5' exoribonuclease YhaM family protein
SESEC_RS09990	1.4061	-0.10630073968898411	0.8466728953649533	0.896970295089604	no	SESEC_RS09990	ABC transporter permease
SESEC_RS05670	7.1752	-0.041021018244498164	0.8483838106671395	0.8982887407063831	no	SESEC_RS05670	dihydrofolate reductase
SESEC_RS06330	8.4411	-0.039417785196550245	0.8503756369043146	0.8999030091635769	no	SESEC_RS06330	ABC-F family ATP-binding cassette domain-containing protein
SESEC_RS06865	1.137	-0.1062435147413653	0.8534705420721619	0.9026821878259108	no	SESEC_RS06865	YdbC family protein
SESEC_RS01650	7.7539	0.03880327908204027	0.8547922220546497	0.9035838746856505	no	SESEC_RS01650	ATP-dependent RecD-like DNA helicase
SESEC_RS08400	8.343	-0.03781207013133435	0.8563354588549004	0.9047186471500483	no	SESEC_RS08400	polysaccharide biosynthesis protein
SESEC_RS00565	1.905	-0.08270546161733486	0.8583546896400586	0.906354787415983	no	SESEC_RS00565	MFS transporter
SESEC_RS06045	5.6304	0.04078355976088247	0.8627714026226222	0.9105192994252989	no	SESEC_RS06045	uracil-DNA glycosylase
SESEC_RS10065	6.6262	-0.03714981090740497	0.8659334998884403	0.9133559259502386	no	SESEC_RS10065	DHH family phosphoesterase
SESEC_RS01755	9.1827	-0.03423956278656912	0.8684985722436646	0.9150776451193727	no	efp	elongation factor P
SESEC_RS09650	9.2035	0.03424060984680726	0.8685160619305364	0.9150776451193727	no	SESEC_RS09650	adenylosuccinate synthase
SESEC_RS03025	6.168	-0.03617224388805421	0.8727740282069849	0.919010199955459	no	SESEC_RS03025	ADP-ribosyltransferase
SESEC_RS06080	4.7879	-0.040912415862447954	0.8732028379639096	0.919010199955459	no	pyrF	orotidine-5'-phosphate decarboxylase
SESEC_RS03095	5.8782	-0.03675427669877854	0.8744742197100773	0.9196798721231814	no	SESEC_RS03095	TIGR02206 family membrane protein
SESEC_RS06440	7.406	0.03375985932383691	0.8747941462770864	0.9196798721231814	no	rnz	ribonuclease Z
SESEC_RS09490	6.2353	0.0352357532118479	0.8759557682017065	0.9201375781630645	no	SESEC_RS09490	winged helix-turn-helix transcriptional regulator
SESEC_RS09810	6.5813	0.034595871630077525	0.8771507345132834	0.9201375781630645	no	SESEC_RS09810	Gfo/Idh/MocA family oxidoreductase
SESEC_RS06885	0.6151	-0.1059583121149875	0.8776182404390185	0.9201375781630645	no	SESEC_RS06885	DUF3270 domain-containing protein
SESEC_RS07015	0.5461	-0.1059583121149875	0.8776182404390185	0.9201375781630645	no	SESEC_RS07015	membrane protein
SESEC_RS08350	0.5104	-0.1059583121149875	0.8776182404390185	0.9201375781630645	no	SESEC_RS08350	Blp family class II bacteriocin
SESEC_RS08975	1.6719	0.0772849963357523	0.8813296416608918	0.9235260554074416	no	SESEC_RS08975	DUF3801 domain-containing protein
SESEC_RS02850	7.1839	0.03185287423325712	0.8821639847907715	0.9238976806454735	no	SESEC_RS02850	rhodanese-like domain-containing protein
SESEC_RS01865	4.5883	-0.038627294245964026	0.8833721129216611	0.9246601573299561	no	SESEC_RS01865	ABC transporter ATP-binding protein
SESEC_RS04835	3.7183	-0.0440361629119588	0.8886669377147168	0.9295191418308795	no	SESEC_RS04835	response regulator transcription factor
SESEC_RS02590	-1.1042	0.20612327398784833	0.8909098316821409	0.9295191418308795	no	SESEC_RS02590	secretion protein
SESEC_RS03460	-1.0004	0.20612327398784833	0.8909098316821409	0.9295191418308795	no	SESEC_RS03460	helix-turn-helix domain-containing protein
SESEC_RS04325	-0.9033	0.20612327398784833	0.8909098316821409	0.9295191418308795	no	SESEC_RS04325	IdeS/Mac family cysteine endopeptidase
SESEC_RS06145	-1.2154	0.20612327398784833	0.8909098316821409	0.9295191418308795	no	SESEC_RS06145	TIGR04197 family type VII secretion effector
SESEC_RS09190	-0.4936	0.20612327398784833	0.8909098316821409	0.9295191418308795	no	SESEC_RS09190	pneumococcal-type histidine triad protein
SESEC_RS04535	6.3661	-0.030369289311375974	0.8916882853195438	0.9298276326613109	no	infC	translation initiation factor IF-3
SESEC_RS03385	4.1219	0.03729737973756452	0.8940427022660826	0.9317782708682224	no	SESEC_RS03385	shikimate kinase
SESEC_RS07910	2.5031	0.05451273818793079	0.8960255086093604	0.933339713132303	no	SESEC_RS07910	ATP-binding cassette domain-containing protein
SESEC_RS02975	0.0441	0.11386213510803463	0.9014108101499325	0.9379347489728633	no	SESEC_RS02975	exodeoxyribonuclease VII small subunit
SESEC_RS03455	0.5446	0.11386213510803463	0.9014108101499325	0.9379347489728633	no	tnpA	IS200/IS605 family transposase
SESEC_RS04945	12.1511	0.023996220775631412	0.9065442586358835	0.9427668694021122	no	SESEC_RS04945	phospho-sugar mutase
SESEC_RS05480	3.7055	-0.0363907894629218	0.9078573723352016	0.9436229353036149	no	SESEC_RS05480	hypothetical protein
SESEC_RS09700	6.4371	-0.025723715294806094	0.9084129900505501	0.9436911644214452	no	dusB	tRNA dihydrouridine synthase DusB
SESEC_RS08580	7.4974	-0.024354398580626036	0.909663467529345	0.943983497287608	no	SESEC_RS08580	HD domain-containing protein
SESEC_RS00290	6.075	0.026070399385148064	0.9096746474381103	0.943983497287608	no	SESEC_RS00290	low molecular weight protein-tyrosine-phosphatase
SESEC_RS03055	9.3563	-0.02281301505325923	0.9120332998489291	0.945513014213066	no	SESEC_RS03055	phosphoglycerate mutase
SESEC_RS00005	7.779	-0.023360950623579558	0.9121304155804136	0.945513014213066	no	dnaA	chromosomal replication initiator protein DnaA
SESEC_RS03690	2.4423	-0.04259599076266538	0.9148476290271799	0.9461327258884176	no	SESEC_RS03690	CD1845 family protein
SESEC_RS03140	1.6418	-0.05217893789063364	0.9151311608586403	0.9461327258884176	no	SESEC_RS03140	DNA internalization-related competence protein ComEC/Rec2
SESEC_RS09480	12.3087	-0.021745170312269645	0.9152718031328017	0.9461327258884176	no	SESEC_RS09480	PTS transporter subunit IIBC
SESEC_RS05700	6.392	0.023466145736737852	0.9159201061982716	0.9461327258884176	no	mvaD	diphosphomevalonate decarboxylase
SESEC_RS10220	6.564	0.023466145736737852	0.9159201061982716	0.9461327258884176	no	SESEC_RS10220	ParB/RepB/Spo0J family partition protein
SESEC_RS07445	3.2608	-0.034626594257730715	0.915940607178111	0.9461327258884176	no	SESEC_RS07445	CHAP domain-containing protein
SESEC_RS08925	3.3878	0.03696197433281935	0.916166943811993	0.9461327258884176	no	rpmB	50S ribosomal protein L28
SESEC_RS00850	-0.8292	-0.10427875582919201	0.927056443267179	0.9568653321182136	no	SESEC_RS00850	stage II sporulation protein M
SESEC_RS00870	9.846	-0.018274389592300332	0.9293553991639342	0.9587244235617233	no	SESEC_RS00870	hypothetical protein
SESEC_RS06765	9.4671	0.017777875833404445	0.931428703631352	0.9603488668062012	no	SESEC_RS06765	aminoacyltransferase
SESEC_RS04640	6.1852	0.016742775088788447	0.9411571072320382	0.9698601329742673	no	SESEC_RS04640	GntR family transcriptional regulator
SESEC_RS00830	5.9306	-0.015534744226776295	0.9462948056202921	0.9733999778528729	no	SESEC_RS00830	8-oxo-dGTP diphosphatase
SESEC_RS00845	2.2883	-0.028740353393541973	0.9465996637729149	0.9733999778528729	no	SESEC_RS00845	hypothetical protein
SESEC_RS04605	-1.2042	-0.10185697885986661	0.9479922813143192	0.9733999778528729	no	SESEC_RS04605	lipoprotein
SESEC_RS07040	-0.8015	-0.10185697885986661	0.9479922813143192	0.9733999778528729	no	SESEC_RS07040	hypothetical protein
SESEC_RS07280	-0.8926	-0.10185697885986661	0.9479922813143192	0.9733999778528729	no	SESEC_RS07280	PTS sugar transporter subunit IIB
SESEC_RS07310	-0.2828	-0.10185697885986661	0.9479922813143192	0.9733999778528729	no	SESEC_RS07310	recombinase family protein
SESEC_RS08565	4.9572	-0.016425633124866317	0.9481299888120402	0.9733999778528729	no	SESEC_RS08565	YneF family protein
SESEC_RS01380	8.5875	0.013167257176989203	0.9495642584615585	0.9742007466388631	no	rsgA	ribosome small subunit-dependent GTPase A
SESEC_RS05755	6.8497	0.013628446310722101	0.9499216003051842	0.9742007466388631	no	SESEC_RS05755	DegV family protein
SESEC_RS07345	4.5943	-0.015662631587923494	0.9526291006755744	0.9764575028744844	no	SESEC_RS07345	type II toxin-antitoxin system antitoxin PezA
SESEC_RS07250	7.4514	0.012170963394181925	0.954587331909152	0.9779442559877802	no	mutM	DNA-formamidopyrimidine glycosylase
SESEC_RS09565	-0.1942	0.06169006524242556	0.9558990418007242	0.9787674399299281	no	SESEC_RS09565	MFS transporter
SESEC_RS03485	1.9152	0.02554035435532868	0.9580672811236797	0.9804663036366668	no	SESEC_RS03485	type III toxin-antitoxin system ToxN/AbiQ family toxin
SESEC_RS00310	11.6935	0.010334677966512398	0.9597006270336269	0.9816162547354037	no	SESEC_RS00310	zinc-dependent alcohol dehydrogenase family protein
SESEC_RS09655	5.7608	0.011573300535096495	0.9606672087245747	0.9820833566897723	no	SESEC_RS09655	hypothetical protein
SESEC_RS08685	6.7554	-0.010391542759483317	0.9622691647718676	0.9831991572151815	no	ktrB	potassium uptake transporter channel subunit KtrB
SESEC_RS07895	7.439	-0.009712168413945649	0.9638040666910723	0.9839672993229258	no	SESEC_RS07895	LacI family DNA-binding transcriptional regulator
SESEC_RS10100	3.0333	0.015776979071776175	0.9642188128916233	0.9839672993229258	no	SESEC_RS10100	transglycosylase SLT domain-containing protein
SESEC_RS08335	11.0445	-0.009089635378348258	0.9646094759374139	0.9839672993229258	no	SESEC_RS08335	PepSY domain-containing protein
SESEC_RS10070	8.0087	-0.009207322913740601	0.9650645007378021	0.9839672993229258	no	mnmG	tRNA uridine-5-carboxymethylaminomethyl(34) synthesis enzyme MnmG
SESEC_RS08640	9.1135	-0.008758205452787729	0.9662190420184087	0.9846232142473307	no	dnaI	primosomal protein DnaI
SESEC_RS02090	10.758	-0.007617905865996906	0.9703567626857172	0.9883168296841309	no	SESEC_RS02090	PTS mannose/fructose/sorbose transporter subunit IIC
SESEC_RS05585	5.3228	-0.007874415894980532	0.9737910079921743	0.9912904235692008	no	folK	2-amino-4-hydroxy-6-hydroxymethyldihydropteridine diphosphokinase
SESEC_RS00875	8.3795	-0.006588787335877358	0.9748856397296843	0.9918804765553999	no	SESEC_RS00875	RluA family pseudouridine synthase
SESEC_RS02670	3.9729	0.008650232111467619	0.9775835319278245	0.9941002547481469	no	SESEC_RS02670	Imm59 family immunity protein
SESEC_RS03390	7.5952	-0.00529884574500694	0.9800803891836977	0.9961133665265445	no	SESEC_RS03390	LCP family protein
SESEC_RS06430	9.2632	0.005024571220564342	0.9806009326112055	0.9961167701525221	no	recJ	single-stranded-DNA-specific exonuclease RecJ
SESEC_RS06820	0.2627	-0.01912975424745535	0.9813566989726917	0.9963589890466023	no	SESEC_RS06820	TNT domain-containing protein
SESEC_RS06355	5.8777	-0.005087573889541032	0.9824227074106496	0.9969157715874137	no	trpX	tryptophan ABC transporter substrate-binding protein
SESEC_RS03885	2.1668	0.008631738790967309	0.9850046355878692	0.9990094408331944	no	SESEC_RS03885	hypothetical protein
SESEC_RS04695	4.5057	-0.004669280266600182	0.9858645388709092	0.9990533763306972	no	SESEC_RS04695	sodium:alanine symporter family protein
SESEC_RS08205	10.3647	-0.003580213741872958	0.9860853937718875	0.9990533763306972	no	pepC	aminopeptidase C
SESEC_RS08145	8.2268	-0.0033313954392698215	0.9873205444760202	0.9997788478763485	no	fmt	methionyl-tRNA formyltransferase
SESEC_RS09400	10.3051	-0.002024331861253557	0.9921358516897365	1	no	SESEC_RS09400	proline--tRNA ligase
SESEC_RS05575	6.878	-0.0021285570554055435	0.9921678278793794	1	no	SESEC_RS05575	ABC transporter ATP-binding protein
SESEC_RS04830	9.8188	0.00136307963908678	0.9947176881166203	1	no	SESEC_RS04830	M1 family metallopeptidase
SESEC_RS00545	-2.0916	0	1	1	no	SESEC_RS00545	tRNA-Trp
SESEC_RS01580	-2.0916	0	1	1	no	SESEC_RS01580	helix-turn-helix transcriptional regulator
SESEC_RS03710	-2.0916	0	1	1	no	SESEC_RS03710	type IV secretory system conjugative DNA transfer family protein
SESEC_RS03745	-2.0916	0	1	1	no	SESEC_RS03745	DUF3847 domain-containing protein
SESEC_RS03760	-1.8942	0	1	1	no	SESEC_RS03760	helix-turn-helix transcriptional regulator
SESEC_RS03780	-1.8942	0	1	1	no	SESEC_RS03780	TraG/TraD/VirD4 family protein
SESEC_RS03790	-2.0916	0	1	1	no	SESEC_RS03790	hypothetical protein
SESEC_RS04360	-1.8942	0	1	1	no	SESEC_RS04360	RNA polymerase sigma factor
SESEC_RS05770	-0.389	0	1	1	no	SESEC_RS05770	ISL3-like element ISSeq1 family transposase
SESEC_RS06160	-2.0916	0	1	1	no	SESEC_RS06160	hypothetical protein
SESEC_RS07425	-2.0916	0	1	1	no	SESEC_RS07425	hypothetical protein
SESEC_RS08790	0.5363	0	1	1	no	SESEC_RS08790	ISL3-like element ISSeq1 family transposase
SESEC_RS09090	-2.0916	0	1	1	no	SESEC_RS09090	tRNA-Leu
SESEC_RS09250	-2.0916	0	1	1	no	SESEC_RS09250	helix-turn-helix transcriptional regulator
SESEC_RS10195	-2.0916	0	1	1	no	SESEC_RS10195	tRNA-Asn
SESEC_RS10205	-2.0916	0	1	1	no	SESEC_RS10205	tRNA-Arg
SESEC_RS10455	-2.0916	0	1	1	no	rpmG	50S ribosomal protein L33
SESEC_RS10680	-2.0916	0	1	1	no	SESEC_RS10680	hypothetical protein
SESEC_RS10710	-1.8942	0	1	1	no	SESEC_RS10710	hypothetical protein
SESEC_RS10825	-1.8942	0	1	1	no	SESEC_RS10825	hypothetical protein
SESEC_RS11025	-1.5636	0	1	1	no	SESEC_RS11025	OadG-related small transporter subunit
