# Supplementary material for: Endogenous Type I-C CRISPR-Cas system of Streptococcus equi subsp. zooepidemicus promotes biofilm formation and pathogenicity
Source: Front Microbiol. 2024 May 22;15:1417993. doi: 10.3389/fmicb.2024.1417993 (PMC11150851; doi:10.3389/fmicb.2024.1417993)
Supplement: Supplementary file 4 [file Table_4.XLS]

Gene	logCPM	log2FC	pvalue	FDR	significant	Name	Description
SESEC_RS02015	6.8731	-3.120817607602489	2.2320219962673767e-40	4.2988743648109675e-37	yes	SESEC_RS02015	beta-ketoacyl-ACP synthase III
SESEC_RS02005	6.0858	-2.643300134655243	7.090159139059365e-29	6.827823250914168e-26	yes	SESEC_RS02005	enoyl-CoA hydratase
SESEC_RS02025	8.1714	-2.3847736467070404	2.2177147841017737e-27	1.4237728913933387e-24	yes	fabK	enoyl-[acyl-carrier-protein] reductase FabK
SESEC_RS02035	8.019	-1.9864696533034067	6.447658419118275e-20	3.104547528805449e-17	yes	fabG	3-oxoacyl-[acyl-carrier-protein] reductase
SESEC_RS02030	7.3428	-1.9935014808860991	1.7731088495715591e-19	6.830015288549646e-17	yes	fabD	ACP S-malonyltransferase
SESEC_RS02020	3.3978	-2.7091015987842146	1.271858284265341e-15	4.0826650924917443e-13	yes	SESEC_RS02020	acyl carrier protein
SESEC_RS03170	4.6033	-1.9655969408479548	2.6368751934006386e-13	7.255173746413758e-11	yes	nagB	glucosamine-6-phosphate deaminase
SESEC_RS02010	2.3707	-3.086306087047324	4.1859203767806557e-13	1.0077603307099429e-10	yes	SESEC_RS02010	MarR family transcriptional regulator
SESEC_RS02690	7.7267	-1.531385357327348	1.3873925170399756e-12	2.9690199864655477e-10	yes	cas7c	type I-C CRISPR-associated protein Cas7/Csd2
SESEC_RS00420	8.6355	1.4838319650205936	1.5731812851728612e-11	3.0299471552429307e-9	yes	rpsE	30S ribosomal protein S5
SESEC_RS10280	5.7204	2.0265954870786302	4.554002793362925e-11	7.97364489092454e-9	yes	SESEC_RS10280	type Z 30S ribosomal protein S14
SESEC_RS00305	6.2902	-1.450314039578924	1.5682430321994253e-10	2.5170300666800777e-8	yes	adhE	bifunctional acetaldehyde-CoA/alcohol dehydrogenase
SESEC_RS07695	6.0413	1.546870792499548	2.563128641356855e-10	3.705031828811398e-8	yes	SESEC_RS07695	DUF3397 domain-containing protein
SESEC_RS05995	9.2873	-1.3240295596476623	2.693169553653145e-10	3.705031828811398e-8	yes	rpsA	30S ribosomal protein S1
SESEC_RS06245	6.8509	1.5040043989889833	4.853039207500904e-10	5.962293008875573e-8	yes	rplL	50S ribosomal protein L7/L12
SESEC_RS06495	8.2808	-1.3134041161321117	4.953099072793829e-10	5.962293008875573e-8	yes	SESEC_RS06495	maltodextrose utilization protein MalA
SESEC_RS02695	6.9385	-1.3702680696322678	5.423137431538768e-10	6.144095701849216e-8	yes	cas4	CRISPR-associated protein Cas4
SESEC_RS00405	7.9387	1.3998812692480138	6.897327005688681e-10	7.380139896086888e-8	yes	rpsH	30S ribosomal protein S8
SESEC_RS05330	5.9605	1.4785403940897426	2.2373659844506812e-9	2.267982571606322e-7	yes	SESEC_RS05330	DUF6076 domain-containing protein
SESEC_RS01080	7.6878	-1.2678251356008443	2.608851782398142e-9	2.5123242664494107e-7	yes	SESEC_RS01080	SDR family oxidoreductase
SESEC_RS00740	10.4101	-1.2050791330804715	6.621673303462587e-9	6.073020372604258e-7	yes	SESEC_RS00740	transketolase C-terminal domain-containing protein
SESEC_RS01095	6.17	-1.29170991928661	8.294646953927379e-9	7.261586378756423e-7	yes	SESEC_RS01095	PTS glucitol/sorbitol transporter subunit IIC
SESEC_RS04905	7.0955	1.269033385010128	1.3749803243565536e-8	1.1513965672655313e-6	yes	SESEC_RS04905	class I SAM-dependent methyltransferase
SESEC_RS05185	7.9746	-1.1540936265301383	5.011892837802374e-8	4.022044002336405e-6	yes	citX	citrate lyase holo-[acyl-carrier protein] synthase
SESEC_RS00435	10.4163	1.1290895375674717	7.125363902211972e-8	5.489380350264104e-6	yes	secY	preprotein translocase subunit SecY
SESEC_RS03110	6.3991	-1.1862176981756702	1.1688689817309568e-7	8.658621764668549e-6	yes	SESEC_RS03110	DEAD/DEAH box helicase
SESEC_RS05765	5.6584	-1.2421569274700195	1.2521609194702128e-7	8.932081225554184e-6	yes	SESEC_RS05765	glycoside hydrolase family 73 protein
SESEC_RS06510	11.4078	-1.0637902488035536	2.666807201665276e-7	1.8343823822883294e-5	yes	SESEC_RS06510	alpha-amylase family glycosyl hydrolase
SESEC_RS06500	8.3757	-1.037754646747279	7.453899400965921e-7	4.9504173262966765e-5	yes	SESEC_RS06500	sugar ABC transporter permease
SESEC_RS06515	11.643	-1.0176283514834974	8.305512421587811e-7	5.332138974659375e-5	yes	SESEC_RS06515	glycoside hydrolase family 13 protein
SESEC_RS02040	9.1896	-1.0128063316181664	1.215030583881337e-6	7.548867434049855e-5	yes	fabF	beta-ketoacyl-ACP synthase II
SESEC_RS00415	6.0752	1.3279295510496187	1.316513949941984e-6	7.923768336213316e-5	yes	rplR	50S ribosomal protein L18
SESEC_RS00410	7.75	1.082914344481669	1.668304703130074e-6	9.736832903722796e-5	yes	rplF	50S ribosomal protein L6
SESEC_RS01090	6.8215	-1.0359960462505107	1.7706907907858076e-6	1.0030442538392545e-4	yes	SESEC_RS01090	transcriptional regulator GutM
SESEC_RS01665	4.2278	1.6995392835391763	1.937860179220527e-6	1.06637677290821e-4	yes	SESEC_RS01665	hypothetical protein
SESEC_RS07175	7.1972	-1.0234002281829253	2.251610927000638e-6	1.2046118459453413e-4	yes	SESEC_RS07175	alpha-amylase
SESEC_RS03210	7.3109	1.0608880747003793	2.487129597637554e-6	1.2946517851486296e-4	yes	prsA	peptidylprolyl isomerase PrsA
SESEC_RS00735	10.7488	-0.9703372022240994	2.641461728423048e-6	1.3388040234059976e-4	no	SESEC_RS00735	transketolase
SESEC_RS04580	4.407	-1.3027049627419294	2.7249537153005956e-6	1.3457079117099865e-4	yes	SESEC_RS04580	YlbF/YmcA family competence regulator
SESEC_RS02700	8.6606	-0.9729982620168918	3.6032723920247686e-6	1.7349756567599262e-4	no	cas1c	type I-C CRISPR-associated endonuclease Cas1c
SESEC_RS03435	9.4283	0.9557252925455003	4.736278296076982e-6	2.2248956093278699e-4	no	SESEC_RS03435	NAD(P)H-dependent oxidoreductase
SESEC_RS06250	8.2419	0.9863069149735584	5.07682009012997e-6	2.3280846413310287e-4	no	rplJ	50S ribosomal protein L10
SESEC_RS08790	0.5363	8.123912187678426	5.71287961846557e-6	2.5588386384103927e-4	yes	SESEC_RS08790	ISL3-like element ISSeq1 family transposase
SESEC_RS04985	2.9856	2.3002526065604822	5.853834959267706e-6	2.5623832117158184e-4	yes	SESEC_RS04985	ATP cone domain-containing protein
SESEC_RS04340	3.7259	1.64106231875763	6.479504212245629e-6	2.773227802841129e-4	yes	SESEC_RS04340	hypothetical protein
SESEC_RS00450	5.7877	-1.0616141790917162	7.194547852787465e-6	3.0123259053192736e-4	yes	rpsM	30S ribosomal protein S13
SESEC_RS01100	8.1244	-0.9294249562831561	9.940594334465555e-6	4.0735286570597147e-4	no	SESEC_RS01100	PTS glucitol/sorbitol transporter subunit IIB
SESEC_RS02350	4.829	-1.0765760810747542	1.1648124911824702e-5	4.6738101208696614e-4	yes	tnpA	IS200/IS605 family transposase
SESEC_RS02065	9.1528	-0.9103232856151683	1.2582137940330188e-5	4.945550545525703e-4	no	SESEC_RS02065	acetyl-CoA carboxylase carboxyl transferase subunit alpha
SESEC_RS08155	3.8014	1.6094866613738288	1.3988429573022304e-5	5.359924071382271e-4	yes	rpoZ	DNA-directed RNA polymerase subunit omega
SESEC_RS09860	1.8104	3.2740182819570856	1.4192945360358039e-5	5.359924071382271e-4	yes	SESEC_RS09860	phosphlipase A2 SlaA
SESEC_RS04525	8.1859	0.920215312637358	1.5407791833203725e-5	5.70680905206738e-4	no	SESEC_RS04525	LysM peptidoglycan-binding domain-containing protein
SESEC_RS05840	7.4479	-0.9221935961032556	1.5748442217662844e-5	5.722924473814837e-4	no	rimM	ribosome maturation factor RimM
SESEC_RS02800	6.7365	-0.9321111720410447	1.9354397265561398e-5	6.903068358050232e-4	no	asnA	aspartate--ammonia ligase
SESEC_RS02780	15.7705	-0.8724158829949011	2.2000237416373764e-5	7.704083138897431e-4	no	argF	ornithine carbamoyltransferase
SESEC_RS02050	6.088	-0.9653431657645418	2.3649962782371474e-5	8.133897914079904e-4	no	fabZ	3-hydroxyacyl-ACP dehydratase FabZ
SESEC_RS00400	9.1072	0.8976568962828337	2.4984585896644755e-5	8.442160076655754e-4	no	rplE	50S ribosomal protein L5
SESEC_RS02685	9.0352	-0.8645119532687008	3.4164547274893535e-5	0.0011344985870938783	no	cas8c	type I-C CRISPR-associated protein Cas8c/Csd1
SESEC_RS04495	6.9404	0.9414818490823202	3.5560684174844e-5	0.0011608453850974498	no	SESEC_RS04495	glycosyltransferase family 4 protein
SESEC_RS00340	6.221	-0.9424499076130408	5.2836636225858015e-5	0.0016960560228500424	no	rplC	50S ribosomal protein L3
SESEC_RS04635	8.2007	0.854013772356683	5.831543440374648e-5	0.0018412381419937005	no	SESEC_RS04635	ABC transporter ATP-binding protein
SESEC_RS02055	9.8712	-0.8207424972882512	7.38806544394118e-5	0.0022950667814565667	no	accC	acetyl-CoA carboxylase biotin carboxylase subunit
SESEC_RS00030	0.2644	-3.6644604199768493	7.578071342867289e-5	0.002316724667676571	yes	pth	aminoacyl-tRNA hydrolase
SESEC_RS10490	11.4334	-0.809426963172857	8.460846900535638e-5	0.0025461861141299435	no	rnpB	RNase P RNA component class B
SESEC_RS03425	10.4455	0.8109150335862707	8.854969879869154e-5	0.0026237956905581527	no	SESEC_RS03425	DUF4135 domain-containing protein
SESEC_RS01685	6.7997	0.8835024523855282	9.74601189048649e-5	0.0028440634698601486	no	trxA	thioredoxin
SESEC_RS06490	9.1852	0.8134853089617452	9.970181036948082e-5	0.00286605502644209	no	SESEC_RS06490	sugar ABC transporter permease
SESEC_RS09865	0.7038	7.640552558613105	1.0757142974987397e-4	0.0030468025543861363	yes	SESEC_RS09865	helix-turn-helix transcriptional regulator
SESEC_RS05180	10.3781	-0.79451646622066	1.174867410251781e-4	0.0032794125103549716	no	citF	citrate lyase subunit alpha
SESEC_RS07315	2.2836	-1.6003826911248942	1.1934033256513241e-4	0.003283564007434929	yes	SESEC_RS07315	ISL3-like element ISSeq1 family transposase
SESEC_RS10240	0.1731	-2.9697418742264583	1.2423205204588784e-4	0.0033700131301461966	yes	SESEC_RS10240	transposase
SESEC_RS08245	9.3637	0.8047339119147103	1.305339979921816e-4	0.003491784446290858	no	SESEC_RS08245	transporter substrate-binding domain-containing protein
SESEC_RS06470	11.7324	0.7855769024364953	1.3730672761950508e-4	0.0036226405122625586	no	malQ	4-alpha-glucanotransferase
SESEC_RS00430	7.5939	0.8611523526175928	1.3946133507646022e-4	0.0036297639372603026	no	rplO	50S ribosomal protein L15
SESEC_RS02190	1.4379	7.581960088623678	1.4557538815252027e-4	0.0037207423413449844	yes	SESEC_RS02190	YlxR family protein
SESEC_RS00620	10.4217	-0.7837765235063829	1.4682057006345733e-4	0.0037207423413449844	no	rpoB	DNA-directed RNA polymerase subunit beta
SESEC_RS01495	5.4744	0.9681233760043091	1.5322918977440163e-4	0.00383271973383763	no	tsaB	tRNA (adenosine(37)-N6)-threonylcarbamoyltransferase complex dimerization subunit type 1 TsaB
SESEC_RS00890	4.6167	1.1851925064170696	1.6241868226821233e-4	0.004010492077545859	yes	SESEC_RS00890	RidA family protein
SESEC_RS01220	3.8823	1.260389123990109	1.6579722952755587e-4	0.0040420944818996525	yes	rnpA	ribonuclease P protein component
SESEC_RS06505	10.0682	-0.7727188668410024	1.8057248508628615e-4	0.004347282578452339	no	SESEC_RS06505	sugar ABC transporter permease
SESEC_RS07860	8.2905	-0.7822551648471002	1.862422689170763e-4	0.00440738650765261	no	SESEC_RS07860	ABC transporter substrate-binding protein
SESEC_RS04500	6.5842	0.8676006402685258	1.8983838090505943e-4	0.00440738650765261	no	SESEC_RS04500	LTA synthase family protein
SESEC_RS06475	6.7495	0.8568560534661941	1.901747693834356e-4	0.00440738650765261	no	SESEC_RS06475	LacI family DNA-binding transcriptional regulator
SESEC_RS00730	11.9947	-0.7663339925310547	1.9222246450821353e-4	0.00440738650765261	no	SESEC_RS00730	PTS ascorbate transporter subunit IIC
SESEC_RS05340	5.8031	0.8919520105817628	2.2111330141345235e-4	0.00501016727673305	no	SESEC_RS05340	hypothetical protein
SESEC_RS02680	7.9034	-0.7754609507494078	2.527240416817908e-4	0.005659843073013128	no	cas5c	type I-C CRISPR-associated protein Cas5c
SESEC_RS08990	1.0948	7.457113561519033	2.681042929135243e-4	0.005935274346568365	yes	SESEC_RS08990	hypothetical protein
SESEC_RS07135	6.7258	-0.7839014584346363	3.0589498712100616e-4	0.006649964599399821	no	SESEC_RS07135	ATP-binding cassette domain-containing protein
SESEC_RS06485	10.0692	0.7481605558132367	3.072932758808848e-4	0.006649964599399821	no	SESEC_RS06485	sugar ABC transporter permease
SESEC_RS09050	3.2331	-1.2584775906696306	3.1714723279495887e-4	0.006786950781812119	yes	SESEC_RS09050	hypothetical protein
SESEC_RS02335	12.5783	-0.7385401894310237	3.2227267385501093e-4	0.006802719914105614	no	rbsC	ribose ABC transporter permease
SESEC_RS01105	5.6878	-0.8228496751407076	3.2862674824806534e-4	0.006802719914105614	no	SESEC_RS01105	PTS glucitol/sorbitol transporter subunit IIA
SESEC_RS03680	6.2081	0.8728991012753439	3.3145246489348594e-4	0.006802719914105614	no	SESEC_RS03680	DUF2075 domain-containing protein
SESEC_RS01085	8.3636	-0.7493877110339809	3.339956379192227e-4	0.006802719914105614	no	SESEC_RS01085	PRD domain-containing protein
SESEC_RS06015	7.425	0.7975142941998653	3.355443363655417e-4	0.006802719914105614	no	SESEC_RS06015	branched-chain amino acid aminotransferase
SESEC_RS03135	-0.6175	-6.748717687961465	3.50877394100145e-4	0.007008071527334769	yes	SESEC_RS03135	helix-hairpin-helix domain-containing protein
SESEC_RS02805	3.4352	-1.1891424847764223	3.529506428616161e-4	0.007008071527334769	yes	rsmD	16S rRNA (guanine(966)-N(2))-methyltransferase RsmD
SESEC_RS09825	5.2329	0.9090258335319383	3.69020593093786e-4	0.007252384309169713	no	SESEC_RS09825	DUF1292 domain-containing protein
SESEC_RS09730	7.7112	0.7920654334530828	3.9902081328717094e-4	0.007762768549404961	no	SESEC_RS09730	ABC transporter substrate binding protein
SESEC_RS02220	5.4284	-0.8366097671356305	4.5577884821284306e-4	0.008778300616579358	no	SESEC_RS02220	CopY/TcrY family copper transport repressor
SESEC_RS00455	4.5385	-0.9378970370626039	5.359946744992234e-4	0.010221046961242618	no	rpsK	30S ribosomal protein S11
SESEC_RS07665	5.219	0.9462345734961277	5.535991649678279e-4	0.010428562251869812	no	SESEC_RS07665	ABC transporter permease
SESEC_RS02360	6.2867	-0.7682033112453514	5.577060809670772e-4	0.010428562251869812	no	SESEC_RS02360	Na/Pi cotransporter family protein
SESEC_RS01460	7.2085	0.7666531080261656	5.69535717023741e-4	0.010547363374881973	no	SESEC_RS01460	peptide ABC transporter substrate-binding protein
SESEC_RS00595	5.422	0.916035558665865	6.380262135915032e-4	0.011593017308834113	no	SESEC_RS00595	zinc-dependent MarR family transcriptional regulator
SESEC_RS03350	10.1064	-0.7044876223717642	6.380372973709325e-4	0.011593017308834113	no	SESEC_RS03350	glycoside hydrolase family 3 N-terminal domain-containing protein
SESEC_RS02340	13.2354	-0.6982823591438664	6.644229868481452e-4	0.011959613763266614	no	SESEC_RS02340	substrate-binding domain-containing protein
SESEC_RS00390	4.6099	1.1364503017054914	6.711188454102629e-4	0.011968286076483021	yes	rplN	50S ribosomal protein L14
SESEC_RS02310	8.2422	0.7277958306145446	7.072984151985613e-4	0.01249776832726999	no	SESEC_RS02310	DegV family protein
SESEC_RS09225	8.0305	-0.7098697724721927	7.139784919266296e-4	0.012501114322278987	no	galE	UDP-glucose 4-epimerase GalE
SESEC_RS05245	4.3943	1.1515009536621263	7.225735410502622e-4	0.012537627387953198	yes	SESEC_RS05245	DUF4868 domain-containing protein
SESEC_RS03375	7.1422	0.7430890745425206	7.350998444687868e-4	0.012641091968275746	no	SESEC_RS03375	YihY/virulence factor BrkB family protein
SESEC_RS05830	5.3805	-0.8140358157299302	7.438127074003761e-4	0.012677728092505525	no	SESEC_RS05830	NAD(P)/FAD-dependent oxidoreductase
SESEC_RS03205	6.121	0.8126664340373291	8.140040748524653e-4	0.013645069809913339	no	SESEC_RS03205	O-methyltransferase
SESEC_RS03845	3.3988	1.2208201190903887	8.147367747352201e-4	0.013645069809913339	yes	SESEC_RS03845	hypothetical protein
SESEC_RS00465	5.9084	-0.7802509154028959	8.294918045711485e-4	0.013772424272448552	no	rplQ	50S ribosomal protein L17
SESEC_RS03665	4.9956	-0.8385790518276258	8.379306504570137e-4	0.013793627630600071	no	SESEC_RS03665	N-acetylmuramoyl-L-alanine amidase
SESEC_RS01030	2.1039	-1.538986348864196	9.610468127274649e-4	0.01568623865519574	yes	SESEC_RS01030	biotin transporter BioY
SESEC_RS03655	5.6578	-0.7680622735922108	0.0010738887428507326	0.017380753938911857	no	SESEC_RS03655	DUF859 family phage minor structural protein
SESEC_RS09725	8.1149	0.7030498096880065	0.0011014387029044449	0.017476782467245853	no	SESEC_RS09725	ABC transporter substrate-binding protein
SESEC_RS04205	12.3152	-0.6695280112947115	0.0011025783999267385	0.017476782467245853	no	glgA	glycogen synthase GlgA
SESEC_RS01110	7.2864	-0.6993110268398928	0.001107044372276217	0.017476782467245853	no	SESEC_RS01110	LPXTG cell wall anchor domain-containing protein
SESEC_RS00815	2.1432	2.11775739877004	0.0011657877157556912	0.01825452959793058	yes	SESEC_RS00815	hypothetical protein
SESEC_RS05025	9.8499	-0.6693357610737475	0.001192292029001864	0.0185189874827225	no	SESEC_RS05025	DUF1836 domain-containing protein
SESEC_RS00960	6.8531	0.7385516618213682	0.0012445401224327973	0.01917587420644454	no	SESEC_RS00960	transcription antiterminator
SESEC_RS02795	14.3178	-0.6582908127616149	0.0013197449956487343	0.020173244933487797	no	arcC	carbamate kinase
SESEC_RS10160	-1.0488	-6.430139585072259	0.0013574611081847133	0.02058637869577762	yes	SESEC_RS10160	DUF1310 family protein
SESEC_RS00370	8.9318	0.6783777937337585	0.0014853080850206863	0.02234924509179564	no	rpsC	30S ribosomal protein S3
SESEC_RS09230	7.1181	-0.6784754439218522	0.0015005313892153189	0.0224032826017729	no	SESEC_RS09230	aldose epimerase family protein
SESEC_RS00745	9.6978	-0.654218357370107	0.0015791970777719738	0.023396412090683244	no	SESEC_RS00745	M13-type metalloendopeptidase
SESEC_RS05390	7.9385	0.6750641646797361	0.0016874442376969138	0.024809294670261495	no	SESEC_RS05390	sortase
SESEC_RS09590	6.5828	0.7182832360251244	0.0017311756620555768	0.025259426705447282	no	SESEC_RS09590	LPXTG cell wall anchor domain-containing protein
SESEC_RS05770	-0.389	7.000757529335876	0.0017623729974414405	0.025521281150918906	yes	SESEC_RS05770	ISL3-like element ISSeq1 family transposase
SESEC_RS04490	6.825	0.7050291826017883	0.001783527670018719	0.02563488277952278	no	SESEC_RS04490	DUF2142 domain-containing protein
SESEC_RS08615	1.6032	-1.5619440338536508	0.0018706835677142297	0.02668841889938968	yes	SESEC_RS08615	GNAT family N-acetyltransferase
SESEC_RS03465	6.6579	0.6972924840388455	0.0019418355383664068	0.02749981799186544	no	SESEC_RS03465	DUF2326 domain-containing protein
SESEC_RS00070	10.0745	-0.6318498932028394	0.002215323446586787	0.03114389020530038	no	ftsH	ATP-dependent zinc metalloprotease FtsH
SESEC_RS09430	10.897	0.6283126672002206	0.0022832264153135793	0.03170868940302668	no	SESEC_RS09430	alpha-glucosidase
SESEC_RS07385	1.0569	3.1610747401890213	0.002288425663042943	0.03170868940302668	yes	SESEC_RS07385	radical SAM protein
SESEC_RS10110	4.0703	-0.9288918859241985	0.002319042641572334	0.03190340091191654	no	SESEC_RS10110	energy-coupling factor ABC transporter ATP-binding protein
SESEC_RS00245	4.3152	0.9031943081693851	0.002348161061075169	0.03207488087681401	no	purH	bifunctional phosphoribosylaminoimidazolecarboxamide formyltransferase/IMP cyclohydrolase
SESEC_RS08920	5.406	0.7676981959999307	0.0024432213787894323	0.03313834067287638	no	SESEC_RS08920	Asp23/Gls24 family envelope stress response protein
SESEC_RS04745	3.5449	1.1717190720115245	0.0026997611593791216	0.0363618181326167	yes	SESEC_RS04745	ABC transporter ATP-binding protein
SESEC_RS03405	7.603	0.6446076015842769	0.0027278087162661987	0.03642626094207818	no	SESEC_RS03405	bacteriocin secretion accessory protein
SESEC_RS09445	8.3482	-0.6259981549549997	0.0027423716700941516	0.03642626094207818	no	SESEC_RS09445	streptokinase
SESEC_RS01885	4.7633	0.8060629820155135	0.0027627314658883327	0.03644534796781458	no	SESEC_RS01885	energy-coupling factor transporter transmembrane component T
SESEC_RS06255	6.3297	0.6965187528689984	0.002844273006407601	0.03726578102272816	no	SESEC_RS06255	TIGR01906 family membrane protein
SESEC_RS07140	6.0553	0.7013542272460853	0.002980597110965396	0.038788040781887516	no	SESEC_RS07140	sensor histidine kinase
SESEC_RS08375	8.8786	-0.6105996357945616	0.003299999053375452	0.042656363602692086	no	tmk	dTMP kinase
SESEC_RS07225	9.3752	-0.6073429826841309	0.003367831676787922	0.042854263618554135	no	rnr	ribonuclease R
SESEC_RS01605	0.0292	6.809720859962259	0.0033689157910104274	0.042854263618554135	yes	SESEC_RS01605	universal stress protein
SESEC_RS07115	4.3927	0.9634376651716777	0.0033940547853961514	0.042854263618554135	no	SESEC_RS07115	ABC-2 family transporter protein
SESEC_RS06615	8.8967	-0.6089914383380687	0.0034043106612870106	0.042854263618554135	no	obgE	GTPase ObgE
SESEC_RS07260	5.7937	-0.6680193396365731	0.0034744729051845993	0.043353861479232245	no	SESEC_RS07260	family 16 glycosylhydrolase
SESEC_RS02415	5.2636	0.7489328136020601	0.0034890179279755957	0.043353861479232245	no	SESEC_RS02415	SagB family peptide dehydrogenase
SESEC_RS06305	8.4411	-0.6078718617975282	0.0036715694344271166	0.04532976109427325	no	SESEC_RS06305	lipoate--protein ligase
SESEC_RS05190	10.194	-0.596732769542683	0.003750934010514774	0.04601464270223857	no	SESEC_RS05190	oxaloacetate decarboxylase subunit alpha
SESEC_RS06975	6.9957	-0.6235626207544948	0.0037965856719148253	0.04627989876017692	no	SESEC_RS06975	glycoside hydrolase family 1 protein
SESEC_RS00395	4.7616	1.005973161943677	0.003835679606336658	0.046392940869653974	yes	rplX	50S ribosomal protein L24
SESEC_RS10405	14.8659	-0.5918295871469038	0.0038540345478424902	0.046392940869653974	no	ssrA	transfer-messenger RNA
SESEC_RS00580	2.9539	1.172959898677146	0.003882169071718792	0.04644135175236269	yes	SESEC_RS00580	LPXTG cell wall anchor domain-containing protein
SESEC_RS02770	15.6232	-0.5904118984954625	0.003934130974635643	0.046575285953324413	no	arcA	arginine deiminase
SESEC_RS02790	15.0831	-0.5903172351075915	0.003941729808095472	0.046575285953324413	no	SESEC_RS02790	dipeptidase
SESEC_RS08125	2.6325	1.4458523328918436	0.004101470106345732	0.04816726478549927	yes	SESEC_RS08125	ISL3-like element ISSeq1 family transposase
SESEC_RS06260	6.6898	0.6576282740401864	0.004180910044145145	0.04880262269711242	no	SESEC_RS06260	TIGR01457 family HAD-type hydrolase
SESEC_RS09870	7.3365	0.6300001697118135	0.004395269454417735	0.05099571668197926	no	SESEC_RS09870	DNA-3-methyladenine glycosylase I
SESEC_RS01535	1.6531	2.103244010361094	0.004492495640547751	0.05181165630955071	no	SESEC_RS01535	MerR family transcriptional regulator
SESEC_RS09970	0.1381	6.703794555399351	0.004679377445580832	0.0536457200011231	no	SESEC_RS09970	response regulator transcription factor
SESEC_RS08580	7.4974	0.608185232824937	0.004714264036961709	0.05372587298927959	no	SESEC_RS08580	HD domain-containing protein
SESEC_RS04015	3.5445	-0.8381985858688232	0.004806737834082842	0.05445751216731502	no	SESEC_RS04015	sugar phosphotransferase system (PTS), fructose family, IIA component
SESEC_RS04660	8.5754	0.5903159752378723	0.004857641255312346	0.054712380454570636	no	lepB	signal peptidase I
SESEC_RS05200	4.9784	0.7386184140102838	0.00488611934404565	0.05471317358506931	no	SESEC_RS05200	ABC transporter ATP-binding protein
SESEC_RS03235	5.818	-0.6512613571117906	0.004935420460294336	0.05494577922847914	no	udk	uridine kinase
SESEC_RS00090	2.7122	-1.091524952414622	0.005032039455317507	0.055572627863637127	no	SESEC_RS00090	23S ribosomal RNA
SESEC_RS04630	9.9326	0.5793417786688292	0.0050494339959171845	0.055572627863637127	no	SESEC_RS04630	hypothetical protein
SESEC_RS08430	4.8166	0.7702912157677406	0.005109383543275253	0.05563564791174797	no	SESEC_RS08430	DUF1803 domain-containing protein
SESEC_RS00460	7.9864	-0.5925491944447855	0.005112933375067181	0.05563564791174797	no	SESEC_RS00460	DNA-directed RNA polymerase subunit alpha
SESEC_RS03570	3.4794	0.9535573872889057	0.005273766235963657	0.05639909788383927	no	SESEC_RS03570	type II toxin-antitoxin system Phd/YefM family antitoxin
SESEC_RS01815	7.7362	-0.5865914123898835	0.005277391598203833	0.05639909788383927	no	SESEC_RS01815	ROK family protein
SESEC_RS01725	5.7685	0.6905372346460333	0.00529734662649722	0.05639909788383927	no	rpsR	30S ribosomal protein S18
SESEC_RS07865	6.1366	-0.6202806845790875	0.005322127125524213	0.05639909788383927	no	SESEC_RS07865	carbohydrate ABC transporter permease
SESEC_RS07680	7.9786	-0.5890820635064283	0.005329509768877854	0.05639909788383927	no	rplA	50S ribosomal protein L1
SESEC_RS09810	6.5813	0.6220490086871601	0.00554546688338588	0.05816952438630145	no	SESEC_RS09810	Gfo/Idh/MocA family oxidoreductase
SESEC_RS09200	0.1611	-2.387586787179585	0.005557213129324749	0.05816952438630145	no	SESEC_RS09200	Ig-like domain-containing protein
SESEC_RS05210	4.7476	0.7589740701289467	0.005675259234059852	0.059084050188104184	no	SESEC_RS05210	response regulator transcription factor
SESEC_RS07335	6.0063	0.6497145901899714	0.005751056873534182	0.05955126633562814	no	SESEC_RS07335	hypothetical protein
SESEC_RS00200	6.6295	-0.6031216145784634	0.005869280622543573	0.06045045175945947	no	SESEC_RS00200	ribose-phosphate diphosphokinase
SESEC_RS02885	11.147	-0.5646417704548552	0.006017408538349833	0.061646430025860524	no	ftsZ	cell division protein FtsZ
SESEC_RS09330	5.0236	-0.6984360918535003	0.006080960788217507	0.061967886127549825	no	SESEC_RS09330	Mini-ribonuclease 3
SESEC_RS04450	6.5019	-0.6101338457480004	0.006133955814657386	0.062178941573842766	no	SESEC_RS04450	glycosyltransferase family 2 protein
SESEC_RS00870	9.846	0.5660555555608299	0.006188793226797253	0.06240636520843721	no	SESEC_RS00870	hypothetical protein
SESEC_RS09605	5.1533	-0.6573050383774641	0.006424199756056794	0.06395342201339692	no	SESEC_RS09605	glycerol dehydrogenase
SESEC_RS03030	3.2847	-0.9287992547682354	0.006449924248750765	0.06395342201339692	no	SESEC_RS03030	ISNCY family transposase
SESEC_RS07795	3.4705	1.0907184118732678	0.006519606110590213	0.06395342201339692	no	SESEC_RS07795	hypothetical protein
SESEC_RS00170	-0.1176	6.589470197824617	0.006521937840121596	0.06395342201339692	no	SESEC_RS00170	tRNA-Gly
SESEC_RS05000	6.1464	0.6582980877707687	0.006538750446798068	0.06395342201339692	no	SESEC_RS05000	ECF transporter S component
SESEC_RS09215	9.7036	-0.5609449192141674	0.006551055884675003	0.06395342201339692	no	SESEC_RS09215	galactokinase
SESEC_RS09910	3.1491	1.0220345845180998	0.006574650861190337	0.06395342201339692	no	SESEC_RS09910	ATP-binding cassette domain-containing protein
SESEC_RS01825	10.8506	-0.5543722660762828	0.007011815331235447	0.06786309712542449	no	secA	preprotein translocase subunit SecA
SESEC_RS07370	2.8252	1.2358589255683095	0.007194016808847049	0.06917614545598215	no	SESEC_RS07370	hypothetical protein
SESEC_RS04065	2.3454	-1.0167327946265539	0.007219317360671035	0.06917614545598215	no	SESEC_RS04065	DNA/RNA non-specific endonuclease
SESEC_RS09220	8.7588	-0.5569730394584667	0.007312375813085218	0.06972096938614916	no	galT	UDP-glucose--hexose-1-phosphate uridylyltransferase
SESEC_RS04480	2.3519	1.8120087492478643	0.0075163617637332755	0.07131287072389304	no	SESEC_RS04480	DUF2304 domain-containing protein
SESEC_RS07325	8.237	0.5645086182922574	0.007598348209696159	0.07173734633271962	no	SESEC_RS07325	AAA family ATPase
SESEC_RS08075	13.2471	-0.5463091440091721	0.007635642165933577	0.07173778932481985	no	raiA	ribosome-associated translation inhibitor RaiA
SESEC_RS06670	7.3119	-0.5684542317170732	0.008035612206260806	0.07512907334591414	no	SESEC_RS06670	bifunctional 4-hydroxy-2-oxoglutarate aldolase/2-dehydro-3-deoxy-phosphogluconate aldolase
SESEC_RS09840	8.3301	-0.553459583535407	0.008093979919302125	0.0753092044665502	no	spx	transcriptional regulator Spx
SESEC_RS05395	9.3166	-0.5478231381534567	0.00819134533262926	0.07584870726271133	no	gyrA	DNA gyrase subunit A
SESEC_RS09610	4.2023	-0.7100963938495493	0.008330809943181038	0.07677100454816593	no	SESEC_RS09610	fructose-6-phosphate aldolase
SESEC_RS05255	6.4017	0.6211245757173631	0.00853189847592918	0.07824969745066475	no	SESEC_RS05255	HsdR family type I site-specific deoxyribonuclease
SESEC_RS10030	5.8395	0.6281415519367303	0.008661169425164008	0.07905882612732645	no	SESEC_RS10030	DUF4097 family beta strand repeat-containing protein
SESEC_RS05580	6.1553	-0.5978994393268772	0.008756618700750235	0.07955305480021205	no	murB	UDP-N-acetylmuramate dehydrogenase
SESEC_RS00315	12.0313	-0.5356480352671813	0.008975035397658872	0.08115454542671825	no	adhP	alcohol dehydrogenase AdhP
SESEC_RS03560	2.0635	-1.2352646772225881	0.009094552737960664	0.08173787508829382	no	SESEC_RS03560	phage terminase small subunit P27 family
SESEC_RS07235	-0.3249	6.4653005998000594	0.009124425308402477	0.08173787508829382	no	SESEC_RS07235	thioester-forming surface-anchored protein
SESEC_RS00040	4.3279	0.8177833645973194	0.009324835579732852	0.08310000334693447	no	SESEC_RS00040	oligosaccharide flippase family protein
SESEC_RS06570	6.8467	-0.5606879880091014	0.009362772962764684	0.08310000334693447	no	SESEC_RS06570	PTS transporter subunit EIIC
SESEC_RS00240	0.9252	2.250084135770181	0.009577233484859657	0.0846135398708243	no	purN	phosphoribosylglycinamide formyltransferase
SESEC_RS06520	12.6367	-0.5295576159101977	0.00972071583445892	0.0854890351468853	no	SESEC_RS06520	extracellular solute-binding protein
SESEC_RS03970	4.9287	-0.6452531029343875	0.010076917057299045	0.08787109695908384	no	SESEC_RS03970	zinc ABC transporter substrate-binding protein AdcA
SESEC_RS00080	0.2755	-1.9863656383009778	0.010082820575263515	0.08787109695908384	no	SESEC_RS00080	16S ribosomal RNA
SESEC_RS07080	8.9537	0.5366566680349715	0.010219289904028242	0.08865924484305583	no	vicK	cell wall metabolism sensor histidine kinase VicK
SESEC_RS02585	1.2966	-1.5216998048453207	0.010515054659604357	0.09081612230671744	no	esaA	type VII secretion protein EsaA
SESEC_RS03355	7.0161	0.5559561649672755	0.010607671866627038	0.09120703578180213	no	SESEC_RS03355	YSIRK signal domain/LPXTG anchor domain surface protein
SESEC_RS00425	3.4937	1.1778540355593743	0.010883584896380838	0.09316348671301998	no	rpmD	50S ribosomal protein L30
SESEC_RS09460	13.4782	0.5205500945939573	0.01101717985818067	0.09388977171175208	no	szM	M-like protein SzM
SESEC_RS07710	5.6962	-0.599791809060653	0.011090003440985376	0.09409403800589355	no	SESEC_RS07710	metal ABC transporter permease
SESEC_RS06685	2.5178	-0.9858102643560366	0.011258450245797254	0.09492731663983427	no	SESEC_RS06685	gluconate 5-dehydrogenase
SESEC_RS09270	1.2852	1.7342709216291505	0.011304257724334603	0.09492731663983427	no	SESEC_RS09270	hypothetical protein
SESEC_RS09850	7.1435	0.5593650784250114	0.011336076234248121	0.09492731663983427	no	SESEC_RS09850	competence/damage-inducible protein A
SESEC_RS03500	7.4371	-0.5413025588974902	0.011419281775973292	0.0952101155866864	no	SESEC_RS03500	DUF2800 domain-containing protein
SESEC_RS04955	3.049	-0.9114093677312581	0.012367068401532752	0.10266799026444862	no	coaC	phosphopantothenoylcysteine decarboxylase
SESEC_RS07130	6.4529	-0.5465676992980246	0.012610272418724654	0.10423770248267675	no	SESEC_RS07130	lantibiotic transporter
SESEC_RS08440	9.8914	-0.5128991773448658	0.012856344946128197	0.10581760840274745	no	pflA	pyruvate formate-lyase-activating protein
SESEC_RS00925	7.1526	-0.5460951456299732	0.013101152005007811	0.10667230792194125	no	SESEC_RS00925	hypothetical protein
SESEC_RS06965	7.6961	0.5335554132488993	0.01310968143178382	0.10667230792194125	no	SESEC_RS06965	permease
SESEC_RS07090	6.7241	0.5566993117464387	0.013126343186656321	0.10667230792194125	no	SESEC_RS07090	DUF3114 domain-containing protein
SESEC_RS08605	4.5766	-0.6727049148518539	0.01351192452869344	0.1093443976565696	no	greA	transcription elongation factor GreA
SESEC_RS10090	5.704	0.6048475260141052	0.013782140676878241	0.11074365758810294	no	sdaAA	L-serine ammonia-lyase, iron-sulfur-dependent, subunit alpha
SESEC_RS08750	3.6812	0.8481525252371063	0.013799832721258933	0.11074365758810294	no	rsfS	ribosome silencing factor
SESEC_RS05810	11.8555	-0.5026248256332936	0.014171892410457179	0.1124982496696805	no	pfkB	1-phosphofructokinase
SESEC_RS03440	3.9371	0.7242292668133554	0.014192410114307741	0.1124982496696805	no	SESEC_RS03440	hypothetical protein
SESEC_RS10880	2.8326	-0.900405149728043	0.014193704397576513	0.1124982496696805	no	SESEC_RS10880	DUF1430 domain-containing protein
SESEC_RS09245	2.6349	-0.9366668769469997	0.014441025213535416	0.11398940393962792	no	SESEC_RS09245	ScaI family restriction endonuclease
SESEC_RS03190	5.6283	0.6424341763576691	0.014698926741345906	0.11555156287278455	no	SESEC_RS03190	GNAT family N-acetyltransferase
SESEC_RS09260	3.1529	0.9371674719699	0.014897627228677128	0.11663752049769166	no	SESEC_RS09260	hypothetical protein
SESEC_RS05965	3.2708	-0.7801673644261788	0.015088469631321494	0.11753868895999256	no	SESEC_RS05965	MFS transporter
SESEC_RS04445	5.9334	-0.5552267484845845	0.01513478445590766	0.11753868895999256	no	SESEC_RS04445	DUF1972 domain-containing protein
SESEC_RS06740	9.1433	-0.5016322295250033	0.015564366748986268	0.12015322459080131	no	SESEC_RS06740	cation-translocating P-type ATPase
SESEC_RS05285	2.2827	1.2990421544654216	0.015596212953115435	0.12015322459080131	no	SESEC_RS05285	reverse transcriptase domain-containing protein
SESEC_RS10945	1.0543	-1.5386044617491554	0.015925361874623803	0.1222001871335675	no	SESEC_RS10945	GHKL domain-containing protein
SESEC_RS05710	6.8088	0.5354301139167126	0.01638912716611508	0.12505070749067604	no	SESEC_RS05710	ABC transporter ATP-binding protein
SESEC_RS08280	3.6521	0.8360704387605409	0.016426702489689013	0.12505070749067604	no	SESEC_RS08280	hypothetical protein
SESEC_RS04140	-0.9994	-2.671183831097532	0.01656571179389914	0.125246387512194	no	SESEC_RS04140	hypothetical protein
SESEC_RS10095	4.9819	0.6381364596620086	0.016582465636349672	0.125246387512194	no	SESEC_RS10095	HAD hydrolase-like protein
SESEC_RS00065	5.6151	-0.5630434410662409	0.01673601067440971	0.1259123303082543	no	hpt	hypoxanthine phosphoribosyltransferase
SESEC_RS10645	4.6456	0.6403537133212361	0.01699019362501291	0.12732728763336523	no	SESEC_RS10645	CPBP family intramembrane metalloprotease
SESEC_RS01765	6.368	0.5508885569868742	0.01733362093242952	0.1291348295638444	no	nusB	transcription antitermination factor NusB
SESEC_RS03650	5.8913	-0.5457484621884712	0.017446474567280032	0.1291348295638444	no	SESEC_RS03650	phage tail spike protein
SESEC_RS04210	13.0258	-0.4863217161808835	0.017492537369170853	0.1291348295638444	no	SESEC_RS04210	glycogen/starch/alpha-glucan phosphorylase
SESEC_RS05355	2.9708	1.024505199533041	0.017530561577126798	0.1291348295638444	no	SESEC_RS05355	putative DNA-binding protein
SESEC_RS06465	12.2279	0.4865911355716957	0.01757910059070787	0.1291348295638444	no	glgP	glycogen/starch/alpha-glucan family phosphorylase
SESEC_RS02835	9.7551	0.49029431668822715	0.017633676103474077	0.1291348295638444	no	SESEC_RS02835	ferritin-like domain-containing protein
SESEC_RS01485	9.1688	-0.49125785698793106	0.017883977226320652	0.13047174294656658	no	rnjA	ribonuclease J1
SESEC_RS01005	7.7804	-0.49923975686885025	0.0180821561836484	0.13102517108619746	no	SESEC_RS01005	DUF975 family protein
SESEC_RS02460	-0.2397	6.179417806294176	0.01809589590287047	0.13102517108619746	no	SESEC_RS02460	thioester-forming surface-anchored protein
SESEC_RS04195	12.6822	-0.483392334254462	0.018208503821395952	0.13134673543074385	no	SESEC_RS04195	glucose-1-phosphate adenylyltransferase
SESEC_RS01550	4.5216	-0.6113665361730231	0.018892469963536208	0.13569556157546656	no	SESEC_RS01550	response regulator transcription factor
SESEC_RS04895	2.5678	-0.9809339720076906	0.01895228767590888	0.13569556157546656	no	rpsT	30S ribosomal protein S20
SESEC_RS07255	4.8525	-0.5827723126198172	0.019759718723463344	0.14095266022737185	no	SESEC_RS07255	beta-galactosidase
SESEC_RS03875	4.0623	0.7048748175786358	0.020142768590112554	0.14315487935260804	no	SESEC_RS03875	ABC transporter ATP-binding protein
SESEC_RS08820	7.3662	0.5112763876825478	0.020254386680085758	0.14341892921266608	no	SESEC_RS08820	ATP-binding cassette domain-containing protein
SESEC_RS07295	0.4242	2.6080797447331285	0.020465170695404353	0.1443806547961494	no	SESEC_RS07295	NUDIX domain-containing protein
SESEC_RS10055	7.1358	-0.5037692052428738	0.020592250176852168	0.14474698481977108	no	dnaB	replicative DNA helicase
SESEC_RS10040	1.6471	1.6091971073139988	0.020715755863092537	0.1450856210629681	no	SESEC_RS10040	TetR/AcrR family transcriptional regulator
SESEC_RS05250	1.3642	1.7826082613608896	0.021000850343177488	0.14622980115001433	no	SESEC_RS05250	hypothetical protein
SESEC_RS07870	6.7968	-0.4990068894742686	0.02103097347796156	0.14622980115001433	no	SESEC_RS07870	sugar ABC transporter permease
SESEC_RS00950	7.5591	0.5042218621303917	0.02120706299540918	0.14633152911216574	no	SESEC_RS00950	L-ribulose-5-phosphate 3-epimerase
SESEC_RS05510	4.4184	0.6646138342667659	0.02122381407916451	0.14633152911216574	no	SESEC_RS05510	CYTH domain-containing protein
SESEC_RS08250	5.7176	0.5631348330364266	0.02127353486573541	0.14633152911216574	no	SESEC_RS08250	hypothetical protein
SESEC_RS10135	4.3973	0.6979925685067873	0.021444305161375975	0.14669097323846814	no	SESEC_RS10135	pitrilysin family protein
SESEC_RS08000	6.0318	0.5398862143888045	0.02147811757697197	0.14669097323846814	no	recX	recombination regulator RecX
SESEC_RS04650	10.3987	-0.4701101741124911	0.02226173833833622	0.15119376091139744	no	pfkA	6-phosphofructokinase
SESEC_RS06790	2.6715	-0.8504863843745212	0.02229440711258405	0.15119376091139744	no	SESEC_RS06790	sigma-70 family RNA polymerase sigma factor
SESEC_RS09210	5.7817	-0.5226186199074069	0.022445768819795365	0.1516861429716697	no	SESEC_RS09210	LacI family DNA-binding transcriptional regulator
SESEC_RS10035	3.6407	0.9461912218257125	0.022542324397893096	0.15180600276343392	no	SESEC_RS10035	YhgE/Pip domain-containing protein
SESEC_RS08385	7.2591	0.49612566007620157	0.02277369279757949	0.15237272589607032	no	SESEC_RS08385	YlbF family regulator
SESEC_RS01350	11.693	-0.4663713666775805	0.022810288524466836	0.15237272589607032	no	SESEC_RS01350	alpha/beta fold hydrolase
SESEC_RS05295	-1.8641	-5.446773847010677	0.022942933805742676	0.15237272589607032	no	mobC	plasmid mobilization relaxosome protein MobC
SESEC_RS07530	-1.7021	-5.446773847010677	0.022942933805742676	0.15237272589607032	no	SESEC_RS07530	hypothetical protein
SESEC_RS04485	6.5835	0.5213065525710859	0.023217382064510694	0.1536655596434625	no	SESEC_RS04485	lipopolysaccharide biosynthesis protein
SESEC_RS09600	6.8855	0.5061393993084875	0.023549484047641026	0.1553298160128651	no	SESEC_RS09600	LD-carboxypeptidase
SESEC_RS02875	8.1547	0.4831397570116421	0.02368589760913519	0.15561282615412406	no	SESEC_RS02875	FtsQ-type POTRA domain-containing protein
SESEC_RS10050	1.9616	1.4550852699849415	0.023753982808573455	0.15561282615412406	no	SESEC_RS10050	Veg family protein
SESEC_RS01990	5.8906	0.5337936058670769	0.023910119904551868	0.1561047150378539	no	grpE	nucleotide exchange factor GrpE
SESEC_RS02880	9.6298	-0.46658707281072037	0.02412982965127996	0.1570069321228554	no	ftsA	cell division protein FtsA
SESEC_RS01820	8.243	-0.47095753502763693	0.02437116889329689	0.15804333767168285	no	manA	mannose-6-phosphate isomerase, class I
SESEC_RS01260	1.3994	1.5649743510429064	0.025298414141837616	0.1629590155089607	no	SESEC_RS01260	hypothetical protein
SESEC_RS03275	1.2482	1.5649743510429064	0.025298414141837616	0.1629590155089607	no	SESEC_RS03275	ISNCY family transposase
SESEC_RS05450	-0.1071	6.011978913968195	0.02568453080985699	0.16371687836348245	no	SESEC_RS05450	4-oxalocrotonate tautomerase
SESEC_RS10170	8.7257	-0.4660844840333472	0.025721455487656135	0.16371687836348245	no	guaB	IMP dehydrogenase
SESEC_RS01900	5.4097	-0.5379649601763424	0.025724774508236622	0.16371687836348245	no	SESEC_RS01900	asparaginase
SESEC_RS02670	3.9729	0.677146614037648	0.02583662429261973	0.16371687836348245	no	SESEC_RS02670	Imm59 family immunity protein
SESEC_RS04705	6.8813	0.48746951743885814	0.025886794178234022	0.16371687836348245	no	SESEC_RS04705	GlsB/YeaQ/YmgE family stress response membrane protein
SESEC_RS03640	6.4678	-0.49487960700817113	0.026027053895266848	0.16371687836348245	no	SESEC_RS03640	phage tail tape measure protein
SESEC_RS01540	2.0572	1.7303800377897016	0.02609308978983033	0.16371687836348245	no	SESEC_RS01540	YbaB/EbfC family nucleoid-associated protein
SESEC_RS04750	6.5796	0.5099402199652024	0.026096096395425292	0.16371687836348245	no	SESEC_RS04750	ABC transporter permease
SESEC_RS04790	5.7536	-0.517243750059311	0.027092950760524637	0.16901869262938368	no	SESEC_RS04790	inositol monophosphatase family protein
SESEC_RS00805	5.6782	0.5399830719787263	0.02714133896692504	0.16901869262938368	no	SESEC_RS00805	hypothetical protein
SESEC_RS04970	7.7436	-0.47160139737117807	0.027204462468903918	0.16901869262938368	no	SESEC_RS04970	S8 family serine peptidase
SESEC_RS00710	9.8442	-0.4546267006933518	0.027420020471401428	0.16918944289028057	no	SESEC_RS00710	acetate kinase
SESEC_RS07580	3.4417	0.854804136901096	0.027455055559673737	0.16918944289028057	no	SESEC_RS07580	LysR family transcriptional regulator
SESEC_RS02785	15.1114	-0.4507035111330136	0.027513791418751172	0.16918944289028057	no	SESEC_RS02785	YfcC family protein
SESEC_RS02330	14.0535	-0.4505905282650011	0.02758332558024304	0.16918944289028057	no	SESEC_RS02330	sugar ABC transporter ATP-binding protein
SESEC_RS03475	4.9524	0.5758972892391554	0.028118557894754	0.17192489684221016	no	SESEC_RS03475	hypothetical protein
SESEC_RS05175	9.6308	-0.450994546582893	0.028728061154700668	0.17457903488189394	no	citE	citrate (pro-3S)-lyase subunit beta
SESEC_RS03905	7.5293	-0.46842799910597704	0.02873393253248202	0.17457903488189394	no	ftsE	cell division ATP-binding protein FtsE
SESEC_RS06900	9.8107	-0.4494500355706851	0.029223738454403292	0.1769966046011973	no	lgt	prolipoprotein diacylglyceryl transferase
SESEC_RS02735	5.1296	0.5479396541537976	0.029619999449343473	0.1788342286502681	no	SESEC_RS02735	response regulator
SESEC_RS06775	13.324	-0.4437981205560139	0.030064052539857365	0.1806730942923234	no	tuf	elongation factor Tu
SESEC_RS00280	4.7963	0.6009905894420495	0.0301121823820539	0.1806730942923234	no	SESEC_RS00280	XRE family transcriptional regulator
SESEC_RS07460	1.9374	-1.041762801925321	0.03041639712354272	0.1819316175774636	no	SESEC_RS07460	phage tail tip lysozyme
SESEC_RS04475	5.532	0.5422277897255521	0.030912807456341708	0.1843283813031397	no	SESEC_RS04475	glycosyltransferase family 2 protein
SESEC_RS03820	1.8127	1.3063962218761378	0.031060903041196016	0.1846398125226652	no	SESEC_RS03820	YccF domain-containing protein
SESEC_RS04250	6.5677	0.495792075938253	0.031224996433878903	0.1850441327127716	no	SESEC_RS04250	F0F1 ATP synthase subunit epsilon
SESEC_RS01375	6.9861	-0.4713536420502439	0.03142047915617067	0.1856314197999531	no	rsmA	16S rRNA (adenine(1518)-N(6)/adenine(1519)-N(6))-dimethyltransferase RsmA
SESEC_RS02745	7.1497	-0.46186266834691603	0.031670511862746116	0.18653640932002757	no	SESEC_RS02745	MmcQ/YjbR family DNA-binding protein
SESEC_RS05030	7.4934	-0.4573646071912475	0.03217715053933612	0.18890912122211298	no	SESEC_RS05030	class I SAM-dependent methyltransferase
SESEC_RS04005	6.5838	-0.46728938773855033	0.032269522784047336	0.18890912122211298	no	SESEC_RS04005	PTS mannose/fructose/sorbose/N-acetylgalactosamine transporter subunit IIC
SESEC_RS08450	4.4682	0.6263372168622303	0.03241764917979065	0.18920118884932358	no	SESEC_RS08450	class I SAM-dependent methyltransferase
SESEC_RS09535	6.7284	0.47272933531495426	0.03281777418574526	0.19074610181322024	no	SESEC_RS09535	aminodeoxychorismate/anthranilate synthase component II
SESEC_RS07105	2.184	1.2226961502245128	0.03288042876531107	0.19074610181322024	no	SESEC_RS07105	hypothetical protein
SESEC_RS04130	10.3438	-0.43796387230721323	0.033139075805437394	0.19166924925307036	no	gyrB	DNA topoisomerase (ATP-hydrolyzing) subunit B
SESEC_RS07465	0.0349	-1.9753512490944698	0.033670491125603684	0.19415977816740326	no	SESEC_RS07465	hypothetical protein
SESEC_RS06170	9.4838	0.4401715865268483	0.03383409824624015	0.1942601878700152	no	pepV	dipeptidase PepV
SESEC_RS08925	3.3878	0.7295983618142192	0.03388962779040764	0.1942601878700152	no	rpmB	50S ribosomal protein L28
SESEC_RS08690	6.0888	-0.4823840506792134	0.0341982241074658	0.1954474173026087	no	ktrA	potassium uptake transporter gating subunit KtrA
SESEC_RS03125	5.8994	0.5007365878632347	0.03485889894359297	0.19831723756250416	no	SESEC_RS03125	tRNA1(Val) (adenine(37)-N6)-methyltransferase
SESEC_RS10190	5.135	0.5594014887586565	0.03499024274804452	0.19831723756250416	no	SESEC_RS10190	YfhO family protein
SESEC_RS06270	7.5344	0.4573266357458056	0.0352624441430665	0.19831723756250416	no	hemW	radical SAM family heme chaperone HemW
SESEC_RS01135	10.52	-0.4324765646600617	0.03532920074045771	0.19831723756250416	no	galU	UTP--glucose-1-phosphate uridylyltransferase GalU
SESEC_RS02060	8.2629	-0.4414209978559952	0.03535788614564773	0.19831723756250416	no	accD	acetyl-CoA carboxylase, carboxyltransferase subunit beta
SESEC_RS09710	5.3811	-0.5083772994210897	0.03537850148781073	0.19831723756250416	no	SESEC_RS09710	hypothetical protein
SESEC_RS00900	0.1754	2.4289211203396337	0.035534799479566156	0.19831723756250416	no	secE	preprotein translocase subunit SecE
SESEC_RS02275	0.2118	2.4289211203396337	0.035534799479566156	0.19831723756250416	no	lacF	lactose-specific PTS transporter subunit IIA
SESEC_RS09310	8.763	-0.43672612936130206	0.0356270842142401	0.19831723756250416	no	SESEC_RS09310	DegV family protein
SESEC_RS02390	2.5678	-0.8536937053781841	0.03588884538384921	0.1984983963791591	no	SESEC_RS02390	ATP-binding cassette domain-containing protein
SESEC_RS03510	6.0345	-0.4788568190489775	0.03592369585712461	0.1984983963791591	no	SESEC_RS03510	phage/plasmid primase, P4 family
SESEC_RS08160	7.9691	-0.4423204478227458	0.036266225771210484	0.1984983963791591	no	gmk	guanylate kinase
SESEC_RS05805	13.5263	-0.4277476272576049	0.036483556428797685	0.1984983963791591	no	SESEC_RS05805	fructose-specific PTS transporter subunit EIIC
SESEC_RS03260	-0.8964	5.822523979823355	0.036690253951703326	0.1984983963791591	no	SESEC_RS03260	DUF3272 family protein
SESEC_RS07475	-0.476	5.822523979823355	0.036690253951703326	0.1984983963791591	no	SESEC_RS07475	type VI secretion protein
SESEC_RS09060	-0.4177	5.822523979823355	0.036690253951703326	0.1984983963791591	no	ssb	single-stranded DNA-binding protein
SESEC_RS09790	-0.476	5.822523979823355	0.036690253951703326	0.1984983963791591	no	SESEC_RS09790	helix-turn-helix transcriptional regulator
SESEC_RS10905	-0.9823	5.822523979823355	0.036690253951703326	0.1984983963791591	no	SESEC_RS10905	hypothetical protein
SESEC_RS04740	0.0117	5.822523979823355	0.03669025395170334	0.1984983963791591	no	SESEC_RS04740	TetR/AcrR family transcriptional regulator
SESEC_RS05485	7.5312	0.44628146779858324	0.03717569629070997	0.20056131948433448	no	SESEC_RS05485	SDR family NAD(P)-dependent oxidoreductase
SESEC_RS00255	2.6115	-0.8217930720837334	0.037742651655198606	0.20305124884891762	no	purD	phosphoribosylamine--glycine ligase
SESEC_RS01015	5.3534	0.509125700183859	0.03819664466262451	0.20492127470811924	no	SESEC_RS01015	ISL3-like element ISSeq1 family transposase
SESEC_RS07405	2.0431	1.1896250242894235	0.038666361943898074	0.20686503639985468	no	SESEC_RS07405	DUF5962 family protein
SESEC_RS09085	10.5743	-0.42266495135380505	0.03973711563418724	0.21200466679070534	no	SESEC_RS09085	fructose-bisphosphate aldolase
SESEC_RS02285	6.6038	-0.44727798108561784	0.03992650849559388	0.2124266722721376	no	lacG	6-phospho-beta-galactosidase
SESEC_RS09485	6.4045	0.46519777393924844	0.04040424647828876	0.2136630065992464	no	SESEC_RS09485	LacI family DNA-binding transcriptional regulator
SESEC_RS09855	-0.283	-2.114989760930942	0.04047003094935093	0.2136630065992464	no	SESEC_RS09855	hypothetical protein
SESEC_RS00930	8.2941	0.4374049540195189	0.040491691281788644	0.2136630065992464	no	SESEC_RS00930	PTS sugar transporter subunit IIC
SESEC_RS04995	5.3164	0.5427288153280153	0.04092338198409875	0.21535091175238852	no	SESEC_RS04995	pyridoxamine kinase
SESEC_RS08890	6.9192	-0.44588500624907734	0.0412456479895552	0.21596655836421338	no	mecA	adaptor protein MecA
SESEC_RS00285	7.641	-0.4346301291366064	0.0412646383582713	0.21596655836421338	no	ruvB	Holliday junction branch migration DNA helicase RuvB
SESEC_RS09525	4.5549	0.5877319851158549	0.041576480525307886	0.21700894713209484	no	SESEC_RS09525	DUF3013 family protein
SESEC_RS05020	10.663	0.418404543867116	0.041764722379096786	0.2174023116274065	no	SESEC_RS05020	hemolysin III family protein
SESEC_RS03525	3.6522	-0.6260767603981271	0.043957370041799976	0.22819917709031468	no	SESEC_RS03525	hypothetical protein
SESEC_RS02265	2.5353	-0.7914997334787613	0.044710660157272736	0.23146614736070392	no	lacD	tagatose-bisphosphate aldolase
SESEC_RS03225	9.3249	-0.41495454634186457	0.04482703684607609	0.23146614736070392	no	SESEC_RS03225	polysaccharide deacetylase family protein
SESEC_RS08670	8.3212	0.42278224926518604	0.045075483219007055	0.23212668630964595	no	htpX	zinc metalloprotease HtpX
SESEC_RS01145	1.7277	1.1557779825048247	0.04541029722346799	0.2332272865397316	no	SESEC_RS01145	MarR family transcriptional regulator
SESEC_RS07925	1.0944	1.4235401909954173	0.04572651793066581	0.23422679131505944	no	SESEC_RS07925	hypothetical protein
SESEC_RS08760	8.2162	-0.4186059244571338	0.04666406622553316	0.23774156095622023	no	SESEC_RS08760	nicotinate-nucleotide adenylyltransferase
SESEC_RS08945	0.5726	2.3302430415381754	0.04683531201050027	0.23774156095622023	no	SESEC_RS08945	relaxase/mobilization nuclease domain-containing protein
SESEC_RS06140	-1.2323	-2.3526057282083253	0.04689747428761425	0.23774156095622023	no	SESEC_RS06140	hypothetical protein
SESEC_RS06705	2.0194	-0.8560702755870625	0.04690643466425944	0.23774156095622023	no	SESEC_RS06705	PTS mannose/fructose/sorbose/N-acetylgalactosamine transporter subunit IIC
SESEC_RS08765	2.23	0.9716728355898159	0.04704124393926673	0.23779904416542708	no	yhbY	ribosome assembly RNA-binding protein YhbY
SESEC_RS00720	11.7742	-0.4061279483660586	0.04729234301736403	0.23844254620796626	no	SESEC_RS00720	BglG family transcription antiterminator
SESEC_RS07120	4.5483	0.5757528011667782	0.04788705405842238	0.24015994648165923	no	SESEC_RS07120	ATP-binding cassette domain-containing protein
SESEC_RS01355	7.2265	0.43104854035547713	0.04789437233298018	0.24015994648165923	no	SESEC_RS01355	SIS domain-containing protein
SESEC_RS02955	10.7198	-0.40643647646617714	0.048034411428511836	0.24015994648165923	no	SESEC_RS02955	phospho-sugar mutase
SESEC_RS01290	13.1004	0.4042494576671278	0.048143451075428056	0.24015994648165923	no	SESEC_RS01290	N-acetylmannosamine-6-phosphate 2-epimerase
SESEC_RS05225	-0.8043	-2.8601187536513915	0.048713701444421484	0.24015994648165923	no	SESEC_RS05225	GtrA family protein
SESEC_RS00480	-1.1633	-2.8601187536513915	0.0487137014444215	0.24015994648165923	no	SESEC_RS00480	DUF4176 domain-containing protein
SESEC_RS07395	-0.9713	-2.8601187536513915	0.0487137014444215	0.24015994648165923	no	SESEC_RS07395	Rgg/GadR/MutR family transcriptional regulator
SESEC_RS00810	3.1797	0.8267877387209542	0.04875521239580933	0.24015994648165923	no	SESEC_RS00810	hypothetical protein
SESEC_RS03035	3.0063	0.8267877387209542	0.04875521239580933	0.24015994648165923	no	SESEC_RS03035	MFS transporter
SESEC_RS10655	3.4606	-0.5919575201718041	0.049013975376848644	0.24081866473421043	no	SESEC_RS10655	hypothetical protein
SESEC_RS06290	5.9849	-0.45159464376925945	0.04916995690277378	0.24097032314183792	no	cdaA	diadenylate cyclase CdaA
SESEC_RS03740	1.4559	1.5612919113063464	0.04968828559535697	0.2422775647003989	no	SESEC_RS03740	hypothetical protein
SESEC_RS01960	1.9704	1.5612919113063464	0.04968828559535699	0.2422775647003989	no	SESEC_RS01960	ACT domain-containing protein
SESEC_RS06415	6.1596	0.45680940858649693	0.04986621266142299	0.2425311252169209	no	SESEC_RS06415	DnaD domain-containing protein
SESEC_RS07220	6.8082	-0.4297277605918146	0.050195417948279766	0.24351731730072249	no	smpB	SsrA-binding protein SmpB
SESEC_RS00825	9.6278	0.4049543224309893	0.0507407822352308	0.24554458940968474	no	groL	chaperonin GroEL
SESEC_RS08310	3.5427	0.679625937529734	0.051398313301414623	0.24703463475876847	no	SESEC_RS08310	bacteriocin immunity protein
SESEC_RS07760	7.299	0.426986072128618	0.05152676990077453	0.24703463475876847	no	SESEC_RS07760	3-oxoacyl-ACP reductase
SESEC_RS04765	8.0127	0.411655178609368	0.05153528000508656	0.24703463475876847	no	SESEC_RS04765	DUF2130 domain-containing protein
SESEC_RS08355	8.1004	-0.4087282256928919	0.051598204970334204	0.24703463475876847	no	rsmI	16S rRNA (cytidine(1402)-2'-O)-methyltransferase
SESEC_RS04710	10.4543	-0.3994792820918566	0.051690009245993616	0.24703463475876847	no	amaP	alkaline shock response membrane anchor protein AmaP
SESEC_RS00105	-0.7505	5.604374139964173	0.052819774549023285	0.24873077208170868	no	SESEC_RS00105	tRNA-Asp
SESEC_RS00155	-1.1849	5.604374139964173	0.052819774549023285	0.24873077208170868	no	SESEC_RS00155	tRNA-Ser
SESEC_RS00380	0.5779	5.604374139964173	0.052819774549023285	0.24873077208170868	no	rpmC	50S ribosomal protein L29
SESEC_RS07980	-0.9932	5.604374139964173	0.052819774549023285	0.24873077208170868	no	SESEC_RS07980	class IIb bacteriocin, lactobin A/cerein 7B family
SESEC_RS10310	-0.9932	5.604374139964173	0.052819774549023285	0.24873077208170868	no	rpmG	50S ribosomal protein L33
SESEC_RS10755	-0.7505	5.604374139964173	0.052819774549023285	0.24873077208170868	no	SESEC_RS10755	SPJ_0845 family protein
SESEC_RS10180	4.4978	-0.553868483992704	0.053277509081563874	0.2502743475392488	no	SESEC_RS10180	YitT family protein
SESEC_RS07265	4.5863	-0.5000536000616805	0.0537957445215116	0.2516034515470093	no	SESEC_RS07265	PTS sugar transporter subunit IIC
SESEC_RS09285	5.3506	0.4852876321725705	0.05382171445346201	0.2516034515470093	no	SESEC_RS09285	plasmid replication protein Rep
SESEC_RS00185	5.0155	0.50192690211574	0.05533568562614948	0.2577468569783778	no	SESEC_RS00185	rod shape-determining protein MreC
SESEC_RS04275	6.8727	-0.4183341896610049	0.055419917154532726	0.2577468569783778	no	pheS	phenylalanine--tRNA ligase subunit alpha
SESEC_RS07410	0.8676	1.3731368536059632	0.0555373549564002	0.2577468569783778	no	SESEC_RS07410	helicase-related protein
SESEC_RS01875	6.152	0.44175642724374387	0.05580282640584916	0.25830112451256704	no	SESEC_RS01875	ABC transporter ATP-binding protein
SESEC_RS08660	9.2695	-0.39613365556343444	0.055925009824372	0.25830112451256704	no	covR	two-component system response regulator CovR
SESEC_RS01575	4.687	0.5226954881207014	0.05640694320370583	0.25852115049829427	no	SESEC_RS01575	helix-turn-helix transcriptional regulator
SESEC_RS02140	7.1532	-0.41234997856543604	0.05643675748671348	0.25852115049829427	no	SESEC_RS02140	hypothetical protein
SESEC_RS01965	9.6446	0.39614194940868347	0.0564583750771487	0.25852115049829427	no	SESEC_RS01965	PFL family protein
SESEC_RS04900	5.4018	0.46151482705635777	0.056509555742358206	0.25852115049829427	no	coaA	type I pantothenate kinase
SESEC_RS06770	9.5127	-0.39442457901370676	0.05665098624640273	0.25855402727623616	no	tpiA	triose-phosphate isomerase
SESEC_RS03315	8.8259	0.3982237000502048	0.05684077107173742	0.2588069150925917	no	uidA	beta-glucuronidase
SESEC_RS00075	5.5812	-0.4497477469718807	0.05700691295093228	0.25880974288919684	no	SESEC_RS00075	amino acid permease
SESEC_RS08295	4.1955	0.5566478620064323	0.05711014575696192	0.25880974288919684	no	SESEC_RS08295	hypothetical protein
SESEC_RS02475	4.0523	-0.5411433837081214	0.057270215982026605	0.25892590605958504	no	SESEC_RS02475	GNAT family N-acetyltransferase
SESEC_RS08830	6.9342	0.42334321625979127	0.05783790106847861	0.26033087025354695	no	SESEC_RS08830	ABC transporter permease
SESEC_RS01405	8.0257	0.40350395282743	0.05785130450078821	0.26033087025354695	no	purR	pur operon repressor
SESEC_RS07855	3.143	-0.6284275365480819	0.05835593195201281	0.2619895686237218	no	SESEC_RS07855	DUF624 domain-containing protein
SESEC_RS08755	7.3803	-0.40639390262128766	0.058647980712480334	0.26219627573751186	no	yqeK	bis(5'-nucleosyl)-tetraphosphatase (symmetrical) YqeK
SESEC_RS03880	3.4458	-0.5979315010067547	0.05867424446670177	0.26219627573751186	no	SESEC_RS03880	ABC transporter permease
SESEC_RS01805	15.4711	-0.38536578483495426	0.05933507621236646	0.26453554811346713	no	SESEC_RS01805	sucrose-specific PTS transporter subunit IIBC
SESEC_RS05120	6.8339	-0.410450853074705	0.05978289326261621	0.2659123551708366	no	trmFO	methylenetetrahydrofolate--tRNA-(uracil(54)-C(5))-methyltransferase (FADH(2)-oxidizing) TrmFO
SESEC_RS03430	10.92	0.3859761766557325	0.06004032692085356	0.2659123551708366	no	SESEC_RS03430	DUF4135 domain-containing protein
SESEC_RS09720	8.1057	0.39998302723807744	0.060058086448241906	0.2659123551708366	no	SESEC_RS09720	ABC transporter permease
SESEC_RS03825	4.1915	-0.52785191793313	0.061183494971260674	0.2702738791620368	no	SESEC_RS03825	aminoacyl-tRNA deacylase
SESEC_RS09425	7.7173	0.3997899459815804	0.06133053849639133	0.27030347172551417	no	traF	conjugal transfer protein TraF
SESEC_RS05865	0.739	2.224316736975268	0.0617300092695623	0.27082459647648516	no	SESEC_RS05865	KH domain-containing protein
SESEC_RS07310	-0.2828	2.224316736975268	0.0617300092695623	0.27082459647648516	no	SESEC_RS07310	recombinase family protein
SESEC_RS07670	6.5115	0.4357295053180449	0.0619256495666263	0.27106545696664147	no	nikA	nickel ABC transporter substrate-binding protein
SESEC_RS02650	1.816	1.0856042548065188	0.06236374453639621	0.2717479004006767	no	SESEC_RS02650	hypothetical protein
SESEC_RS05775	2.0497	1.0856042548065188	0.06236374453639621	0.2717479004006767	no	SESEC_RS05775	anion permease
SESEC_RS05750	5.9387	-0.43578656232354596	0.06263855461921435	0.27228883155106853	no	SESEC_RS05750	CCA tRNA nucleotidyltransferase
SESEC_RS09145	5.2813	-0.4820665883978198	0.06277063406473231	0.27228883155106853	no	SESEC_RS09145	aspartate kinase
SESEC_RS02145	8.0274	0.3926201313772602	0.06309320675306322	0.27285888241496387	no	SESEC_RS02145	ABC transporter ATP-binding protein
SESEC_RS05870	1.7482	-1.0042778240507046	0.06325213830888689	0.27285888241496387	no	rpsP	30S ribosomal protein S16
SESEC_RS03575	6.7489	-0.40417646163457854	0.06346556536885953	0.27285888241496387	no	SESEC_RS03575	type II toxin-antitoxin system death-on-curing family toxin
SESEC_RS01715	3.7764	-0.5566607322090718	0.06346873277357415	0.27285888241496387	no	rpsF	30S ribosomal protein S6
SESEC_RS10505	8.14	0.3897090467378694	0.06374328947698653	0.2734288987364723	no	ssrS	6S RNA
SESEC_RS03595	2.7395	-0.6780218942140658	0.06389411349254762	0.27346680574810384	no	SESEC_RS03595	Clp protease ClpP
SESEC_RS04545	3.3772	-0.670735636809962	0.06413192500897139	0.2735400633607748	no	rplT	50S ribosomal protein L20
SESEC_RS06990	9.1789	0.3848921121993987	0.0642460493319392	0.2735400633607748	no	ftsY	signal recognition particle-docking protein FtsY
SESEC_RS04300	9.6244	-0.38242123084487145	0.06433730462223831	0.2735400633607748	no	SESEC_RS04300	albumin-binding GA domain-containing protein
SESEC_RS04720	10.3523	-0.3795139889907079	0.06457657746474506	0.2737158409620587	no	SESEC_RS04720	Asp23/Gls24 family envelope stress response protein
SESEC_RS06310	12.5938	-0.3779437011666133	0.06466288039342508	0.2737158409620587	no	lpdA	dihydrolipoyl dehydrogenase
SESEC_RS03735	0.645	1.7226564584333754	0.06528529024598717	0.2757444495916037	no	SESEC_RS03735	recombinase family protein
SESEC_RS04780	6.1117	0.4303512021041585	0.06554608130893029	0.27624015886433206	no	SESEC_RS04780	Spx/MgsR family RNA polymerase-binding regulatory protein
SESEC_RS02855	8.9446	-0.38339450051597374	0.06576485766152498	0.27655702151986267	no	typA	translational GTPase TypA
SESEC_RS07575	8.4912	0.3855905299988615	0.06607813888189991	0.27726905334758	no	SESEC_RS07575	acetyl-CoA C-acetyltransferase
SESEC_RS02705	4.9459	-0.45665087277650723	0.06709117968168095	0.28090785231938586	no	cas2	CRISPR-associated endonuclease Cas2
SESEC_RS02200	10.2424	0.37606491420611043	0.06817376252134182	0.2848214026379704	no	infB	translation initiation factor IF-2
SESEC_RS05755	6.8497	-0.40087995865060105	0.06837270415372292	0.2850342601733124	no	SESEC_RS05755	DegV family protein
SESEC_RS06320	11.2972	-0.37314072773716056	0.06860154063167505	0.2853705556298189	no	SESEC_RS06320	alpha-ketoacid dehydrogenase subunit beta
SESEC_RS09380	5.4512	0.44854295180473613	0.06889804437840406	0.2859862790362203	no	SESEC_RS09380	NADPH-dependent FMN reductase
SESEC_RS04515	7.9421	0.3841647954778824	0.06924310904526303	0.28680049036812166	no	SESEC_RS04515	EbsA family protein
SESEC_RS01230	8.652	-0.37727985035088996	0.07000516568613638	0.28872841226013685	no	SESEC_RS01230	RNA-binding cell elongation regulator Jag/EloR
SESEC_RS07690	5.4899	0.4504652486319196	0.0700083948730446	0.28872841226013685	no	SESEC_RS07690	LacI family DNA-binding transcriptional regulator
SESEC_RS01345	11.2111	-0.3705248590993845	0.07050098615367385	0.28914000481807767	no	SESEC_RS01345	ROK family protein
SESEC_RS01830	4.4386	-0.5120563069555052	0.07065033257611476	0.28914000481807767	no	acpS	holo-ACP synthase
SESEC_RS06055	3.859	-0.564489534280668	0.07065565394579074	0.28914000481807767	no	SESEC_RS06055	amino acid ABC transporter permease
SESEC_RS10780	4.4875	0.5097469327568481	0.07070869276703767	0.28914000481807767	no	SESEC_RS10780	hypothetical protein
SESEC_RS01505	8.4492	-0.37830973296239273	0.07087539350101542	0.28920764381982134	no	tsaD	tRNA (adenosine(37)-N6)-threonylcarbamoyltransferase complex transferase subunit TsaD
SESEC_RS06560	7.7563	0.3896468854839376	0.07143656228639325	0.2908812240245104	no	SESEC_RS06560	ABC transporter substrate-binding protein/permease
SESEC_RS07055	8.9511	0.3769632834702698	0.07179890983883144	0.29099398715065544	no	smc	chromosome segregation protein SMC
SESEC_RS03320	9.2999	0.37367716722019245	0.07196512009074935	0.29099398715065544	no	SESEC_RS03320	FadR/GntR family transcriptional regulator
SESEC_RS01420	7.2409	-0.39250294707595884	0.07217616316647017	0.29099398715065544	no	rpsG	30S ribosomal protein S7
SESEC_RS06750	8.8343	0.37514558783801727	0.07226562433888727	0.29099398715065544	no	SESEC_RS06750	HD domain-containing protein
SESEC_RS05825	6.8633	-0.40026096799724725	0.07232693465767599	0.29099398715065544	no	SESEC_RS05825	PTS transporter subunit IIC
SESEC_RS09615	6.342	-0.39633394380433623	0.0726837841082045	0.29099398715065544	no	SESEC_RS09615	glycyl radical protein
SESEC_RS00190	2.0296	0.9981814532739275	0.07269719734088378	0.29099398715065544	no	mreD	rod shape-determining protein MreD
SESEC_RS08640	9.1135	-0.372520817744127	0.0727750826113492	0.29099398715065544	no	dnaI	primosomal protein DnaI
SESEC_RS02515	3.0482	-0.6156888686923572	0.07282404039803526	0.29099398715065544	no	SESEC_RS02515	YoaK family protein
SESEC_RS05380	1.8064	-0.8615215136008795	0.07339681510305686	0.29122670244666754	no	SESEC_RS05380	zinc ABC transporter substrate-binding protein
SESEC_RS02155	8.905	0.3731266389304375	0.0734453950698302	0.29122670244666754	no	SESEC_RS02155	phosphotransferase family protein
SESEC_RS07065	4.1465	0.5291088934774879	0.07356908594482556	0.29122670244666754	no	SESEC_RS07065	helix-turn-helix domain-containing protein
SESEC_RS09885	8.3028	-0.3763509820560127	0.07360984318064988	0.29122670244666754	no	mutL	DNA mismatch repair endonuclease MutL
SESEC_RS02110	4.5057	-0.49672368865722105	0.0736383198813744	0.29122670244666754	no	SESEC_RS02110	NCS2 family permease
SESEC_RS10840	1.1087	-1.031392320714716	0.07394561172245943	0.29184272167511655	no	SESEC_RS10840	hypothetical protein
SESEC_RS05715	6.3046	0.4123083192553711	0.07424383745332892	0.2924205131597372	no	SESEC_RS05715	ABC transporter ATP-binding protein
SESEC_RS07660	5.5927	0.44935118604726926	0.07450619014917581	0.29285494332104617	no	SESEC_RS07660	ABC transporter permease
SESEC_RS03185	8.8706	-0.37339667190610426	0.07468226603832656	0.2929491739100142	no	pepF	oligoendopeptidase F
SESEC_RS04020	2.4639	0.8276216457195409	0.07504695291053087	0.293781364442444	no	SESEC_RS04020	type B 50S ribosomal protein L31
SESEC_RS02325	10.7398	-0.3645118834910469	0.0755876294626809	0.29410487039300603	no	rbsD	D-ribose pyranase
SESEC_RS02570	6.7104	0.39818046455721823	0.07598893713497394	0.29410487039300603	no	nrdE	class 1b ribonucleoside-diphosphate reductase subunit alpha
SESEC_RS08555	9.7653	-0.365564920011943	0.07605622525135687	0.29410487039300603	no	SESEC_RS08555	nucleoside-triphosphate diphosphatase
SESEC_RS03335	7.9527	-0.3719684068394707	0.07671430292719304	0.29410487039300603	no	SESEC_RS03335	mannonate dehydratase
SESEC_RS00860	-0.5565	5.347258465769822	0.07678171399505483	0.29410487039300603	no	SESEC_RS00860	hypothetical protein
SESEC_RS03620	-0.5565	5.347258465769822	0.07678171399505483	0.29410487039300603	no	SESEC_RS03620	hypothetical protein
SESEC_RS07485	-0.7607	5.347258465769822	0.07678171399505483	0.29410487039300603	no	SESEC_RS07485	type IV secretion system protein
SESEC_RS10730	-1.004	5.347258465769822	0.07678171399505483	0.29410487039300603	no	SESEC_RS10730	hypothetical protein
SESEC_RS10960	-1.0965	5.347258465769822	0.07678171399505483	0.29410487039300603	no	SESEC_RS10960	phosphotransferase
SESEC_RS05425	3.9668	0.5514114864198875	0.07682674530087068	0.29410487039300603	no	SESEC_RS05425	GNAT family N-acetyltransferase
SESEC_RS01365	6.2529	-0.4000224615072563	0.0768972085664195	0.29410487039300603	no	rnmV	ribonuclease M5
SESEC_RS06745	2.4098	0.846652798869038	0.07709792374985408	0.29410487039300603	no	SESEC_RS06745	DUF1934 domain-containing protein
SESEC_RS09795	3.8938	0.5965242677319413	0.07711472458383596	0.29410487039300603	no	yaaA	peroxide stress protein YaaA
SESEC_RS02375	1.1005	-0.9785891209124015	0.07797700724402584	0.29634631480711093	no	SESEC_RS02375	hypothetical protein
SESEC_RS01480	6.9522	0.3902633764436223	0.07801016698193419	0.29634631480711093	no	SESEC_RS01480	ATP-binding cassette domain-containing protein
SESEC_RS04240	9.1923	0.36665338245027124	0.07832612496399573	0.2969608596075901	no	SESEC_RS04240	F0F1 ATP synthase subunit gamma
SESEC_RS00920	11.0037	-0.3604364291370764	0.07891519685358954	0.2977517486655292	no	leuS	leucine--tRNA ligase
SESEC_RS00785	8.5192	-0.3679833679514585	0.07898196565955252	0.2977517486655292	no	SESEC_RS00785	ATP-dependent Clp protease ATP-binding subunit
SESEC_RS03530	0.2397	-1.4077824236634897	0.07899851690970168	0.2977517486655292	no	SESEC_RS03530	hypothetical protein
SESEC_RS06710	2.9629	0.6903884378343934	0.0792769654881341	0.29821764751981694	no	SESEC_RS06710	PTS system mannose/fructose/sorbose family transporter subunit IID
SESEC_RS00955	7.5251	0.38254468910589307	0.07952858448425626	0.29833551529553426	no	SESEC_RS00955	L-ribulose-5-phosphate 4-epimerase
SESEC_RS08835	7.397	0.3844442595857042	0.0796180970207189	0.29833551529553426	no	SESEC_RS08835	ABC transporter permease
SESEC_RS04805	6.9142	0.3867345441830541	0.07991304059669922	0.29885925473639363	no	pstC	phosphate ABC transporter permease subunit PstC
SESEC_RS06300	6.9846	0.3888742394432995	0.08044259286672821	0.29995915665692324	no	SESEC_RS06300	type 1 glutamine amidotransferase
SESEC_RS09775	5.0557	0.4435294093035936	0.08060870303243722	0.29995915665692324	no	SESEC_RS09775	hypothetical protein
SESEC_RS02320	12.5664	-0.3572547856224949	0.08067437338955671	0.29995915665692324	no	rbsK	ribokinase
SESEC_RS03520	5.0165	-0.4328731531031806	0.08133444998901584	0.3001236200351743	no	SESEC_RS03520	DEAD/DEAH box helicase
SESEC_RS09985	0.0342	2.109992379400533	0.08135100871495729	0.3001236200351743	no	SESEC_RS09985	ABC transporter ATP-binding protein
SESEC_RS03050	3.2488	-0.5971033879954559	0.08139188132950201	0.3001236200351743	no	SESEC_RS03050	dihydroorotate oxidase
SESEC_RS05100	0.9197	1.2667183977086	0.08149774313520049	0.3001236200351743	no	dprA	DNA-processing protein DprA
SESEC_RS10895	1.6287	1.2667183977086	0.08149774313520049	0.3001236200351743	no	SESEC_RS10895	class I SAM-dependent DNA methyltransferase
SESEC_RS04085	7.4513	0.3806035190093148	0.08184096700489527	0.3007251999825774	no	nrdF	class 1b ribonucleoside-diphosphate reductase subunit beta
SESEC_RS08515	3.9697	-0.4965830912909636	0.08197338005755615	0.3007251999825774	no	SESEC_RS08515	tRNA (cytidine(34)-2'-O)-methyltransferase
SESEC_RS10690	0.9321	1.6407837161465344	0.08259008241234408	0.30241159453645383	no	SESEC_RS10690	hypothetical protein
SESEC_RS09420	5.8939	0.4080116750020744	0.08317744069155228	0.3039843468158059	no	yajC	preprotein translocase subunit YajC
SESEC_RS03090	7.9694	-0.3652670333299229	0.08346609961643385	0.3044615679190371	no	SESEC_RS03090	UDP-N-acetylmuramoyl-tripeptide--D-alanyl-D-alanine ligase
SESEC_RS06765	9.4671	0.35799019357810263	0.0836966721822931	0.30472550212305577	no	SESEC_RS06765	aminoacyltransferase
SESEC_RS07785	3.797	-0.5378033112478786	0.08438211857133072	0.30664143465732635	no	SESEC_RS07785	L,D-transpeptidase
SESEC_RS06020	7.7417	0.37232163626423154	0.08537371443949926	0.30966059135682783	no	parC	DNA topoisomerase IV subunit A
SESEC_RS09480	12.3087	0.351194306710306	0.08615322531124961	0.3119005863711781	no	SESEC_RS09480	PTS transporter subunit IIBC
SESEC_RS06215	4.4675	0.4856458928549345	0.08657388969106022	0.3128354813226679	no	SESEC_RS06215	PTS mannose/fructose family IIA component
SESEC_RS09275	4.2831	-0.4698823474778738	0.08696026262747152	0.313643194420431	no	SESEC_RS09275	hypothetical protein
SESEC_RS03835	6.8323	0.3757229755436119	0.08747984936199588	0.3148400845793404	no	SESEC_RS03835	glycoside hydrolase family 25 protein
SESEC_RS04345	6.9982	0.37383786477823516	0.0876190474218725	0.3148400845793404	no	SESEC_RS04345	hypothetical protein
SESEC_RS08720	3.6396	0.5408675539994037	0.0889946159460089	0.31918739350467995	no	SESEC_RS08720	MetQ/NlpA family ABC transporter substrate-binding protein
SESEC_RS08865	6.9675	-0.3661827979231446	0.08936107278213397	0.31990599661410785	no	SESEC_RS08865	SUF system NifU family Fe-S cluster assembly protein
SESEC_RS09770	6.5055	0.38343616991128254	0.08963423745955133	0.3202885739278216	no	proC	pyrroline-5-carboxylate reductase
SESEC_RS06695	2.8243	0.6792029380754118	0.09013565934446584	0.32116560996778987	no	SESEC_RS06695	glycoside hydrolase family 88 protein
SESEC_RS02160	8.2921	-0.35498122628985423	0.09027863152307845	0.32116560996778987	no	trmB	tRNA (guanosine(46)-N7)-methyltransferase TrmB
SESEC_RS03145	5.6979	0.40956847735101	0.09037993800755043	0.32116560996778987	no	holA	DNA polymerase III subunit delta
SESEC_RS05910	4.0768	0.5156007326334319	0.09103935047235377	0.32291305526658076	no	SESEC_RS05910	solute carrier family 23 protein
SESEC_RS01115	2.1188	0.7667894787974523	0.09156433874195345	0.32417815517831317	no	SESEC_RS01115	hypothetical protein
SESEC_RS07165	9.4827	-0.34848210281560726	0.09176992928583476	0.3243098785403995	no	SESEC_RS07165	glycosyltransferase family 4 protein
SESEC_RS09370	0.4146	-1.2423321682081652	0.09198445729296376	0.3244726460553996	no	SESEC_RS09370	TQXA domain-containing protein
SESEC_RS02555	1.139	1.3697221026285182	0.09329946942143204	0.32791017902496006	no	SESEC_RS02555	bacteriocin secretion accessory protein
SESEC_RS09760	0.9332	1.3697221026285182	0.09329946942143204	0.32791017902496006	no	SESEC_RS09760	DUF4651 domain-containing protein
SESEC_RS05525	5.364	0.41652705854742506	0.09419242369551642	0.33015688427567397	no	SESEC_RS05525	DUF1831 domain-containing protein
SESEC_RS06915	4.2154	0.5256264206459698	0.0942815609302288	0.33015688427567397	no	SESEC_RS06915	SprT family protein
SESEC_RS04230	5.8575	0.40131096363550567	0.09594597658771287	0.3353755914844555	no	SESEC_RS04230	F0F1 ATP synthase subunit delta
SESEC_RS05265	4.1951	0.5129701443752457	0.09651388783270723	0.3367495434162937	no	SESEC_RS05265	restriction endonuclease subunit S
SESEC_RS08595	3.8584	0.5244317621909607	0.09723532135363476	0.3386532168663663	no	SESEC_RS08595	acylphosphatase
SESEC_RS06605	3.4353	-0.5460839380786094	0.09761219600437936	0.3393521471199181	no	pnuC	nicotinamide riboside transporter PnuC
SESEC_RS08600	7.365	0.356623624065561	0.09816459609018283	0.3405729450948546	no	yidC	membrane protein insertase YidC
SESEC_RS06630	4.9289	0.45559821397294614	0.09831700803361328	0.3405729450948546	no	SESEC_RS06630	thioesterase family protein
SESEC_RS07610	8.1401	-0.3475092196907962	0.09873229738777385	0.341397495096683	no	SESEC_RS07610	GNAT family N-acetyltransferase
SESEC_RS00610	10.1709	0.34001736287066137	0.09903523102114836	0.34181832557862873	no	tyrS	tyrosine--tRNA ligase
SESEC_RS06980	6.372	-0.3645205595115257	0.09929155700309368	0.34181832557862873	no	SESEC_RS06980	PTS beta-glucoside transporter subunit IIBCA
SESEC_RS05440	9.3433	-0.3405731997999232	0.09938642903636141	0.34181832557862873	no	prfA	peptide chain release factor 1
SESEC_RS05560	6.7274	-0.3646467545115051	0.09983001368746994	0.34256583169628774	no	SESEC_RS05560	ABC transporter substrate-binding protein
SESEC_RS00715	1.1448	-0.9050635247815555	0.09995950021459694	0.34256583169628774	no	SESEC_RS00715	hypothetical protein
SESEC_RS10080	6.5116	-0.36436788250588176	0.10021030214109332	0.34256605346571656	no	mnmA	tRNA 2-thiouridine(34) synthase MnmA
SESEC_RS05335	6.2644	0.37596076108315024	0.10031529291519425	0.34256605346571656	no	rhuM	RhuM family protein
SESEC_RS02940	-0.3067	-1.796411658041735	0.101351828150774	0.3442744638772323	no	SESEC_RS02940	LPXTG cell wall anchor domain-containing protein
SESEC_RS04330	-0.3067	-1.796411658041735	0.101351828150774	0.3442744638772323	no	SESEC_RS04330	LPXTG cell wall anchor domain-containing protein
SESEC_RS05290	-0.4805	-1.796411658041735	0.101351828150774	0.3442744638772323	no	SESEC_RS05290	relaxase/mobilization nuclease domain-containing protein
SESEC_RS06600	7.1945	-0.3509830141995176	0.10158543663979071	0.3444604770567551	no	SESEC_RS06600	glycoside hydrolase family 1 protein
SESEC_RS03395	6.2679	-0.36690437763366557	0.10284017853805173	0.3481022563519994	no	rlmD	23S rRNA (uracil(1939)-C(5))-methyltransferase RlmD
SESEC_RS07340	6.0924	-0.37167383712443125	0.10333325631803188	0.34855094386517976	no	SESEC_RS07340	type II toxin-antitoxin system toxin PezT
SESEC_RS10000	8.1602	-0.3428393365188696	0.10333467754258445	0.34855094386517976	no	SESEC_RS10000	DUF368 domain-containing protein
SESEC_RS02225	8.4244	-0.33968883849477655	0.10367149605864584	0.3486372985076407	no	SESEC_RS02225	heavy metal translocating P-type ATPase
SESEC_RS09095	6.6406	-0.35968808527829815	0.10381864675770477	0.3486372985076407	no	SESEC_RS09095	alpha/beta hydrolase
SESEC_RS07825	6.2652	0.37530129220949837	0.10390332780030412	0.3486372985076407	no	aroB	3-dehydroquinate synthase
SESEC_RS00020	0.579	1.5539836823251982	0.10430271106032257	0.34892353123081227	no	SESEC_RS00020	helix-turn-helix transcriptional regulator
SESEC_RS10965	4.5558	0.4671286019668435	0.1047455868169579	0.34892353123081227	no	SESEC_RS10965	aminoglycoside 3'-phosphotransferase
SESEC_RS07715	5.8735	-0.37647822510786116	0.10479654619150063	0.34892353123081227	no	SESEC_RS07715	metal ABC transporter ATP-binding protein
SESEC_RS03340	7.604	-0.3434346981792301	0.10487947754093928	0.34892353123081227	no	SESEC_RS03340	SDR family oxidoreductase
SESEC_RS03550	3.2773	-0.5880013126485403	0.10506498466943977	0.34892353123081227	no	SESEC_RS03550	hypothetical protein
SESEC_RS02355	5.5383	0.4043055342323487	0.10525957055669434	0.34892353123081227	no	SESEC_RS02355	hypothetical protein
SESEC_RS05575	6.878	-0.3556050385935239	0.10526223784799636	0.34892353123081227	no	SESEC_RS05575	ABC transporter ATP-binding protein
SESEC_RS00675	-1.5846	-4.479477818424083	0.10707302511248212	0.34892353123081227	no	comGB	competence type IV pilus assembly protein ComGB
SESEC_RS00695	-2.0766	-4.479477818424083	0.10707302511248212	0.34892353123081227	no	comGF	competence type IV pilus minor pilin ComGF
SESEC_RS03700	-2.0766	-4.479477818424083	0.10707302511248212	0.34892353123081227	no	SESEC_RS03700	ATP-binding protein
SESEC_RS03750	-1.5846	-4.479477818424083	0.10707302511248212	0.34892353123081227	no	mobQ	MobQ family relaxase
SESEC_RS09975	-0.9458	-4.479477818424083	0.10707302511248212	0.34892353123081227	no	SESEC_RS09975	AvrD family protein
SESEC_RS10705	-1.8917	-4.479477818424083	0.10707302511248212	0.34892353123081227	no	SESEC_RS10705	hypothetical protein
SESEC_RS07960	0.469	1.985822781375976	0.10717678708155157	0.34892353123081227	no	SESEC_RS07960	bacteriocin secretion accessory protein
SESEC_RS08940	-0.1505	1.985822781375976	0.10717678708155157	0.34892353123081227	no	SESEC_RS08940	site-specific DNA-methyltransferase
SESEC_RS10740	-0.2492	1.985822781375976	0.10717678708155157	0.34892353123081227	no	SESEC_RS10740	hypothetical protein
SESEC_RS04435	6.3868	-0.360533044683694	0.10720817237911075	0.34892353123081227	no	SESEC_RS04435	metal-sulfur cluster assembly factor
SESEC_RS03100	7.0572	-0.34879228872124873	0.10733989769846689	0.34892353123081227	no	SESEC_RS03100	peptide chain release factor 3
SESEC_RS06295	6.9009	-0.3556479947275992	0.10743076532703617	0.34892353123081227	no	SESEC_RS06295	Mur ligase family protein
SESEC_RS01790	3.4111	-0.5324623719569271	0.10811501988300244	0.3489267405391566	no	SESEC_RS01790	hypothetical protein
SESEC_RS00300	9.137	0.3330198032164346	0.10824531418545721	0.3489267405391566	no	SESEC_RS00300	acyltransferase family protein
SESEC_RS08860	9.7308	-0.32975749917627595	0.10928256283496678	0.3489267405391566	no	sufB	Fe-S cluster assembly protein SufB
SESEC_RS04965	9.4237	-0.33070666644434715	0.1093241385697405	0.3489267405391566	no	SESEC_RS04965	formate--tetrahydrofolate ligase
SESEC_RS03325	6.1069	0.36546967970158994	0.10951014276353804	0.3489267405391566	no	eda	bifunctional 4-hydroxy-2-oxoglutarate aldolase/2-dehydro-3-deoxy-phosphogluconate aldolase
SESEC_RS07195	1.0498	-1.038199721441431	0.10955998665162046	0.3489267405391566	no	SESEC_RS07195	ABC transporter ATP-binding protein
SESEC_RS03480	1.9706	-0.7435068485910148	0.10970463782486166	0.3489267405391566	no	SESEC_RS03480	hypothetical protein
SESEC_RS00290	6.075	0.3688887180233244	0.11015206780197545	0.3489267405391566	no	SESEC_RS00290	low molecular weight protein-tyrosine-phosphatase
SESEC_RS04470	7.4359	0.34830957685319186	0.11020528229807867	0.3489267405391566	no	SESEC_RS04470	rhamnan synthesis F family protein
SESEC_RS09065	2.2092	0.7702019778817982	0.11072358887435985	0.3489267405391566	no	SESEC_RS09065	replication initiator protein A
SESEC_RS01985	6.2309	0.3660040021885025	0.11134491890113495	0.3489267405391566	no	hrcA	heat-inducible transcriptional repressor HrcA
SESEC_RS08740	4.4737	0.46602653394392535	0.11144118124257733	0.3489267405391566	no	SESEC_RS08740	nucleotidyltransferase
SESEC_RS07645	8.9161	-0.3305129386474263	0.11156726589287579	0.3489267405391566	no	pyrH	UMP kinase
SESEC_RS05760	4.6881	-0.43085901576819063	0.1116075025704799	0.3489267405391566	no	SESEC_RS05760	DUF1149 family protein
SESEC_RS08445	9.4778	-0.3284361890201199	0.11190937920209168	0.3489267405391566	no	SESEC_RS08445	hemolysin family protein
SESEC_RS08650	6.8112	-0.35090033568780005	0.11216896588280796	0.3489267405391566	no	nrdR	transcriptional regulator NrdR
SESEC_RS09365	2.1198	0.8941606837910228	0.11224727194629895	0.3489267405391566	no	rpsO	30S ribosomal protein S15
SESEC_RS00120	-1.3158	5.034163187322757	0.1130479159379199	0.3489267405391566	no	SESEC_RS00120	tRNA-Thr
SESEC_RS00260	-0.699	5.034163187322757	0.1130479159379199	0.3489267405391566	no	purE	5-(carboxyamino)imidazole ribonucleotide mutase
SESEC_RS01515	-1.3158	5.034163187322757	0.1130479159379199	0.3489267405391566	no	rpsN	30S ribosomal protein S14
SESEC_RS02455	-0.9283	5.034163187322757	0.1130479159379199	0.3489267405391566	no	SESEC_RS02455	thioester-forming surface-anchored protein
SESEC_RS02620	-1.2075	5.034163187322757	0.1130479159379199	0.3489267405391566	no	SESEC_RS02620	TIGR04197 family type VII secretion effector
SESEC_RS03540	-1.0148	5.034163187322757	0.1130479159379199	0.3489267405391566	no	SESEC_RS03540	HNH endonuclease
SESEC_RS03685	-1.3158	5.034163187322757	0.1130479159379199	0.3489267405391566	no	SESEC_RS03685	hypothetical protein
SESEC_RS04305	-1.4338	5.034163187322757	0.1130479159379199	0.3489267405391566	no	SESEC_RS04305	TetR/AcrR family transcriptional regulator
SESEC_RS04870	-0.3361	5.034163187322757	0.1130479159379199	0.3489267405391566	no	SESEC_RS04870	hypothetical protein
SESEC_RS06010	-1.3158	5.034163187322757	0.1130479159379199	0.3489267405391566	no	SESEC_RS06010	DUF2969 domain-containing protein
SESEC_RS06815	-0.235	5.034163187322757	0.1130479159379199	0.3489267405391566	no	SESEC_RS06815	Imm63 family immunity protein
SESEC_RS09630	-0.699	5.034163187322757	0.1130479159379199	0.3489267405391566	no	SESEC_RS09630	PTS lactose/cellobiose transporter subunit IIA
SESEC_RS10660	-1.3158	5.034163187322757	0.1130479159379199	0.3489267405391566	no	SESEC_RS10660	hypothetical protein
SESEC_RS11025	-1.5636	5.034163187322757	0.1130479159379199	0.3489267405391566	no	SESEC_RS11025	OadG-related small transporter subunit
SESEC_RS05495	7.3439	-0.3385137973584598	0.11356923773285146	0.34997496299755504	no	SESEC_RS05495	RluA family pseudouridine synthase
SESEC_RS04465	5.8669	-0.3724716336015933	0.11463276579620861	0.35123534233961795	no	SESEC_RS04465	glycosyltransferase
SESEC_RS03455	0.5446	1.2997626581457846	0.11464354680630663	0.35123534233961795	no	tnpA	IS200/IS605 family transposase
SESEC_RS05835	3.8917	-0.464723301461414	0.1146649714447461	0.35123534233961795	no	trmD	tRNA (guanosine(37)-N1)-methyltransferase TrmD
SESEC_RS07150	3.2595	-0.5090419710153229	0.11470770006833837	0.35123534233961795	no	SESEC_RS07150	S8 family serine peptidase
SESEC_RS01185	6.7201	-0.3455090129574891	0.114989022662532	0.3515378692825978	no	SESEC_RS01185	carbonic anhydrase
SESEC_RS06720	2.0167	0.7865460808585958	0.11518803811996138	0.3515882114406428	no	SESEC_RS06720	hypothetical protein
SESEC_RS10125	7.3377	-0.33990056838329863	0.11537579877298659	0.35160409562780404	no	SESEC_RS10125	helix-turn-helix domain-containing protein
SESEC_RS05195	5.9035	0.37216338687345635	0.11598918370190787	0.35291495704561543	no	SESEC_RS05195	PASTA domain-containing protein
SESEC_RS08465	6.5918	0.35011392687852666	0.11761009081721863	0.35728238945420043	no	SESEC_RS08465	phosphatase PAP2 family protein
SESEC_RS05085	1.3876	0.9855994996979384	0.11780042845165961	0.35729704755574243	no	SESEC_RS05085	putative bacteriocin export ABC transporter
SESEC_RS04075	0.6737	1.15182050355142	0.11863056785806102	0.35754045408787355	no	SESEC_RS04075	DUF3169 family protein
SESEC_RS07735	1.6661	1.15182050355142	0.11863056785806102	0.35754045408787355	no	macP	cell wall synthase accessory phosphoprotein MacP
SESEC_RS01800	9.3912	0.32281526420187495	0.11869924402566102	0.35754045408787355	no	SESEC_RS01800	sucrose-6-phosphate hydrolase
SESEC_RS10075	3.1136	0.6280538504904243	0.11885347511283081	0.35754045408787355	no	SESEC_RS10075	NUDIX domain-containing protein
SESEC_RS03160	5.0816	-0.39355159395702005	0.11895946657864061	0.35754045408787355	no	SESEC_RS03160	DUF3114 domain-containing protein
SESEC_RS04255	1.9562	1.0545587507167562	0.11918015136262411	0.35754045408787355	no	SESEC_RS04255	DUF1146 family protein
SESEC_RS06585	0.7708	1.0545587507167562	0.11918015136262451	0.35754045408787355	no	SESEC_RS06585	PTS sugar transporter subunit IIB
SESEC_RS09080	1.8942	0.8059027070015164	0.11981127605851152	0.3588748331083876	no	SESEC_RS09080	hypothetical protein
SESEC_RS05410	7.4439	-0.3311753999947569	0.1203734296980083	0.3599987975129876	no	SESEC_RS05410	lysozyme family protein
SESEC_RS06945	4.3525	0.43836458223909053	0.1227889999071591	0.3666536648390518	no	SESEC_RS06945	substrate-binding domain-containing protein
SESEC_RS09570	1.5176	-0.872044644539657	0.12323394306272581	0.3670326039669201	no	SESEC_RS09570	DNA topology modulation protein
SESEC_RS01475	6.1783	0.36079473899955755	0.12331971443465298	0.3670326039669201	no	SESEC_RS01475	ABC transporter ATP-binding protein
SESEC_RS08110	6.5956	0.34746254285577166	0.12348760507298247	0.3670326039669201	no	SESEC_RS08110	response regulator
SESEC_RS01340	10.8587	-0.31468545499286543	0.12468989254244599	0.36999423398981657	no	SESEC_RS01340	dihydrodipicolinate synthase family protein
SESEC_RS06265	7.3984	0.3337928370577449	0.12490533398730688	0.36999423398981657	no	SESEC_RS06265	thioesterase
SESEC_RS06460	3.3213	-0.4944138951908228	0.12506035634858287	0.36999423398981657	no	SESEC_RS06460	phosphoribulokinase
SESEC_RS03775	1.4165	-0.8351040802988218	0.12575866797896254	0.3713561337973107	no	ltrA	group II intron reverse transcriptase/maturase
SESEC_RS09415	7.0357	-0.33181767478825586	0.12590631119919204	0.3713561337973107	no	SESEC_RS09415	isoprenyl transferase
SESEC_RS03005	7.965	-0.3216672014918536	0.1273075142315926	0.37491478961780933	no	SESEC_RS03005	DegV family protein
SESEC_RS07180	10.4221	-0.3123878739346906	0.1285501476064717	0.3770906946031059	no	ccpA	catabolite control protein A
SESEC_RS06220	6.4336	0.3395308726249247	0.12867452001826526	0.3770906946031059	no	SESEC_RS06220	YeiH family protein
SESEC_RS04290	9.1417	-0.3145416042523255	0.12871709624960945	0.3770906946031059	no	SESEC_RS04290	ABC transporter permease
SESEC_RS05970	-1.2594	-1.9431343204533988	0.12882953117800813	0.3770906946031059	no	SESEC_RS05970	hypothetical protein
SESEC_RS02925	4.8826	0.41855323948402734	0.12951554778525443	0.37852343707799696	no	SESEC_RS02925	NUDIX hydrolase
SESEC_RS06845	6.4641	-0.3403005019142998	0.13043086572619608	0.38034174351908356	no	SESEC_RS06845	HAD family hydrolase
SESEC_RS04215	1.9629	-0.7153053093705106	0.13053265444761902	0.38034174351908356	no	SESEC_RS04215	F0F1 ATP synthase subunit C
SESEC_RS06810	0.517	1.4616250917530396	0.1314614709557134	0.3824694759225136	no	SESEC_RS06810	hypothetical protein
SESEC_RS05585	5.3228	-0.3712730218356696	0.13236034256038154	0.38450380056002237	no	folK	2-amino-4-hydroxy-6-hydroxymethyldihydropteridine diphosphokinase
SESEC_RS00935	5.798	0.3852358307607267	0.13295902241521598	0.385661260800762	no	SESEC_RS00935	PTS sugar transporter subunit IIB
SESEC_RS04420	6.8854	-0.3254851081275539	0.13363675298961722	0.3870441898616583	no	mscL	large conductance mechanosensitive channel protein MscL
SESEC_RS06120	0.0627	-1.4014592221916433	0.13431715973371922	0.3882537380233765	no	SESEC_RS06120	DUF4176 domain-containing protein
SESEC_RS06340	10.2269	-0.3076773126058633	0.1344575510184798	0.3882537380233765	no	SESEC_RS06340	ribonuclease J
SESEC_RS09130	5.7908	0.36031583174260395	0.1346906999061269	0.38834474254371315	no	SESEC_RS09130	ECF transporter S component
SESEC_RS05685	6.5109	0.3419573285033894	0.13551328350382807	0.39013241259846465	no	SESEC_RS05685	hydroxymethylglutaryl-CoA reductase, degradative
SESEC_RS01435	9.0412	-0.3090720663530467	0.1359506414088013	0.3908073661990318	no	SESEC_RS01435	5'-nucleotidase, lipoprotein e(P4) family
SESEC_RS05960	6.4199	0.33508185637417526	0.13643247250786433	0.39126779312049176	no	SESEC_RS05960	DUF3862 domain-containing protein
SESEC_RS07800	5.6882	-0.3592926309518629	0.13684711331181187	0.39126779312049176	no	SESEC_RS07800	GNAT family protein
SESEC_RS09940	5.0561	0.38334277220696855	0.1368911198870759	0.39126779312049176	no	SESEC_RS09940	hypothetical protein
SESEC_RS05895	6.1641	0.3442570479568686	0.13692341254580034	0.39126779312049176	no	carB	carbamoyl-phosphate synthase large subunit
SESEC_RS05610	6.4917	0.3351932228550263	0.13724317035794695	0.39160051275467533	no	thrB	homoserine kinase
SESEC_RS06235	9.1586	-0.3071809368106793	0.1381331071245946	0.393086366569364	no	lepA	translation elongation factor 4
SESEC_RS02640	3.0606	-0.5117132927693169	0.13829347805601494	0.393086366569364	no	SESEC_RS02640	hypothetical protein
SESEC_RS03850	7.4529	0.3190778999265817	0.13837619757737735	0.393086366569364	no	SESEC_RS03850	glutathione peroxidase
SESEC_RS03490	6.0733	-0.33840925235178226	0.13931708999605336	0.395140224886329	no	SESEC_RS03490	DNA polymerase
SESEC_RS10145	6.2352	0.3385187605993328	0.1395095290356717	0.395140224886329	no	recF	DNA replication/repair protein RecF
SESEC_RS05400	9.0749	-0.307126870718336	0.14010024828801515	0.39623065815376973	no	SESEC_RS05400	L-lactate dehydrogenase
SESEC_RS02945	0.3414	1.849951104811666	0.14113045492427306	0.39766621993829515	no	SESEC_RS02945	amino acid ABC transporter permease
SESEC_RS10025	1.2858	1.0023305271455683	0.14122134228275468	0.39766621993829515	no	SESEC_RS10025	DUF4097 family beta strand repeat-containing protein
SESEC_RS03295	7.1697	-0.3160864694625162	0.1414114405802874	0.39766621993829515	no	SESEC_RS03295	UDP-N-acetylglucosamine 1-carboxyvinyltransferase
SESEC_RS08225	9.1219	-0.3049196635162539	0.14143372827504266	0.39766621993829515	no	trxB	thioredoxin-disulfide reductase
SESEC_RS07205	7.1481	0.32310727743171114	0.14184518955910075	0.39773401716121964	no	SESEC_RS07205	NAD(P)H-dependent oxidoreductase
SESEC_RS06875	8.4529	-0.3067662858961926	0.14187085658865933	0.39773401716121964	no	SESEC_RS06875	U32 family peptidase
SESEC_RS05110	1.9104	0.7953446077265196	0.14223059308734712	0.39816296843928856	no	SESEC_RS05110	SatD family protein
SESEC_RS10545	8.4063	0.30802664393029255	0.14253413061079498	0.3984335784563007	no	lepB	signal peptidase I
SESEC_RS09690	3.6327	0.4851021481094595	0.14337199440179507	0.40019487133022796	no	SESEC_RS09690	YSIRK-targeted surface antigen transcriptional regulator
SESEC_RS01075	11.1918	-0.29942824780072386	0.14399175431887226	0.4010723640828093	no	SESEC_RS01075	glucose-6-phosphate isomerase
SESEC_RS08005	6.1469	-0.33055955479802696	0.14410284316993976	0.4010723640828093	no	SESEC_RS08005	DUF402 domain-containing protein
SESEC_RS06525	7.3937	0.31380510286753965	0.14431245902064202	0.40107618481061547	no	SESEC_RS06525	alpha/beta hydrolase
SESEC_RS02235	3.8202	-0.4343148456523565	0.14567992713568806	0.4042932848174859	no	SESEC_RS02235	DUF3137 domain-containing protein
SESEC_RS09255	5.0908	0.3720660865740716	0.1462567877890576	0.4053101773837769	no	SESEC_RS09255	site-specific DNA-methyltransferase
SESEC_RS05055	5.1346	0.36882174314562705	0.147272677518871	0.40753904727204815	no	SESEC_RS05055	ABC transporter ATP-binding protein
SESEC_RS01430	10.9306	-0.297093167966701	0.1476425548610359	0.4079764141497204	no	gap	type I glyceraldehyde-3-phosphate dehydrogenase
SESEC_RS04270	5.8827	0.34401221776327173	0.14912186341183276	0.411473795030358	no	SESEC_RS04270	DNA/RNA non-specific endonuclease
SESEC_RS08900	7.3861	0.31194696541107164	0.14998949582265741	0.4132757781894681	no	SESEC_RS08900	ABC transporter substrate-binding protein/permease
SESEC_RS08300	11.2198	0.2945012354387764	0.1507106081169914	0.41466947319046493	no	SESEC_RS08300	hypothetical protein
SESEC_RS01705	8.3827	0.3001837774289252	0.15142586173320483	0.4155708696469185	no	mutY	A/G-specific adenine glycosylase
SESEC_RS06655	6.4474	0.3287945836442656	0.15146975622644693	0.4155708696469185	no	SESEC_RS06655	HAD family phosphatase
SESEC_RS10995	8.9762	0.2973589932140774	0.15279498205842745	0.4186104344872422	no	SESEC_RS10995	FIVAR domain-containing protein
SESEC_RS04695	4.5057	-0.3926060202914349	0.15377221925736295	0.41986799269573966	no	SESEC_RS04695	sodium:alanine symporter family protein
SESEC_RS08850	5.1794	0.3618825978426413	0.15387821917554434	0.41986799269573966	no	pbp3	D-alanyl-D-alanine carboxypeptidase PBP3
SESEC_RS05670	7.1752	-0.3087383351818143	0.15400560681059242	0.41986799269573966	no	SESEC_RS05670	dihydrofolate reductase
SESEC_RS09350	9.9338	-0.29400025005235625	0.15412599731873725	0.41986799269573966	no	pnp	polyribonucleotide nucleotidyltransferase
SESEC_RS08350	0.5104	-1.1869904565938707	0.1553413773672072	0.4214750393478469	no	SESEC_RS08350	Blp family class II bacteriocin
SESEC_RS07110	5.1144	0.38330375761660734	0.1554275433928402	0.4214750393478469	no	SESEC_RS07110	ABC transporter permease
SESEC_RS09510	1.5607	-0.7683807987256396	0.1555228067481221	0.4214750393478469	no	SESEC_RS09510	pneumococcal-type histidine triad protein
SESEC_RS08845	7.0922	0.3101654975525308	0.15559125284336406	0.4214750393478469	no	pbp3	D-alanyl-D-alanine carboxypeptidase PBP3
SESEC_RS01695	-1.0896	-2.286224423344737	0.1571270208998216	0.42384683788943517	no	SESEC_RS01695	hypothetical protein
SESEC_RS00850	-0.8292	-2.286224423344737	0.15712702089982175	0.42384683788943517	no	SESEC_RS00850	stage II sporulation protein M
SESEC_RS06155	-1.4159	-2.286224423344737	0.15712702089982175	0.42384683788943517	no	SESEC_RS06155	hypothetical protein
SESEC_RS01670	7.4769	0.30371999823390505	0.15747138815900263	0.4239533526972814	no	SESEC_RS01670	CvpA family protein
SESEC_RS00055	5.7759	-0.3371525131186929	0.15760675001622715	0.4239533526972814	no	SESEC_RS00055	serine hydrolase
SESEC_RS08255	6.929	0.31575513071422623	0.15809747190963938	0.4243833215444333	no	SESEC_RS08255	DEAD/DEAH box helicase
SESEC_RS09475	8.8219	0.29345962633460765	0.15825546392486195	0.4243833215444333	no	SESEC_RS09475	endonuclease/exonuclease/phosphatase family protein
SESEC_RS05475	4.1209	-0.39776411150263535	0.1584276262671067	0.4243833215444333	no	SESEC_RS05475	ABC transporter ATP-binding protein
SESEC_RS07790	9.2356	0.29343973165532333	0.15866061108524349	0.4244171346530263	no	SESEC_RS07790	valine--tRNA ligase
SESEC_RS02115	5.7921	-0.3376149156782076	0.1590408850163098	0.42454634884283277	no	tsaE	tRNA (adenosine(37)-N6)-threonylcarbamoyltransferase complex ATPase subunit type 1 TsaE
SESEC_RS00295	3.7298	0.4601856116518545	0.15914977355375143	0.42454634884283277	no	SESEC_RS00295	membrane protein
SESEC_RS10860	5.4552	-0.3338936451560316	0.15946329014093882	0.4247943247737872	no	SESEC_RS10860	T7SS effector LXG polymorphic toxin
SESEC_RS08390	6.937	-0.3076634418842201	0.16021453983478814	0.42620608248867675	no	SESEC_RS08390	ATP-dependent Clp protease proteolytic subunit
SESEC_RS00385	2.2107	0.8928670224661894	0.16130133540542485	0.42831442216808063	no	rpsQ	30S ribosomal protein S17
SESEC_RS01880	3.3258	0.47679840661321293	0.16145185383905844	0.42831442216808063	no	SESEC_RS01880	MptD family putative ECF transporter S component
SESEC_RS09745	3.8896	-0.4519437831057329	0.1618978255538343	0.42890675655665045	no	SESEC_RS09745	class I SAM-dependent methyltransferase
SESEC_RS02470	4.5086	0.3990074645334064	0.16252991588543383	0.4299898598837164	no	SESEC_RS02470	copper homeostasis protein CutC
SESEC_RS01410	11.2522	0.28613600194763156	0.16297838888482624	0.43058487927596073	no	SESEC_RS01410	SEC10/PgrA surface exclusion domain-containing protein
SESEC_RS06955	6.9991	0.30114726178500995	0.16468221864533167	0.43288842162000385	no	SESEC_RS06955	response regulator transcription factor
SESEC_RS08665	7.325	0.30229157490081005	0.1650767410219015	0.43288842162000385	no	SESEC_RS08665	YceD family protein
SESEC_RS08725	10.2784	0.28541323617976205	0.16516416894574287	0.43288842162000385	no	SESEC_RS08725	amino acid ABC transporter substrate-binding protein
SESEC_RS00560	-0.1484	1.3629470129515815	0.1653093550406551	0.43288842162000385	no	SESEC_RS00560	tRNA-Leu
SESEC_RS10325	1.0114	1.3629470129515815	0.1653093550406551	0.43288842162000385	no	SESEC_RS10325	CHY zinc finger protein
SESEC_RS03840	3.7286	0.45700871362118667	0.16544544060197358	0.43288842162000385	no	SESEC_RS03840	hypothetical protein
SESEC_RS06410	6.4429	-0.31049436155455057	0.16554054648386812	0.43288842162000385	no	nth	endonuclease III
SESEC_RS06165	7.1148	-0.2995965566429777	0.16564837317442516	0.43288842162000385	no	mnmE	tRNA uridine-5-carboxymethylaminomethyl(34) synthesis GTPase MnmE
SESEC_RS04730	9.8797	-0.2844478105632793	0.16659368641893693	0.4328966843779225	no	SESEC_RS04730	Asp23/Gls24 family envelope stress response protein
SESEC_RS04725	2.4952	0.5420064869458984	0.16697354514664126	0.4328966843779225	no	SESEC_RS04725	CsbD family protein
SESEC_RS07875	4.494	-0.3692254356604692	0.16770788640121012	0.4328966843779225	no	SESEC_RS07875	ROK family protein
SESEC_RS07270	4.5603	-0.3585184228625411	0.16841754365723874	0.4328966843779225	no	SESEC_RS07270	PTS sugar transporter subunit IIC
SESEC_RS03815	5.7091	-0.3246903044713772	0.1690972050136934	0.4328966843779225	no	SESEC_RS03815	histidine phosphatase family protein
SESEC_RS08325	8.1385	-0.2883443159120488	0.169209737428165	0.4328966843779225	no	fsa	fructose-6-phosphate aldolase
SESEC_RS05205	6.5823	0.30493836677714914	0.16936696184660716	0.4328966843779225	no	SESEC_RS05205	ABC transporter permease
SESEC_RS00110	-1.4455	4.633727927030523	0.1694706869901417	0.4328966843779225	no	SESEC_RS00110	tRNA-Lys
SESEC_RS00520	-1.4455	4.633727927030523	0.1694706869901417	0.4328966843779225	no	SESEC_RS00520	tRNA-Glu
SESEC_RS00525	-1.3272	4.633727927030523	0.1694706869901417	0.4328966843779225	no	SESEC_RS00525	tRNA-Ser
SESEC_RS04370	-0.7811	4.633727927030523	0.1694706869901417	0.4328966843779225	no	SESEC_RS04370	polyphosphate polymerase domain-containing protein
SESEC_RS08795	-1.4455	4.633727927030523	0.1694706869901417	0.4328966843779225	no	SESEC_RS08795	tRNA-Asn
SESEC_RS08935	-1.4455	4.633727927030523	0.1694706869901417	0.4328966843779225	no	SESEC_RS08935	hypothetical protein
SESEC_RS10720	-1.3272	4.633727927030523	0.1694706869901417	0.4328966843779225	no	SESEC_RS10720	hypothetical protein
SESEC_RS10775	-0.9389	4.633727927030523	0.1694706869901417	0.4328966843779225	no	SESEC_RS10775	recombinase family protein
SESEC_RS07210	5.715	0.33685131914149274	0.1694898187986481	0.4328966843779225	no	SESEC_RS07210	glycosyltransferase family 2 protein
SESEC_RS01840	10.8009	0.2821354732075444	0.1696460882298632	0.4328966843779225	no	SESEC_RS01840	CHAP domain-containing protein
SESEC_RS08420	8.4941	0.2885539448929539	0.16969729839321468	0.4328966843779225	no	SESEC_RS08420	iron ABC transporter permease
SESEC_RS08560	8.9664	-0.2839727252783579	0.1707031827555471	0.4347077349725198	no	racE	glutamate racemase
SESEC_RS05465	6.5771	-0.31046953084770773	0.17114587920023397	0.4347077349725198	no	guaC	GMP reductase
SESEC_RS09930	8.0645	-0.2883436379255719	0.17118085071885386	0.4347077349725198	no	aspS	aspartate--tRNA ligase
SESEC_RS02045	6.4814	-0.30537897570855244	0.17131005755147588	0.4347077349725198	no	accB	acetyl-CoA carboxylase biotin carboxyl carrier protein
SESEC_RS01470	6.1356	0.3202305971614531	0.17225047050854522	0.43617784327565995	no	SESEC_RS01470	ABC transporter permease
SESEC_RS05740	7.7673	0.2914179603516059	0.17234233579064237	0.43617784327565995	no	SESEC_RS05740	ABC transporter ATP-binding protein
SESEC_RS07565	7.7733	0.288839425363823	0.1738125030901389	0.4393213660782251	no	SESEC_RS07565	3-oxoacid CoA-transferase subunit B
SESEC_RS03990	4.087	-0.3875297299909269	0.17427238454384247	0.4399064385733167	no	SESEC_RS03990	GntR family transcriptional regulator
SESEC_RS02750	10.8756	0.27850217369566194	0.17462721253635158	0.44022514573954596	no	SESEC_RS02750	B3/4 domain-containing protein
SESEC_RS02575	6.8209	0.30253300246020426	0.17533525154177043	0.44099498025757866	no	brnQ	branched-chain amino acid transport system II carrier protein
SESEC_RS03995	7.9652	-0.28422129584348543	0.1755528534524477	0.44099498025757866	no	SESEC_RS03995	beta-galactosidase
SESEC_RS09435	12.0935	0.2771217120429023	0.17561949629156948	0.44099498025757866	no	ugpC	sn-glycerol-3-phosphate ABC transporter ATP-binding protein UgpC
SESEC_RS01000	6.9635	-0.2935338901150296	0.17596538877729012	0.4412882015430479	no	SESEC_RS01000	NPCBM/NEW2 domain-containing protein
SESEC_RS02215	6.3215	0.3066994913951294	0.17659525171412688	0.4422918788054725	no	SESEC_RS02215	alpha/beta hydrolase
SESEC_RS01640	5.8561	0.30952627140686895	0.17705394654906653	0.44286480656298977	no	SESEC_RS01640	ISL3-like element ISSeq1 family transposase
SESEC_RS08775	6.1598	-0.30578872540424235	0.1785855924575487	0.4461165383569894	no	SESEC_RS08775	YqeG family HAD IIIA-type phosphatase
SESEC_RS00470	1.437	0.8090302888994118	0.1791698836465051	0.4468979119173363	no	SESEC_RS00470	hypothetical protein
SESEC_RS04000	4.5099	-0.34822014883841507	0.17936245374460072	0.4468979119173363	no	SESEC_RS04000	PTS sugar transporter subunit IIB
SESEC_RS06060	5.282	-0.3324081296789887	0.18117794888589508	0.45035921416123775	no	SESEC_RS06060	transporter substrate-binding domain-containing protein
SESEC_RS08910	11.1073	0.2740754943838486	0.18121930995584593	0.45035921416123775	no	SESEC_RS08910	SPFH domain-containing protein
SESEC_RS06050	2.251	-0.6254612598928438	0.18161239209489666	0.4507544680087255	no	SESEC_RS06050	GNAT family N-acetyltransferase
SESEC_RS06675	8.1516	-0.2802487958292777	0.18190346512596148	0.4508958479184064	no	SESEC_RS06675	sugar kinase
SESEC_RS04165	11.8835	-0.2720037878279953	0.1837017390736985	0.45377873029346655	no	SESEC_RS04165	endonuclease/exonuclease/phosphatase family protein
SESEC_RS04155	5.9697	-0.3024659956607667	0.1837355862168955	0.45377873029346655	no	SESEC_RS04155	HAD family hydrolase
SESEC_RS02960	6.846	-0.2942452383923629	0.18377331756433224	0.45377873029346655	no	SESEC_RS02960	bifunctional methylenetetrahydrofolate dehydrogenase/methenyltetrahydrofolate cyclohydrolase
SESEC_RS02135	5.3552	-0.3210852184313296	0.18410858938812663	0.4540245110903098	no	SESEC_RS02135	HIT family protein
SESEC_RS01165	8.0935	-0.27757255077072557	0.18556040433405258	0.4544581285684532	no	SESEC_RS01165	ISAs1-like element ISSeq10 family transposase
SESEC_RS00160	0.0889	1.699939987870093	0.18570018026135654	0.4544581285684532	no	SESEC_RS00160	tRNA-Met
SESEC_RS01770	-0.0331	1.699939987870093	0.18570018026135654	0.4544581285684532	no	SESEC_RS01770	hypothetical protein
SESEC_RS01930	0.1999	1.699939987870093	0.18570018026135654	0.4544581285684532	no	gatC	Asp-tRNA(Asn)/Glu-tRNA(Gln) amidotransferase subunit GatC
SESEC_RS05795	-0.3204	1.699939987870093	0.18570018026135654	0.4544581285684532	no	SESEC_RS05795	helix-turn-helix transcriptional regulator
SESEC_RS09190	-0.4936	1.699939987870093	0.18570018026135654	0.4544581285684532	no	SESEC_RS09190	pneumococcal-type histidine triad protein
SESEC_RS08625	6.5056	0.29983241780256625	0.18637399026993584	0.45552830616738127	no	SESEC_RS08625	hypothetical protein
SESEC_RS01775	1.7011	-0.6664885875641909	0.18692015320070945	0.45628417625420337	no	SESEC_RS01775	hypothetical protein
SESEC_RS01910	11.9616	-0.2697494295405819	0.18723994037886707	0.4564390826629758	no	SESEC_RS01910	universal stress protein
SESEC_RS09450	5.6591	0.3269288705135572	0.18745758794725537	0.4564390826629758	no	dtd	D-aminoacyl-tRNA deacylase
SESEC_RS00990	6.582	0.29212737892894114	0.18893557717327478	0.45817997192343746	no	perR	peroxide-responsive transcriptional repressor PerR
SESEC_RS02195	1.7009	-0.7913274616712253	0.1890729058548771	0.45817997192343746	no	SESEC_RS02195	YlxQ-related RNA-binding protein
SESEC_RS05455	5.3608	0.3361830863373508	0.18910967393927283	0.45817997192343746	no	SESEC_RS05455	FAD:protein FMN transferase
SESEC_RS08880	9.7905	-0.2702843021191915	0.18912413171294537	0.45817997192343746	no	sufC	Fe-S cluster assembly ATPase SufC
SESEC_RS03140	1.6418	-0.7285596039260774	0.18991436283632673	0.4589263811229876	no	SESEC_RS03140	DNA internalization-related competence protein ComEC/Rec2
SESEC_RS09110	9.6192	-0.2707467490908614	0.1900804536867189	0.4589263811229876	no	tig	trigger factor
SESEC_RS02395	4.7801	0.36143496091819816	0.19038842320174143	0.4589263811229876	no	SESEC_RS02395	isoprenylcysteine carboxyl methyltransferase family protein
SESEC_RS07635	7.94	-0.2763018686532486	0.19050981698635372	0.4589263811229876	no	SESEC_RS07635	S1 RNA-binding domain-containing protein
SESEC_RS04150	12.2589	-0.2675978150666938	0.1907637406774678	0.4589263811229876	no	eno	phosphopyruvate hydratase
SESEC_RS10980	2.9944	-0.46068456335256774	0.19086190616797147	0.4589263811229876	no	SESEC_RS10980	hypothetical protein
SESEC_RS01915	8.4881	-0.27329334830251323	0.1918040298782516	0.4604374809710299	no	SESEC_RS01915	pyridoxal phosphate-dependent aminotransferase
SESEC_RS04880	3.207	0.4981455368878334	0.19196848246092266	0.4604374809710299	no	SESEC_RS04880	hypothetical protein
SESEC_RS09815	8.0794	0.27362341977061533	0.19432414697500172	0.4655078446192205	no	nrdD	anaerobic ribonucleoside-triphosphate reductase
SESEC_RS03250	4.6195	0.36496845890665386	0.1973925527418317	0.4720449079671839	no	SESEC_RS03250	GAF domain-containing protein
SESEC_RS06855	9.5852	-0.2658267382298626	0.19768708919145903	0.4720449079671839	no	lysS	lysine--tRNA ligase
SESEC_RS05605	7.2111	-0.2788529850208675	0.1979859442129495	0.4720449079671839	no	SESEC_RS05605	folylpolyglutamate synthase/dihydrofolate synthase family protein
SESEC_RS06940	3.812	-0.398829275828346	0.19803337779724017	0.4720449079671839	no	pstC	phosphate ABC transporter permease subunit PstC
SESEC_RS01735	5.6907	-0.30112952928663317	0.19863344592034904	0.4728900084580869	no	SESEC_RS01735	magnesium transporter CorA family protein
SESEC_RS01850	4.8959	0.35355336411063115	0.199096394523991	0.47333325073133115	no	SESEC_RS01850	heme-binding Shp domain-containing protein
SESEC_RS06735	4.5656	0.36221234179357986	0.19931114555717006	0.47333325073133115	no	SESEC_RS06735	hypothetical protein
SESEC_RS07170	8.1778	-0.2693694724060982	0.1998539011829665	0.4740377015743762	no	SESEC_RS07170	glycosyltransferase
SESEC_RS04575	6.896	-0.27847978420714203	0.2006490359936071	0.475338306671202	no	aroC	chorismate synthase
SESEC_RS08395	7.182	0.27986189530376376	0.20096368876419524	0.47549885081061427	no	upp	uracil phosphoribosyltransferase
SESEC_RS05460	6.4843	0.2917989759567395	0.2020107197489983	0.4773897499835224	no	SESEC_RS05460	xanthine phosphoribosyltransferase
SESEC_RS08695	4.4442	0.37945499818772005	0.20334939667399954	0.4799643847967195	no	sstT	serine/threonine transporter SstT
SESEC_RS10410	1.0104	0.9602506948735918	0.20449713211484385	0.4814890890125929	no	SESEC_RS10410	lactococcin 972 family bacteriocin
SESEC_RS04010	6.5752	-0.2769932876078557	0.20460616165210638	0.4814890890125929	no	SESEC_RS04010	PTS system mannose/fructose/sorbose family transporter subunit IID
SESEC_RS10220	6.564	0.28329084653964626	0.20474536028105586	0.4814890890125929	no	SESEC_RS10220	ParB/RepB/Spo0J family partition protein
SESEC_RS00270	1.1417	-1.1443435479972923	0.20548595443889783	0.48237740660173417	no	SESEC_RS00270	hypothetical protein
SESEC_RS01295	11.8994	0.2589274572195319	0.20567879183969898	0.48237740660173417	no	SESEC_RS01295	PTS transporter subunit EIIC
SESEC_RS01070	10.9984	-0.2592604460826917	0.20591648828980402	0.48237740660173417	no	glmU	bifunctional UDP-N-acetylglucosamine diphosphorylase/glucosamine-1-phosphate N-acetyltransferase GlmU
SESEC_RS06285	7.0469	-0.2750790432299666	0.20612492504321248	0.48237740660173417	no	SESEC_RS06285	CdaR family protein
SESEC_RS06970	7.8015	0.2691231250010482	0.2064724148847901	0.48260421246129337	no	SESEC_RS06970	TIGR03943 family protein
SESEC_RS07125	4.9857	-0.3064156401078286	0.20692140677310603	0.4830674296303057	no	SESEC_RS07125	hypothetical protein
SESEC_RS04310	0.3199	1.2570207083886737	0.20731462892476452	0.4833994858463638	no	SESEC_RS04310	Cna B-type domain-containing protein
SESEC_RS08855	5.5675	0.30555365943388774	0.2081050462251464	0.48465576666219096	no	SESEC_RS08855	serine hydrolase
SESEC_RS06390	10.5829	-0.2579346156170321	0.20900183569857686	0.485668316752023	no	rfbA	glucose-1-phosphate thymidylyltransferase RfbA
SESEC_RS01155	7.0149	0.27906276961119547	0.20904415087613035	0.485668316752023	no	SESEC_RS01155	ABC transporter ATP-binding protein
SESEC_RS10835	7.0733	0.27134250720836617	0.21055954238314856	0.4885996128071616	no	SESEC_RS10835	hypothetical protein
SESEC_RS04260	10.3788	-0.2570591045952551	0.210985991210034	0.4890000229488875	no	murA	UDP-N-acetylglucosamine 1-carboxyvinyltransferase
SESEC_RS03370	9.0018	-0.259407864638124	0.21139230518430585	0.48935286031847725	no	SESEC_RS03370	methionyl aminopeptidase
SESEC_RS03115	6.7824	-0.27490443329552755	0.21172689022280006	0.48953900428464936	no	SESEC_RS03115	KUP/HAK/KT family potassium transporter
SESEC_RS01330	8.2398	-0.26020727982729386	0.2127373582501818	0.49128555394466444	no	SESEC_RS01330	YhcH/YjgK/YiaL family protein
SESEC_RS04890	1.9337	-0.5918789773885704	0.21448755352658658	0.4939243832732092	no	SESEC_RS04890	hypothetical protein
SESEC_RS05125	5.8347	0.28728529440621514	0.21455304705957468	0.4939243832732092	no	citC	[citrate (pro-3S)-lyase] ligase
SESEC_RS09340	6.581	-0.278447998555263	0.21464938151592736	0.4939243832732092	no	cysE	serine O-acetyltransferase
SESEC_RS07570	7.5464	0.2653008121495786	0.21495275162115507	0.494032219119743	no	SESEC_RS07570	CoA transferase subunit A
SESEC_RS00645	2.4386	0.5745490404973772	0.21536357974892584	0.4943864774689287	no	SESEC_RS00645	Rgg/GadR/MutR family transcriptional regulator
SESEC_RS01995	8.9007	0.25798968644656795	0.21564509400822554	0.49444339411885996	no	dnaK	molecular chaperone DnaK
SESEC_RS09820	7.6721	0.2638011844273366	0.21752827987513568	0.4980916937647108	no	SESEC_RS09820	DUF2079 domain-containing protein
SESEC_RS03095	5.8782	0.2883205163179669	0.21775348190544472	0.4980916937647108	no	SESEC_RS03095	TIGR02206 family membrane protein
SESEC_RS05905	2.8285	0.531840684457137	0.21817542246494928	0.49846484420817594	no	SESEC_RS05905	aspartate carbamoyltransferase catalytic subunit
SESEC_RS00215	2.2724	0.6039555676297657	0.2193934755634805	0.4999327326892922	no	SESEC_RS00215	phosphopantetheine-binding protein
SESEC_RS09010	3.9449	-0.37622114830612247	0.2194669845923813	0.4999327326892922	no	SESEC_RS09010	DUF87 domain-containing protein
SESEC_RS08485	3.0482	-0.4433641916373968	0.21975304894315223	0.4999327326892922	no	SESEC_RS08485	hypothetical protein
SESEC_RS09800	6.8577	0.26791298398256796	0.2198561913747822	0.4999327326892922	no	nrdG	anaerobic ribonucleoside-triphosphate reductase activating protein
SESEC_RS00250	0.0697	-0.9975355224490313	0.22060489512945988	0.5004535076788454	no	SESEC_RS00250	SH3 domain-containing protein
SESEC_RS07015	0.5461	-0.9975355224490313	0.22060489512945988	0.5004535076788454	no	SESEC_RS07015	membrane protein
SESEC_RS06315	12.3914	-0.25005336043437804	0.221293498871156	0.5012439819376932	no	SESEC_RS06315	dihydrolipoamide acetyltransferase
SESEC_RS07075	9.2479	0.2536209438386973	0.22147384664017492	0.5012439819376932	no	SESEC_RS07075	MBL fold metallo-hydrolase
SESEC_RS04385	1.5688	0.7021622131760843	0.22283798861444823	0.5032131498424216	no	SESEC_RS04385	hypothetical protein
SESEC_RS06095	10.7975	-0.24992693717000564	0.2228664677131805	0.5032131498424216	no	SESEC_RS06095	hypothetical protein
SESEC_RS08320	10.7429	-0.24939943082472876	0.22435648623504006	0.5059843003380412	no	tkt	transketolase
SESEC_RS03670	3.4994	-0.3942824219258166	0.22583475208329032	0.5087224941665698	no	SESEC_RS03670	recombinase family protein
SESEC_RS00775	1.837	-0.6435342716209937	0.22715031674108888	0.5102763392606882	no	SESEC_RS00775	cold-shock protein
SESEC_RS10175	6.0039	-0.28187757891912413	0.22717606772391433	0.5102763392606882	no	trpS	tryptophan--tRNA ligase
SESEC_RS05800	5.6077	0.2845006145612672	0.22731936608809472	0.5102763392606882	no	SESEC_RS05800	glycoside hydrolase family 73 protein
SESEC_RS07445	3.2608	-0.42327104688785033	0.22787115335483774	0.51035100954525	no	SESEC_RS07445	CHAP domain-containing protein
SESEC_RS04840	4.6034	-0.33155266239109454	0.2278825899319393	0.51035100954525	no	SESEC_RS04840	HAMP domain-containing sensor histidine kinase
SESEC_RS08745	4.7839	-0.3129185045073198	0.2282731879638299	0.510632009312818	no	SESEC_RS08745	class I SAM-dependent methyltransferase
SESEC_RS06195	5.7617	0.2840469279163235	0.22896928097655334	0.511512906581887	no	SESEC_RS06195	sensor histidine kinase
SESEC_RS05350	6.8614	-0.26191872782568526	0.22919815076851943	0.511512906581887	no	SESEC_RS05350	GntR family transcriptional regulator
SESEC_RS08405	7.625	0.25761672110315753	0.2295978978996809	0.5118119807347054	no	SESEC_RS08405	UDP-N-acetylmuramoyl-L-alanyl-D-glutamate--L-lysine ligase
SESEC_RS04930	10.2246	-0.24672561458611528	0.22991791569740205	0.5119328388823079	no	SESEC_RS04930	ABC transporter ATP-binding protein
SESEC_RS01130	7.9859	0.2530164758506607	0.2311166047597619	0.5140075990384543	no	SESEC_RS01130	rhomboid family intramembrane serine protease
SESEC_RS03385	4.1219	-0.35220712117863595	0.23173319429876382	0.5146360432878683	no	SESEC_RS03385	shikimate kinase
SESEC_RS02560	4.7629	0.337772338635928	0.23193358544853043	0.5146360432878683	no	nrdF	class 1b ribonucleoside-diphosphate reductase subunit beta
SESEC_RS04960	5.7021	-0.28434004559968806	0.23249673500893625	0.5152919581440866	no	SESEC_RS04960	phosphopantothenate--cysteine ligase
SESEC_RS07605	4.5177	0.33012713890137063	0.2337999312652939	0.5175846754217885	no	ybeY	rRNA maturation RNase YbeY
SESEC_RS00375	6.6301	0.28422806407595824	0.235038934609255	0.519730181466619	no	rplP	50S ribosomal protein L16
SESEC_RS06100	10.7075	-0.24259920848791203	0.23685383514240327	0.5225644409853856	no	SESEC_RS06100	purine-nucleoside phosphorylase
SESEC_RS04225	7.5476	0.2558883197376113	0.23686332138122618	0.5225644409853856	no	atpF	F0F1 ATP synthase subunit B
SESEC_RS04645	9.7298	0.24331742333432663	0.23802705343341574	0.5245310124859939	no	SESEC_RS04645	DNA polymerase III subunit alpha
SESEC_RS02385	2.4228	-0.5348178267597727	0.23876784851523658	0.5255621442746807	no	SESEC_RS02385	hypothetical protein
SESEC_RS00275	9.2173	0.2436858308408852	0.24179859712186527	0.5308226654641043	no	purB	adenylosuccinate lyase
SESEC_RS08500	-1.1402	-1.3869402502868087	0.24204074500442382	0.5308226654641043	no	SESEC_RS08500	hypothetical protein
SESEC_RS10870	-1.2476	-1.3869402502868087	0.24204074500442382	0.5308226654641043	no	SESEC_RS10870	hypothetical protein
SESEC_RS01160	6.0374	0.26664361952964216	0.24275831433020983	0.5308226654641043	no	SESEC_RS01160	epoxyqueuosine reductase QueH
SESEC_RS09715	9.0299	0.24296560401687814	0.24346597652787572	0.5308226654641043	no	SESEC_RS09715	ABC transporter ATP-binding protein
SESEC_RS05045	4.6487	0.30982055417651183	0.24347379458747437	0.5308226654641043	no	SESEC_RS05045	response regulator transcription factor
SESEC_RS03900	7.96	-0.2467997668519521	0.24351233283704565	0.5308226654641043	no	prfB	peptide chain release factor 2
SESEC_RS02600	-0.385	1.5325010955441116	0.24408200417269535	0.5308226654641043	no	essB	type VII secretion protein EssB
SESEC_RS08230	-0.0852	1.5325010955441116	0.24408200417269535	0.5308226654641043	no	SESEC_RS08230	DUF4059 family protein
SESEC_RS09945	0.3579	1.5325010955441116	0.24408200417269535	0.5308226654641043	no	rpmF	50S ribosomal protein L32
SESEC_RS03855	10.3861	0.2395630420998607	0.2441894504679109	0.5308226654641043	no	pepF	oligoendopeptidase F
SESEC_RS02775	11.9503	-0.23799675053036332	0.24452044222178826	0.5309429218930826	no	SESEC_RS02775	GNAT family N-acetyltransferase
SESEC_RS00365	4.719	0.4016090306482664	0.24546955606263543	0.5319284102142892	no	rplV	50S ribosomal protein L22
SESEC_RS03120	3.122	0.43936447748684565	0.245526664943148	0.5319284102142892	no	SESEC_RS03120	GIY-YIG nuclease family protein
SESEC_RS02370	7.6171	0.24691427166637236	0.2461496260139317	0.5325499946955773	no	SESEC_RS02370	aldo/keto reductase
SESEC_RS09785	2.3554	0.5258492009044318	0.24636658633113154	0.5325499946955773	no	SESEC_RS09785	hypothetical protein
SESEC_RS09140	7.7964	-0.24551180458777125	0.24729255499169445	0.5336874677798685	no	truA	tRNA pseudouridine(38-40) synthase TruA
SESEC_RS09105	6.9382	-0.24970481551512205	0.24744699310873444	0.5336874677798685	no	rpoE	DNA-directed RNA polymerase subunit delta
SESEC_RS08180	7.4066	-0.24731188677422147	0.24787384913883703	0.5336976292229918	no	SESEC_RS08180	class I SAM-dependent RNA methyltransferase
SESEC_RS04080	6.0295	0.2664905853483883	0.24821234744266113	0.5336976292229918	no	SESEC_RS04080	chloride channel protein
SESEC_RS01870	6.0976	0.2672073606073342	0.24828300923354135	0.5336976292229918	no	SESEC_RS01870	ABC transporter ATP-binding protein/permease
SESEC_RS08380	7.3741	-0.24716292336233037	0.24863873120609747	0.5338664395796474	no	SESEC_RS08380	YlbG family protein
SESEC_RS09325	6.9885	-0.24858344616693118	0.24990296629019015	0.5355992169456019	no	SESEC_RS09325	hypothetical protein
SESEC_RS08150	7.8013	0.2463546303784706	0.2501174028828477	0.5355992169456019	no	SESEC_RS08150	primosomal protein N'
SESEC_RS05150	4.5638	0.3095914286198716	0.25041375209447203	0.5355992169456019	no	SESEC_RS05150	hypothetical protein
SESEC_RS07145	3.8097	0.3777975925215129	0.2505580968161928	0.5355992169456019	no	SESEC_RS07145	response regulator transcription factor
SESEC_RS03075	7.2852	0.24938174179455602	0.25229501751684646	0.5379891987574638	no	pbp2b	penicillin-binding protein PBP2B
SESEC_RS02280	5.7836	-0.26143231090604047	0.2541811841412541	0.5379891987574638	no	SESEC_RS02280	lactose-specific PTS transporter subunit EIIC
SESEC_RS00865	0.6506	0.9800893520185439	0.254439707250067	0.5379891987574638	no	SESEC_RS00865	hypothetical protein
SESEC_RS09740	0.2265	0.9800893520185439	0.254439707250067	0.5379891987574638	no	SESEC_RS09740	single-stranded DNA-binding protein
SESEC_RS04425	9.0293	-0.23594163458595765	0.25501056715532094	0.5379891987574638	no	dnaG	DNA primase
SESEC_RS00875	8.3795	0.23857738590614483	0.2553186612744208	0.5379891987574638	no	SESEC_RS00875	RluA family pseudouridine synthase
SESEC_RS01630	13.895	-0.2323329266689745	0.25533626291409406	0.5379891987574638	no	pflB	formate C-acetyltransferase
SESEC_RS10345	3.6455	0.3830533087998056	0.255505709938049	0.5379891987574638	no	SESEC_RS10345	streptolysin S family TOMM toxin
SESEC_RS07995	7.5183	0.24289480213223733	0.25647374734355216	0.5379891987574638	no	SESEC_RS07995	helix-hairpin-helix domain-containing protein
SESEC_RS03255	9.1212	0.23575478558288956	0.25652777348580896	0.5379891987574638	no	dnaX	DNA polymerase III subunit gamma/tau
SESEC_RS04295	7.8053	-0.23948429791042294	0.257246017329323	0.5379891987574638	no	SESEC_RS04295	ABC transporter ATP-binding protein
SESEC_RS01335	9.6276	-0.2328859339568269	0.2580018334914641	0.5379891987574638	no	SESEC_RS01335	YesL family protein
SESEC_RS07990	8.9345	0.23500086051635136	0.25813848170173864	0.5379891987574638	no	rlmD	23S rRNA (uracil(1939)-C(5))-methyltransferase RlmD
SESEC_RS04220	7.8373	-0.23968556290757337	0.2588162939389507	0.5379891987574638	no	atpB	F0F1 ATP synthase subunit A
SESEC_RS01700	0.4375	1.1426963508139387	0.25918203942404555	0.5379891987574638	no	SESEC_RS01700	hypothetical protein
SESEC_RS05300	0.6797	1.1426963508139387	0.25918203942404555	0.5379891987574638	no	SESEC_RS05300	virulence-associated E family protein
SESEC_RS02480	7.9556	-0.239556203888213	0.2592358775073043	0.5379891987574638	no	SESEC_RS02480	methylated-DNA--[protein]-cysteine S-methyltransferase
SESEC_RS09890	7.4906	0.2424836494406958	0.26011309973986857	0.5379891987574638	no	mutS	DNA mismatch repair protein MutS
SESEC_RS04825	6.9736	0.24899657142959705	0.26108720291338444	0.5379891987574638	no	phoU	phosphate signaling complex protein PhoU
SESEC_RS00015	-1.3386	4.077533856863933	0.2614043386512327	0.5379891987574638	no	SESEC_RS00015	DUF951 family protein
SESEC_RS02615	-1.1295	4.077533856863933	0.2614043386512327	0.5379891987574638	no	SESEC_RS02615	DUF5082 family protein
SESEC_RS03760	-1.8942	4.077533856863933	0.2614043386512327	0.5379891987574638	no	SESEC_RS03760	helix-turn-helix transcriptional regulator
SESEC_RS03780	-1.8942	4.077533856863933	0.2614043386512327	0.5379891987574638	no	SESEC_RS03780	TraG/TraD/VirD4 family protein
SESEC_RS04360	-1.8942	4.077533856863933	0.2614043386512327	0.5379891987574638	no	SESEC_RS04360	RNA polymerase sigma factor
SESEC_RS07050	-1.732	4.077533856863933	0.2614043386512327	0.5379891987574638	no	SESEC_RS07050	hypothetical protein
SESEC_RS07240	-1.4572	4.077533856863933	0.2614043386512327	0.5379891987574638	no	SESEC_RS07240	thioester-forming surface-anchored protein
SESEC_RS07430	-1.5875	4.077533856863933	0.2614043386512327	0.5379891987574638	no	SESEC_RS07430	GbpC/Spa domain-containing protein
SESEC_RS07950	-1.732	4.077533856863933	0.2614043386512327	0.5379891987574638	no	SESEC_RS07950	leucocin A/sakacin P family class II bacteriocin
SESEC_RS10625	-1.3386	4.077533856863933	0.2614043386512327	0.5379891987574638	no	SESEC_RS10625	hypothetical protein
SESEC_RS10710	-1.8942	4.077533856863933	0.2614043386512327	0.5379891987574638	no	SESEC_RS10710	hypothetical protein
SESEC_RS10745	-1.4572	4.077533856863933	0.2614043386512327	0.5379891987574638	no	SESEC_RS10745	hypothetical protein
SESEC_RS10825	-1.8942	4.077533856863933	0.2614043386512327	0.5379891987574638	no	SESEC_RS10825	hypothetical protein
SESEC_RS10935	-1.1295	4.077533856863933	0.2614043386512327	0.5379891987574638	no	SESEC_RS10935	hypothetical protein
SESEC_RS11005	-1.5875	4.077533856863933	0.2614043386512327	0.5379891987574638	no	SESEC_RS11005	putative holin-like toxin
SESEC_RS06135	2.474	-0.4499121647475998	0.26145269472325344	0.5379891987574638	no	SESEC_RS06135	T7SS effector LXG polymorphic toxin
SESEC_RS04775	6.8234	-0.24477342830031032	0.2618505089900075	0.5382327431320753	no	SESEC_RS04775	bifunctional riboflavin kinase/FAD synthetase
SESEC_RS00195	7.8911	-0.2363383109710017	0.2649182953382302	0.543958034990865	no	SESEC_RS00195	CHAP domain-containing protein
SESEC_RS04335	8.3992	0.23321069231857708	0.26617716606216024	0.5459608326259007	no	SESEC_RS04335	DUF6036 family nucleotidyltransferase
SESEC_RS08165	8.8613	-0.2308432871838513	0.2667048780302718	0.546461271368408	no	SESEC_RS08165	ribonuclease Y
SESEC_RS01675	10.6037	0.2273038098604003	0.26822443138333335	0.5489907065295431	no	SESEC_RS01675	endonuclease MutS2
SESEC_RS07895	7.439	0.23735280032261213	0.26900403687735236	0.5500018843161154	no	SESEC_RS07895	LacI family DNA-binding transcriptional regulator
SESEC_RS08400	8.343	-0.23162802379264857	0.26940237704711134	0.5502322144143547	no	SESEC_RS08400	polysaccharide biosynthesis protein
SESEC_RS07185	7.5008	0.23768652413341854	0.2712680899457124	0.5534558699527987	no	SESEC_RS07185	Xaa-Pro peptidase family protein
SESEC_RS09635	6.8558	0.24192744390301532	0.27189855964654813	0.5541551596605838	no	SESEC_RS09635	sugar-binding transcriptional regulator
SESEC_RS05490	11.3072	0.2245556285995612	0.27294591166092935	0.5557017186669662	no	pta	phosphate acetyltransferase
SESEC_RS08085	2.8939	-0.40216114957326193	0.27323866683017733	0.5557103192343417	no	SESEC_RS08085	DEAD/DEAH box helicase
SESEC_RS06760	9.1762	0.22668813719009515	0.27425465514926717	0.5561277890475352	no	SESEC_RS06760	lipid II:glycine glycyltransferase FemX
SESEC_RS09935	9.3814	0.22648221779393793	0.27449339877147083	0.5561277890475352	no	hisS	histidine--tRNA ligase
SESEC_RS03950	8.003	0.23045329328887626	0.27469314860849914	0.5561277890475352	no	rapZ	RNase adapter RapZ
SESEC_RS00625	11.6406	-0.22360604571541293	0.274769005575171	0.5561277890475352	no	rpoC	DNA-directed RNA polymerase subunit beta'
SESEC_RS06115	9.2575	-0.2257713248658852	0.274887671429519	0.5561277890475352	no	rpiA	ribose-5-phosphate isomerase RpiA
SESEC_RS01510	7.883	0.23170955702350787	0.2755071326191796	0.5567961567938509	no	SESEC_RS01510	YdcF family protein
SESEC_RS09835	7.4301	-0.23237717199740815	0.276307939714361	0.5574668447237906	no	SESEC_RS09835	IreB family regulatory phosphoprotein
SESEC_RS02910	9.4929	0.22586463847092375	0.2764178799123676	0.5574668447237906	no	SESEC_RS02910	DivIVA domain-containing protein
SESEC_RS04910	11.2794	0.22253035196950918	0.27741368909355524	0.558889921751242	no	SESEC_RS04910	pyrimidine-nucleoside phosphorylase
SESEC_RS09925	6.7231	-0.23983291167186807	0.27870648374577767	0.5605609034175993	no	SESEC_RS09925	YitT family protein
SESEC_RS01400	7.9946	-0.2286686116134588	0.2793021545734942	0.5605609034175993	no	SESEC_RS01400	3'-5' exoribonuclease YhaM family protein
SESEC_RS07905	8.4958	0.22633405071525134	0.2793601699459338	0.5605609034175993	no	SESEC_RS07905	alpha-mannosidase
SESEC_RS08980	2.5137	-0.45319519029018274	0.27940730388416163	0.5605609034175993	no	SESEC_RS08980	hypothetical protein
SESEC_RS10725	7.0092	-0.23278690231385665	0.2801232431250985	0.5608442319198375	no	SESEC_RS10725	hypothetical protein
SESEC_RS09045	3.2739	0.3900282769325644	0.2801309195778212	0.5608442319198375	no	SESEC_RS09045	LPXTG cell wall anchor domain-containing protein
SESEC_RS03180	2.2047	0.5179831319004551	0.28113187900653297	0.5622637580130659	no	SESEC_RS03180	competence protein CoiA family protein
SESEC_RS05090	7.838	0.22744915664209056	0.2825799804008205	0.5645736952821372	no	ylqF	ribosome biogenesis GTPase YlqF
SESEC_RS10105	3.7502	-0.35929753348035376	0.284418740599999	0.5676585434151276	no	SESEC_RS10105	energy-coupling factor transporter transmembrane protein EcfT
SESEC_RS00630	1.7147	-0.5047488007271754	0.28497716754756164	0.5676641844705957	no	SESEC_RS00630	hypothetical protein
SESEC_RS09700	6.4371	0.24030419935319455	0.28501104173575603	0.5676641844705957	no	dusB	tRNA dihydrouridine synthase DusB
SESEC_RS01795	9.2423	0.22036911869648151	0.2863783099828967	0.5697981663502677	no	SESEC_RS01795	LacI family DNA-binding transcriptional regulator
SESEC_RS08630	9.5864	0.21962243912035725	0.28781226034105356	0.5720602821639517	no	SESEC_RS08630	DEAD/DEAH box helicase
SESEC_RS07305	1.8119	0.6175867178839157	0.2885303209545295	0.572347833068099	no	SESEC_RS07305	recombinase family protein
SESEC_RS05520	8.5349	0.22208821437145707	0.2885512699424321	0.572347833068099	no	SESEC_RS05520	cysteine desulfurase family protein
SESEC_RS04285	9.0293	-0.21986747281176117	0.28990543249026757	0.574442245860345	no	pheT	phenylalanine--tRNA ligase subunit beta
SESEC_RS07975	-0.4784	-0.9261937081381096	0.291246997621995	0.5764545323849183	no	SESEC_RS07975	response regulator transcription factor
SESEC_RS06440	7.406	0.22654570243760144	0.2921382414497917	0.5764545323849183	no	rnz	ribonuclease Z
SESEC_RS03690	2.4423	-0.45588580805942397	0.29288546075997113	0.5764545323849183	no	SESEC_RS03690	CD1845 family protein
SESEC_RS01600	1.3123	0.6873435463636322	0.2932890348957939	0.5764545323849183	no	SESEC_RS01600	MFS transporter
SESEC_RS03195	5.3641	0.27761955458867443	0.293507782809625	0.5764545323849183	no	SESEC_RS03195	HAD-IA family hydrolase
SESEC_RS06865	1.137	-0.6823408395014334	0.29355029710925834	0.5764545323849183	no	SESEC_RS06865	YdbC family protein
SESEC_RS03565	4.2427	-0.2959172480946672	0.2938506955161634	0.5764545323849183	no	SESEC_RS03565	terminase large subunit
SESEC_RS06985	4.1177	-0.2959172480946672	0.2938506955161634	0.5764545323849183	no	SESEC_RS06985	PRD domain-containing protein
SESEC_RS04835	3.7183	0.33190212445693257	0.2938864843284562	0.5764545323849183	no	SESEC_RS04835	response regulator transcription factor
SESEC_RS03495	4.6515	-0.2756360500889391	0.29425452791907813	0.5764545323849183	no	SESEC_RS03495	DUF2815 family protein
SESEC_RS03445	3.2009	0.34564728807078277	0.2943019804574959	0.5764545323849183	no	SESEC_RS03445	hypothetical protein
SESEC_RS01730	5.5016	-0.2521459681357756	0.2946255116155996	0.5764545323849183	no	SESEC_RS01730	DUF1129 domain-containing protein
SESEC_RS03360	6.5228	0.23476551241799626	0.29483415873029795	0.5764545323849183	no	SESEC_RS03360	GNAT family N-acetyltransferase
SESEC_RS06280	10.3736	-0.21527424779701232	0.29511119882218556	0.5764545323849183	no	glmM	phosphoglucosamine mutase
SESEC_RS05140	4.3888	0.2913287342604159	0.29581216312498165	0.5772383243958609	no	SESEC_RS05140	GntR family transcriptional regulator
SESEC_RS07705	7.9272	0.22101054740738163	0.2970377968005389	0.5788352289311055	no	SESEC_RS07705	peptidylprolyl isomerase
SESEC_RS01530	0.8277	-0.83009663012305	0.29723158951862066	0.5788352289311055	no	SESEC_RS01530	3'-5' exonuclease
SESEC_RS00445	0.4407	-0.765005803686786	0.2983835133307798	0.5804915622980625	no	infA	translation initiation factor IF-1
SESEC_RS04690	6.1146	0.23672425142927978	0.2997670168348728	0.5821526656922112	no	SESEC_RS04690	cation diffusion facilitator family transporter
SESEC_RS05040	2.2083	-0.45742513050393757	0.30014413137713697	0.5821526656922112	no	SESEC_RS05040	AraC family ligand binding domain-containing protein
SESEC_RS08520	2.2627	-0.45742513050393757	0.30014413137713697	0.5821526656922112	no	yidD	membrane protein insertion efficiency factor YidD
SESEC_RS09655	5.7608	0.24463044066905393	0.30091918339224666	0.5830687597720996	no	SESEC_RS09655	hypothetical protein
SESEC_RS06425	5.325	0.2627842290919858	0.30362852266236645	0.5877271705002189	no	SESEC_RS06425	TIGR02328 family protein
SESEC_RS09120	3.2506	-0.34372188153037014	0.30518268577506813	0.5901424224927523	no	SESEC_RS09120	mechanosensitive ion channel family protein
SESEC_RS01060	11.6397	0.20949066106017336	0.30610201783415764	0.5907831728413157	no	SESEC_RS01060	nucleotide sugar dehydrogenase
SESEC_RS03930	8.7515	-0.21301184327362183	0.3061275215449808	0.5907831728413157	no	SESEC_RS03930	pyridoxal phosphate-dependent aminotransferase
SESEC_RS09675	3.5382	-0.35300446578567823	0.30751573401443344	0.5913794883496403	no	SESEC_RS09675	class C sortase
SESEC_RS09680	3.4596	-0.35300446578567823	0.30751573401443344	0.5913794883496403	no	SESEC_RS09680	SpaA isopeptide-forming pilin-related protein
SESEC_RS03410	0.4193	0.8877307614463852	0.3079717688549788	0.5913794883496403	no	SESEC_RS03410	ComC/BlpC family leader-containing pheromone/bacteriocin
SESEC_RS06795	0.5084	0.8877307614463852	0.3079717688549788	0.5913794883496403	no	SESEC_RS06795	Imm59 family immunity protein
SESEC_RS07275	0.5914	0.8877307614463852	0.3079717688549788	0.5913794883496403	no	SESEC_RS07275	PTS lactose/cellobiose transporter subunit IIA
SESEC_RS08335	11.0445	0.20879284584969596	0.3084551847877918	0.5917178146427162	no	SESEC_RS08335	PepSY domain-containing protein
SESEC_RS02675	7.824	-0.212781706114167	0.3094801414100121	0.593093285926053	no	SESEC_RS02675	CRISPR-associated helicase/endonuclease Cas3
SESEC_RS06850	4.6724	-0.26900958001770203	0.310358400048916	0.5941112083741595	no	SESEC_RS06850	MDR family MFS transporter
SESEC_RS02760	4.8385	-0.2602572936026813	0.3106282382309339	0.5941112083741595	no	SESEC_RS02760	arginine repressor
SESEC_RS05920	6.7216	-0.22009554605258455	0.31129733330084963	0.5946183967850447	no	SESEC_RS05920	TVP38/TMEM64 family protein
SESEC_RS04265	1.4314	0.6233733725808303	0.31164436716991223	0.5946183967850447	no	SESEC_RS04265	DNA-directed RNA polymerase subunit beta
SESEC_RS04655	10.8847	-0.20738280245428167	0.3118196161749196	0.5946183967850447	no	pyk	pyruvate kinase
SESEC_RS05155	5.9415	-0.2299433120906687	0.31292415360601883	0.595961162277642	no	SESEC_RS05155	acetyl-CoA carboxylase biotin carboxyl carrier protein subunit
SESEC_RS04795	6.3681	-0.22688347536068532	0.31314262524661146	0.595961162277642	no	SESEC_RS04795	RsmF rRNA methyltransferase first C-terminal domain-containing protein
SESEC_RS07100	4.6408	0.28256157803975	0.3138691609298021	0.5960524985800262	no	SESEC_RS07100	acetyl-CoA C-acyltransferase
SESEC_RS06950	8.5109	-0.2095789196870018	0.31402214671762113	0.5960524985800262	no	SESEC_RS06950	ATP-binding protein
SESEC_RS07085	7.4048	0.21752920796007214	0.314119047797885	0.5960524985800262	no	yycF	response regulator YycF
SESEC_RS05925	7.5806	-0.21284561167539393	0.3164875444647503	0.5999557191329814	no	SESEC_RS05925	RluA family pseudouridine synthase
SESEC_RS02825	5.4055	-0.2467282087160122	0.3172802127813984	0.6008669516391085	no	rlmN	23S rRNA (adenine(2503)-C(2))-methyltransferase RlmN
SESEC_RS05700	6.392	-0.22487424230421293	0.31833754365436345	0.6009999886132992	no	mvaD	diphosphomevalonate decarboxylase
SESEC_RS09830	8.6348	-0.20751819426263549	0.31902629426193657	0.6009999886132992	no	ruvX	Holliday junction resolvase RuvX
SESEC_RS06400	7.9284	0.20988372528104157	0.3197154195789935	0.6009999886132992	no	SESEC_RS06400	Nif3-like dinuclear metal center hexameric protein
SESEC_RS09640	5.6751	0.23542764750554412	0.3198982748829869	0.6009999886132992	no	SESEC_RS09640	DeoR/GlpR family DNA-binding transcription regulator
SESEC_RS03800	0.1842	1.3430461613992721	0.32034007211777094	0.6009999886132992	no	SESEC_RS03800	hypothetical protein
SESEC_RS05010	-0.4525	1.3430461613992721	0.32034007211777094	0.6009999886132992	no	SESEC_RS05010	hypothetical protein
SESEC_RS06690	-0.1862	1.3430461613992721	0.32034007211777094	0.6009999886132992	no	SESEC_RS06690	PTS sugar transporter subunit IIA
SESEC_RS07505	-0.9567	1.3430461613992721	0.32034007211777094	0.6009999886132992	no	SESEC_RS07505	type IV secretory system conjugative DNA transfer family protein
SESEC_RS07585	-1.0484	1.3430461613992721	0.32034007211777094	0.6009999886132992	no	SESEC_RS07585	hypothetical protein
SESEC_RS02185	7.8421	0.21240244934527597	0.3206251350650602	0.6009999886132992	no	nusA	transcription termination factor NusA
SESEC_RS07915	4.2917	0.2910919394219275	0.3207829638081368	0.6009999886132992	no	SESEC_RS07915	ABC transporter permease
SESEC_RS02890	8.0225	-0.21046795901588367	0.32152433194987146	0.6018035600927623	no	SESEC_RS02890	YggS family pyridoxal phosphate-dependent enzyme
SESEC_RS01425	11.7619	-0.2023897166043109	0.32255382525941056	0.603105402758805	no	fusA	elongation factor G
SESEC_RS06645	0.4	1.018526752789382	0.32284614239061676	0.603105402758805	no	SESEC_RS06645	PaaI family thioesterase
SESEC_RS08100	4.8846	0.2640670551815917	0.3233135811660786	0.6033933695018096	no	SESEC_RS08100	S1 RNA-binding domain-containing protein
SESEC_RS08885	7.5404	-0.2105900845873035	0.3242934998991986	0.6046362834519424	no	SESEC_RS08885	MraY family glycosyltransferase
SESEC_RS06335	8.5091	0.2060076706650583	0.3249209877985214	0.6046400926447232	no	SESEC_RS06335	alpha/beta hydrolase family protein
SESEC_RS05260	3.3464	0.3746049859913838	0.3249234142716971	0.6046400926447232	no	SESEC_RS05260	hypothetical protein
SESEC_RS05745	6.7956	-0.2195499431595917	0.3265419654531051	0.6070654685933209	no	SESEC_RS05745	ABC-F family ATP-binding cassette domain-containing protein
SESEC_RS04735	5.3536	-0.23298083649772927	0.3283972347735549	0.6094134145947692	no	SESEC_RS04735	TrkA C-terminal domain-containing protein
SESEC_RS02730	5.5262	-0.23032912042723921	0.3284377592675859	0.6094134145947692	no	msrB	peptide-methionine (R)-S-oxide reductase MsrB
SESEC_RS06995	7.171	0.21236373353718752	0.32921712019826843	0.6102715818112272	no	SESEC_RS06995	Cof-type HAD-IIB family hydrolase
SESEC_RS01860	5.5846	0.237545102760174	0.3296081989397835	0.6104090299596375	no	SESEC_RS01860	iron ABC transporter permease
SESEC_RS06190	4.8456	-0.24883784851177576	0.32998672445467614	0.6105229887605247	no	SESEC_RS06190	helix-turn-helix domain-containing protein
SESEC_RS02665	3.9354	0.2857446914834004	0.33198728099334274	0.6131468875152876	no	SESEC_RS02665	TNT domain-containing protein
SESEC_RS10185	7.6763	-0.20738122504021148	0.33213334436266834	0.6131468875152876	no	SESEC_RS10185	ATP-binding cassette domain-containing protein
SESEC_RS09040	6.8797	-0.21141607728659317	0.3327561647601551	0.6131468875152876	no	SESEC_RS09040	LPXTG cell wall anchor domain-containing protein
SESEC_RS04665	13.6842	-0.19779539981478197	0.3327821300759479	0.6131468875152876	no	glmS	glutamine--fructose-6-phosphate transaminase (isomerizing)
SESEC_RS04585	10.7075	-0.198703799084553	0.3329967000732039	0.6131468875152876	no	gorA	glutathione-disulfide reductase
SESEC_RS04530	9.8156	0.1991949212150883	0.333491412046462	0.6132907166785837	no	cmk	(d)CMP kinase
SESEC_RS05875	7.7181	0.205875143120276	0.3337528249214188	0.6132907166785837	no	SESEC_RS05875	VTT domain-containing protein
SESEC_RS02075	4.182	-0.2744552041107546	0.3340300943903605	0.6132907166785837	no	SESEC_RS02075	acyltransferase family protein
SESEC_RS05160	9.1322	-0.19945227187493342	0.33463219472695416	0.6138110543277273	no	SESEC_RS05160	sodium ion-translocating decarboxylase subunit beta
SESEC_RS01635	10.9089	-0.19743104224260521	0.3352552467528206	0.6143687966183944	no	dinB	DNA polymerase IV
SESEC_RS00205	6.0066	0.221383340629543	0.3358742357059493	0.6149180398951125	no	recO	DNA repair protein RecO
SESEC_RS05305	-0.4185	-1.3692399901467445	0.3373498180825357	0.6158730956983736	no	SESEC_RS05305	phage DNA-polymerase or DNA-primase
SESEC_RS07435	-1.2862	-1.3692399901467445	0.3373498180825357	0.6158730956983736	no	SESEC_RS07435	hypothetical protein
SESEC_RS05345	8.893	-0.1993575845032663	0.3373552003955265	0.6158730956983736	no	guaA	glutamine-hydrolyzing GMP synthase
SESEC_RS03130	5.4057	-0.23780873593359153	0.3389930838501034	0.617326261159541	no	SESEC_RS03130	1-acyl-sn-glycerol-3-phosphate acyltransferase
SESEC_RS08635	9.5315	-0.19755755604491093	0.3394077268641881	0.617326261159541	no	der	ribosome biogenesis GTPase Der
SESEC_RS08210	6.7249	0.21527475603280144	0.3399148113675499	0.617326261159541	no	nadE	ammonia-dependent NAD(+) synthetase
SESEC_RS10970	1.284	-0.5584541893653205	0.33991642248737525	0.617326261159541	no	SESEC_RS10970	hypothetical protein
SESEC_RS03935	9.5031	0.19726597220506573	0.34001246475252517	0.617326261159541	no	asnS	asparagine--tRNA ligase
SESEC_RS02490	5.6849	0.23057859017403298	0.3400743318225717	0.617326261159541	no	SESEC_RS02490	exodeoxyribonuclease III
SESEC_RS04770	7.9855	-0.20001371682324218	0.3417877893201787	0.6198524314789682	no	truB	tRNA pseudouridine(55) synthase TruB
SESEC_RS02720	3.2618	-0.31543561203522	0.34216144332694326	0.6199463215876696	no	ccdA2	thiol-disulfide oxidoreductase-associated membrane protein CcdA2
SESEC_RS00650	1.031	0.7392907203717946	0.34265303999168334	0.6202535291578779	no	SESEC_RS00650	hypothetical protein
SESEC_RS01615	5.4406	-0.22531173400395285	0.3438020515209286	0.6208286470876492	no	SESEC_RS01615	CppA N-terminal domain-containing protein
SESEC_RS01935	7.212	-0.20706495652628096	0.3440330807679776	0.6208286470876492	no	gatA	Asp-tRNA(Asn)/Glu-tRNA(Gln) amidotransferase subunit GatA
SESEC_RS08770	8.9322	-0.19656191927636743	0.34408687411812716	0.6208286470876492	no	yqeH	ribosome biogenesis GTPase YqeH
SESEC_RS04565	8.2099	0.19916869030067422	0.34426012206106404	0.6208286470876492	no	SESEC_RS04565	class I SAM-dependent rRNA methyltransferase
SESEC_RS01055	11.4366	0.19345914532227118	0.3447957444807541	0.6212129128811342	no	SESEC_RS01055	glycosyltransferase
SESEC_RS07900	4.9569	0.24757700856912823	0.3474826592098474	0.6254687865777253	no	SESEC_RS07900	glycoside hydrolase family 125 protein
SESEC_RS01970	9.7589	-0.19270692992923885	0.34963787229922483	0.627745104797623	no	SESEC_RS01970	histidine phosphatase family protein
SESEC_RS05280	2.2725	0.4399367454423609	0.3497484601861284	0.627745104797623	no	SESEC_RS05280	relaxase/mobilization nuclease domain-containing protein
SESEC_RS03895	5.9616	-0.2162242488394065	0.3499608249256134	0.627745104797623	no	SESEC_RS03895	ABC transporter ATP-binding protein
SESEC_RS02150	8.1612	0.19611135995418055	0.3503700966101399	0.627745104797623	no	SESEC_RS02150	ABC transporter permease
SESEC_RS00050	2.1209	0.5001540574793404	0.3512788830992357	0.627745104797623	no	SESEC_RS00050	septum formation initiator family protein
SESEC_RS07470	3.413	-0.29922283734525956	0.3514303617483454	0.627745104797623	no	ltrA	group II intron reverse transcriptase/maturase
SESEC_RS02180	4.9241	-0.24766395074468917	0.3516771450425307	0.627745104797623	no	rimP	ribosome maturation factor RimP
SESEC_RS08610	6.8495	-0.2047150496243089	0.3520591574859642	0.627745104797623	no	mltG	endolytic transglycosylase MltG
SESEC_RS01380	8.5875	-0.19433229249009368	0.3522129976380936	0.627745104797623	no	rsgA	ribosome small subunit-dependent GTPase A
SESEC_RS07730	8.4889	0.19475997680316134	0.3528791050787085	0.627745104797623	no	SESEC_RS07730	5'-methylthioadenosine/adenosylhomocysteine nucleosidase
SESEC_RS04815	7.1964	0.20243288654439182	0.35293134189377773	0.627745104797623	no	pstB	phosphate ABC transporter ATP-binding protein PstB
SESEC_RS08675	6.3408	-0.21010531515914643	0.35349694776195134	0.627745104797623	no	SESEC_RS08675	LemA family protein
SESEC_RS03305	6.225	-0.2071151827039773	0.35355894687396616	0.627745104797623	no	SESEC_RS03305	MFS transporter
SESEC_RS02425	5.9836	-0.21292644717129897	0.35372803389483215	0.627745104797623	no	SESEC_RS02425	YcaO-like family protein
SESEC_RS09530	9.3233	0.19151976004928964	0.35462137953992734	0.627745104797623	no	pabB	aminodeoxychorismate synthase component I
SESEC_RS05480	3.7055	0.2934602505218506	0.35465390275690417	0.627745104797623	no	SESEC_RS05480	hypothetical protein
SESEC_RS10130	5.377	-0.23309351371038992	0.3547740178377747	0.627745104797623	no	SESEC_RS10130	pitrilysin family protein
SESEC_RS02915	9.5724	0.1915395928104055	0.35488549297071614	0.627745104797623	no	ileS	isoleucine--tRNA ligase
SESEC_RS04200	11.8783	-0.18906277953058298	0.35515832438775613	0.627745104797623	no	glgD	glucose-1-phosphate adenylyltransferase subunit GlgD
SESEC_RS05675	5.6255	-0.2202733092459643	0.35526592119907013	0.627745104797623	no	SESEC_RS05675	thymidylate synthase
SESEC_RS09440	7.5301	0.19839457879165795	0.35624717549598856	0.6289019798398479	no	SESEC_RS09440	helix-turn-helix domain-containing protein
SESEC_RS03245	5.3972	0.2231948304370107	0.3571526005427463	0.6296330444701511	no	SESEC_RS03245	PrsW family glutamic-type intramembrane protease
SESEC_RS05235	4.3729	0.2725438067343377	0.35731511817542844	0.6296330444701511	no	SESEC_RS05235	helix-turn-helix transcriptional regulator
SESEC_RS05955	9.0084	0.1906255916956488	0.35853201120522155	0.6311998661620263	no	SESEC_RS05955	CapA family protein
SESEC_RS08305	9.7626	-0.18893571449450228	0.3590944466860393	0.6316126980066774	no	SESEC_RS08305	ABC transporter ATP-binding protein
SESEC_RS05370	5.8825	-0.21808186556108014	0.35971588975689944	0.6321284705034566	no	SESEC_RS05370	DUF1002 domain-containing protein
SESEC_RS04810	7.3131	0.1969282881470781	0.3628475996754056	0.636784390506931	no	pstA	phosphate ABC transporter permease PstA
SESEC_RS02410	6.1681	-0.2104889495277618	0.3630266151488112	0.636784390506931	no	SESEC_RS02410	DUF896 family protein
SESEC_RS02995	9.6583	0.18766104357820848	0.36400821230893565	0.6369244075690457	no	recN	DNA repair protein RecN
SESEC_RS06660	2.2724	-0.3904846933461814	0.36425575616096406	0.6369244075690457	no	SESEC_RS06660	hypothetical protein
SESEC_RS08540	7.4353	0.1941706780895626	0.3643175702914357	0.6369244075690457	no	xerD	site-specific tyrosine recombinase XerD
SESEC_RS03535	2.83	-0.35046464156704	0.3644292300836388	0.6369244075690457	no	metK	methionine adenosyltransferase
SESEC_RS01845	6.5969	0.2060686173439546	0.36641405843911956	0.6398127620614182	no	SESEC_RS01845	NEAT domain-containing protein
SESEC_RS06930	3.3539	0.3171863372522265	0.367058493310071	0.6400198501224563	no	pstB	phosphate ABC transporter ATP-binding protein PstB
SESEC_RS07810	1.4017	-0.6120291145400824	0.3671972660359887	0.6400198501224563	no	SESEC_RS07810	DUF1912 family protein
SESEC_RS09965	1.4313	0.6416725919843851	0.3684629958740238	0.6416453255455424	no	SESEC_RS09965	histidine kinase
SESEC_RS05945	4.997	-0.22901525422604455	0.3695412208948896	0.6429416363537104	no	SESEC_RS05945	ribosomal-processing cysteine protease Prp
SESEC_RS05815	11.5572	-0.1831111679986994	0.370791953596351	0.6439796368459286	no	SESEC_RS05815	DeoR/GlpR family DNA-binding transcription regulator
SESEC_RS00975	5.6166	0.2160356540933482	0.3711763772062827	0.6439796368459286	no	SESEC_RS00975	ABC transporter permease/substrate binding protein
SESEC_RS00880	0.6623	0.7890526826449271	0.3712150373065148	0.6439796368459286	no	SESEC_RS00880	hypothetical protein
SESEC_RS01780	5.7432	0.21212353186864588	0.371726796559313	0.6439796368459286	no	SESEC_RS01780	hypothetical protein
SESEC_RS05360	7.7935	-0.1891915403749093	0.3718096345652506	0.6439796368459286	no	ffh	signal recognition particle protein
SESEC_RS01650	7.7539	0.18971926396736244	0.37246749748345787	0.6445394430845821	no	SESEC_RS01650	ATP-dependent RecD-like DNA helicase
SESEC_RS03345	8.2134	-0.18613239544245727	0.3736010597389848	0.6459206831753004	no	SESEC_RS03345	HAD hydrolase-like protein
SESEC_RS08220	6.949	0.1950263376390198	0.3743173692807391	0.6465787024526489	no	SESEC_RS08220	amino acid permease
SESEC_RS09280	7.4972	0.18956897865240632	0.3761056937915984	0.648340350772582	no	SESEC_RS09280	cell division protein FtsK
SESEC_RS00965	7.536	-0.18904581267389522	0.3762021628332913	0.648340350772582	no	ulaG	L-ascorbate 6-phosphate lactonase
SESEC_RS03805	2.4722	0.428947099970371	0.37678552798776105	0.648340350772582	no	SESEC_RS03805	ATP-binding protein
SESEC_RS03600	4.2218	-0.24617494788893027	0.37701740104975023	0.648340350772582	no	SESEC_RS03600	phage major capsid protein
SESEC_RS03150	9.7121	0.18232753574115784	0.37702034935892614	0.648340350772582	no	sodA	superoxide dismutase SodA
SESEC_RS02655	6.2104	-0.19776542582749526	0.37886196452543014	0.6509260871328978	no	SESEC_RS02655	hypothetical protein
SESEC_RS03645	3.5076	-0.288887231738683	0.38004027836545445	0.6523686061781331	no	SESEC_RS03645	phage tail protein
SESEC_RS01610	5.8976	-0.20732146380691557	0.3804111794429391	0.6524238037463052	no	SESEC_RS01610	MIP/aquaporin family protein
SESEC_RS07880	6.2329	-0.19512449824154154	0.3826553943653461	0.6556044383827754	no	SESEC_RS07880	GH92 family glycosyl hydrolase
SESEC_RS10120	4.7098	-0.2368564553325423	0.38305934440273137	0.6556044383827754	no	pgsA	CDP-diacylglycerol--glycerol-3-phosphate 3-phosphatidyltransferase
SESEC_RS03240	2.1774	0.4114386555277107	0.38331260005816914	0.6556044383827754	no	SESEC_RS03240	DUF1294 domain-containing protein
SESEC_RS06885	0.6151	-0.6800855131814769	0.3836314986851002	0.6556044383827754	no	SESEC_RS06885	DUF3270 domain-containing protein
SESEC_RS04990	3.4294	0.31266280046987666	0.38430810536560406	0.6556044383827754	no	SESEC_RS04990	PLP-dependent aminotransferase family protein
SESEC_RS05115	3.3639	0.31266280046987666	0.38430810536560406	0.6556044383827754	no	SESEC_RS05115	DUF3307 domain-containing protein
SESEC_RS00045	1.7842	-0.48301817687994175	0.38690923531905164	0.6590771042631957	no	SESEC_RS00045	RNA-binding S4 domain-containing protein
SESEC_RS01225	8.5759	0.18044635054182384	0.3870281437807239	0.6590771042631957	no	SESEC_RS01225	YidC/Oxa1 family membrane protein insertase
SESEC_RS03505	3.492	-0.2860296197424974	0.387899114646566	0.6591756296351983	no	SESEC_RS03505	hypothetical protein
SESEC_RS00225	5.3232	0.21673445815314898	0.3880886879424988	0.6591756296351983	no	SESEC_RS00225	phosphoribosylformylglycinamidine synthase
SESEC_RS07455	1.2385	0.5724456522064519	0.3883163421946329	0.6591756296351983	no	SESEC_RS07455	type IV toxin-antitoxin system AbiEi family antitoxin domain-containing protein
SESEC_RS08115	7.3937	0.1863115670846176	0.3884710109716132	0.6591756296351983	no	SESEC_RS08115	sensor histidine kinase
SESEC_RS03230	7.1342	0.187951904380183	0.3890576610561284	0.6591756296351983	no	SESEC_RS03230	DEAD/DEAH box helicase
SESEC_RS10695	0.0471	-0.7367387739932701	0.38913950721454854	0.6591756296351983	no	SESEC_RS10695	hypothetical protein
SESEC_RS06130	-0.1271	-0.8257654451080856	0.38986442622771456	0.6598232732114044	no	SESEC_RS06130	hypothetical protein
SESEC_RS03265	6.8484	-0.18646969545893982	0.3914954745236597	0.6620020052085763	no	birA	bifunctional biotin--[acetyl-CoA-carboxylase] ligase/biotin operon repressor BirA
SESEC_RS08525	7.7645	-0.18078780324112229	0.39250919165540366	0.6631339501125504	no	SESEC_RS08525	pseudouridine synthase
SESEC_RS08415	7.944	0.1820509133095319	0.3936819722541402	0.6645324089057616	no	SESEC_RS08415	iron-hydroxamate ABC transporter substrate-binding protein
SESEC_RS02755	6.9117	0.18617161286908718	0.3951893223562684	0.6664926750071567	no	SESEC_RS02755	prolyl-tRNA synthetase associated domain-containing protein
SESEC_RS05680	5.7008	-0.2062111895662098	0.3959565168311679	0.6671595523348641	no	SESEC_RS05680	hydroxymethylglutaryl-CoA synthase
SESEC_RS03365	8.2515	-0.1778767509530012	0.3965513330068857	0.6671595523348641	no	spxR	CBS-HotDog domain-containing transcription factor SpxR
SESEC_RS02315	12.4431	-0.17323079380738515	0.39662392908796434	0.6671595523348641	no	SESEC_RS02315	LacI family DNA-binding transcriptional regulator
SESEC_RS08685	6.7554	0.1869401899174185	0.3971969164885131	0.6675403675016371	no	ktrB	potassium uptake transporter channel subunit KtrB
SESEC_RS01835	7.895	-0.17855811321244885	0.4002863127627038	0.6710510061655157	no	alr	alanine racemase
SESEC_RS01955	0.3615	0.8826550762250719	0.4004337852007399	0.6710510061655157	no	SESEC_RS01955	KxYKxGKxW signal peptide domain-containing protein
SESEC_RS07625	1.0796	0.8826550762250719	0.4004337852007399	0.6710510061655157	no	SESEC_RS07625	YozE family protein
SESEC_RS01855	5.1937	-0.212039110896456	0.40067946889425915	0.6710510061655157	no	isdE	heme ABC transporter substrate-binding protein IsdE
SESEC_RS04170	4.7278	0.22732576417131778	0.40166489533584404	0.6711776708463151	no	SESEC_RS04170	QueT transporter family protein
SESEC_RS08090	3.6061	-0.27010410113686323	0.40205028903577267	0.6711776708463151	no	SESEC_RS08090	YigZ family protein
SESEC_RS08550	7.1565	-0.1801724771862329	0.40213451250578036	0.6711776708463151	no	SESEC_RS08550	metallophosphoesterase
SESEC_RS00565	1.905	-0.4223272006304053	0.40214903019555953	0.6711776708463151	no	SESEC_RS00565	MFS transporter
SESEC_RS01570	5.8013	-0.1951690557771216	0.4035318696577715	0.6729024943384138	no	SESEC_RS01570	CPBP family intramembrane metalloprotease
SESEC_RS02095	11.8706	-0.17006755187601935	0.4057232981331063	0.6731637737516277	no	SESEC_RS02095	PTS sugar transporter subunit IIB
SESEC_RS05885	8.9764	-0.172152691014197	0.40685961907597584	0.6731637737516277	no	SESEC_RS05885	ABC transporter ATP-binding protein
SESEC_RS03630	2.5976	-0.32371902572064554	0.4069203878655221	0.6731637737516277	no	SESEC_RS03630	hypothetical protein
SESEC_RS00945	7.6361	0.1796108131568861	0.4087457998856553	0.6731637737516277	no	SESEC_RS00945	3-keto-L-gulonate-6-phosphate decarboxylase UlaD
SESEC_RS07630	5.7393	-0.20022158986989386	0.40932169257782314	0.6731637737516277	no	msrA	peptide-methionine (S)-S-oxide reductase MsrA
SESEC_RS06180	8.0129	0.17440235881203947	0.4095387883584767	0.6731637737516277	no	uvrC	excinuclease ABC subunit UvrC
SESEC_RS02525	5.0705	0.21120355016631698	0.4100197823730227	0.6731637737516277	no	SESEC_RS02525	XRE family transcriptional regulator
SESEC_RS10210	7.1907	-0.1778298050695422	0.4100930756168882	0.6731637737516277	no	rlmH	23S rRNA (pseudouridine(1915)-N(3))-methyltransferase RlmH
SESEC_RS07935	2.7526	0.34095924627028373	0.4101458237478638	0.6731637737516277	no	SESEC_RS07935	bacteriocin immunity protein
SESEC_RS09645	3.7934	0.25222676970690966	0.41110810411845927	0.6731637737516277	no	SESEC_RS09645	glycyl-radical enzyme activating protein
SESEC_RS07095	4.8057	0.22409064836152828	0.41212246427056304	0.6731637737516277	no	SESEC_RS07095	AMP-binding protein
SESEC_RS06405	7.0291	-0.17710108733760943	0.4127812545976859	0.6731637737516277	no	SESEC_RS06405	tRNA (adenine(22)-N(1))-methyltransferase TrmK
SESEC_RS05890	10.2194	-0.1679263120104099	0.41385356939310197	0.6731637737516277	no	SESEC_RS05890	efflux RND transporter periplasmic adaptor subunit
SESEC_RS04820	6.5426	-0.18365839288903565	0.4139039504873487	0.6731637737516277	no	pstB	phosphate ABC transporter ATP-binding protein PstB
SESEC_RS03070	4.7321	0.21860433969234272	0.41452259596544405	0.6731637737516277	no	SESEC_RS03070	formate/nitrite transporter family protein
SESEC_RS06650	5.4938	0.20083886754745625	0.4151174394003483	0.6731637737516277	no	SESEC_RS06650	GNAT family N-acetyltransferase
SESEC_RS03975	3.8981	0.24153790299414543	0.4155057782862761	0.6731637737516277	no	SESEC_RS03975	GntR family transcriptional regulator
SESEC_RS04120	6.8203	-0.17649006146363688	0.4166334594431399	0.6731637737516277	no	SESEC_RS04120	FtsW/RodA/SpoVE family cell cycle protein
SESEC_RS00780	3.1143	-0.297861646578049	0.41736984322660714	0.6731637737516277	no	SESEC_RS00780	CtsR family transcriptional regulator
SESEC_RS04050	7.6473	0.17334776124242715	0.4179649396053347	0.6731637737516277	no	SESEC_RS04050	chloride channel protein
SESEC_RS05935	7.212	0.17433707916466526	0.4184252921649987	0.6731637737516277	no	SESEC_RS05935	LysR family transcriptional regulator
SESEC_RS06275	6.0437	0.1929361025921787	0.4187838946380795	0.6731637737516277	no	SESEC_RS06275	GNAT family N-acetyltransferase
SESEC_RS04390	2.3238	0.3823662689343086	0.41929242296136177	0.6731637737516277	no	SESEC_RS04390	glycosyltransferase
SESEC_RS04380	-0.404	1.1248963215400893	0.4195678389582559	0.6731637737516277	no	SESEC_RS04380	CotH kinase family protein
SESEC_RS07040	-0.8015	1.1248963215400893	0.4195678389582559	0.6731637737516277	no	SESEC_RS07040	hypothetical protein
SESEC_RS00895	9.6366	0.16650701389385314	0.4207119676963251	0.6731637737516277	no	pbp2a	penicillin-binding protein PBP2A
SESEC_RS05615	7.1606	-0.17362190474334677	0.42135687429578694	0.6731637737516277	no	SESEC_RS05615	homoserine dehydrogenase
SESEC_RS10235	6.9752	-0.17268869204177922	0.42320082776949053	0.6731637737516277	no	SESEC_RS10235	hypothetical protein
SESEC_RS05130	5.5568	-0.18884289588853692	0.42349447991643996	0.6731637737516277	no	SESEC_RS05130	AbrB family transcriptional regulator
SESEC_RS06430	9.2632	-0.16562203776423354	0.42384497703520324	0.6731637737516277	no	recJ	single-stranded-DNA-specific exonuclease RecJ
SESEC_RS05405	11.0234	-0.16363924036422262	0.424520324203837	0.6731637737516277	no	SESEC_RS05405	FAD-dependent oxidoreductase
SESEC_RS05035	3.2961	0.3014709345198104	0.42492139706617127	0.6731637737516277	no	SESEC_RS05035	cupin domain-containing protein
SESEC_RS09660	6.082	0.18701133488407004	0.42614790445973194	0.6731637737516277	no	SESEC_RS09660	toxic anion resistance protein
SESEC_RS00130	-1.9066	3.1605494236659406	0.42658272373350115	0.6731637737516277	no	SESEC_RS00130	tRNA-Leu
SESEC_RS00145	-1.4688	3.1605494236659406	0.42658272373350115	0.6731637737516277	no	SESEC_RS00145	tRNA-Met
SESEC_RS00505	-1.5993	3.1605494236659406	0.42658272373350115	0.6731637737516277	no	SESEC_RS00505	tRNA-Val
SESEC_RS00545	-2.0916	3.1605494236659406	0.42658272373350115	0.6731637737516277	no	SESEC_RS00545	tRNA-Trp
SESEC_RS01545	-0.9599	3.1605494236659406	0.42658272373350115	0.6731637737516277	no	SESEC_RS01545	hypothetical protein
SESEC_RS01580	-2.0916	3.1605494236659406	0.42658272373350115	0.6731637737516277	no	SESEC_RS01580	helix-turn-helix transcriptional regulator
SESEC_RS02165	-1.9066	3.1605494236659406	0.42658272373350115	0.6731637737516277	no	SESEC_RS02165	tRNA-Ser
SESEC_RS03710	-2.0916	3.1605494236659406	0.42658272373350115	0.6731637737516277	no	SESEC_RS03710	type IV secretory system conjugative DNA transfer family protein
SESEC_RS03745	-2.0916	3.1605494236659406	0.42658272373350115	0.6731637737516277	no	SESEC_RS03745	DUF3847 domain-containing protein
SESEC_RS03770	-1.7441	3.1605494236659406	0.42658272373350115	0.6731637737516277	no	SESEC_RS03770	type IV secretory system conjugative DNA transfer family protein
SESEC_RS03790	-2.0916	3.1605494236659406	0.42658272373350115	0.6731637737516277	no	SESEC_RS03790	hypothetical protein
SESEC_RS04060	-1.9066	3.1605494236659406	0.42658272373350115	0.6731637737516277	no	SESEC_RS04060	tRNA-Arg
SESEC_RS04320	-1.7441	3.1605494236659406	0.42658272373350115	0.6731637737516277	no	SESEC_RS04320	class C sortase
SESEC_RS05275	-1.9066	3.1605494236659406	0.42658272373350115	0.6731637737516277	no	SESEC_RS05275	helix-turn-helix transcriptional regulator
SESEC_RS06160	-2.0916	3.1605494236659406	0.42658272373350115	0.6731637737516277	no	SESEC_RS06160	hypothetical protein
SESEC_RS07355	-0.5951	3.1605494236659406	0.42658272373350115	0.6731637737516277	no	SESEC_RS07355	DUF5945 family protein
SESEC_RS07425	-2.0916	3.1605494236659406	0.42658272373350115	0.6731637737516277	no	SESEC_RS07425	hypothetical protein
SESEC_RS08985	-1.9066	3.1605494236659406	0.42658272373350115	0.6731637737516277	no	SESEC_RS08985	hypothetical protein
SESEC_RS09075	-1.9066	3.1605494236659406	0.42658272373350115	0.6731637737516277	no	SESEC_RS09075	hypothetical protein
SESEC_RS09090	-2.0916	3.1605494236659406	0.42658272373350115	0.6731637737516277	no	SESEC_RS09090	tRNA-Leu
SESEC_RS09250	-2.0916	3.1605494236659406	0.42658272373350115	0.6731637737516277	no	SESEC_RS09250	helix-turn-helix transcriptional regulator
SESEC_RS09545	-1.9066	3.1605494236659406	0.42658272373350115	0.6731637737516277	no	SESEC_RS09545	tRNA-Lys
SESEC_RS10165	-1.5993	3.1605494236659406	0.42658272373350115	0.6731637737516277	no	SESEC_RS10165	DUF1310 family protein
SESEC_RS10195	-2.0916	3.1605494236659406	0.42658272373350115	0.6731637737516277	no	SESEC_RS10195	tRNA-Asn
SESEC_RS10205	-2.0916	3.1605494236659406	0.42658272373350115	0.6731637737516277	no	SESEC_RS10205	tRNA-Arg
SESEC_RS10375	-1.9066	3.1605494236659406	0.42658272373350115	0.6731637737516277	no	SESEC_RS10375	putative holin-like toxin
SESEC_RS10455	-2.0916	3.1605494236659406	0.42658272373350115	0.6731637737516277	no	rpmG	50S ribosomal protein L33
SESEC_RS10680	-2.0916	3.1605494236659406	0.42658272373350115	0.6731637737516277	no	SESEC_RS10680	hypothetical protein
SESEC_RS10760	-1.9066	3.1605494236659406	0.42658272373350115	0.6731637737516277	no	SESEC_RS10760	hypothetical protein
SESEC_RS10820	-1.9066	3.1605494236659406	0.42658272373350115	0.6731637737516277	no	SESEC_RS10820	transposase
SESEC_RS10885	-1.7441	3.1605494236659406	0.42658272373350115	0.6731637737516277	no	SESEC_RS10885	hypothetical protein
SESEC_RS11015	-1.7441	3.1605494236659406	0.42658272373350115	0.6731637737516277	no	SESEC_RS11015	putative holin-like toxin
SESEC_RS05735	8.8077	0.1657332129734713	0.42713526896131215	0.6731637737516277	no	SESEC_RS05735	ABC transporter ATP-binding protein
SESEC_RS00840	1.022	0.5717131475016514	0.42713815711621755	0.6731637737516277	no	SESEC_RS00840	uberolysin/carnocyclin family circular bacteriocin
SESEC_RS09595	4.9205	0.2065272169702005	0.4277315400225692	0.6731637737516277	no	SESEC_RS09595	histidine phosphatase family protein
SESEC_RS04555	1.8234	-0.5031822151079387	0.42805902075046237	0.6731637737516277	no	SESEC_RS04555	LPXTG cell wall anchor domain-containing protein
SESEC_RS10420	2.4241	-0.3525363987145094	0.4281545289957134	0.6731637737516277	no	SESEC_RS10420	IS30 family transposase
SESEC_RS04800	6.7955	-0.17353466630569483	0.42965376346677836	0.6749699416288867	no	SESEC_RS04800	phosphate ABC transporter substrate-binding protein PstS family protein
SESEC_RS04510	10.3936	-0.16195726303864533	0.43005982338643595	0.6750572288853102	no	pepT	peptidase T
SESEC_RS06445	5.6315	0.18906484731163828	0.4314674021985972	0.6767151601258129	no	SESEC_RS06445	hypothetical protein
SESEC_RS04100	6.0992	0.1823740024472466	0.4321663864170836	0.6772599351011416	no	SESEC_RS04100	phosphocarrier protein HPr
SESEC_RS04185	9.5386	-0.16166579934243597	0.43337541845968724	0.6782300623126317	no	pulA	type I pullulanase
SESEC_RS00660	4.9954	-0.19692545537347614	0.4336458779931117	0.6782300623126317	no	SESEC_RS00660	DUF1430 domain-containing protein
SESEC_RS10045	5.2693	-0.1956483940383843	0.4338418674813927	0.6782300623126317	no	rpsD	30S ribosomal protein S4
SESEC_RS01895	8.0148	0.165976383143371	0.4348048888253372	0.6791842788950523	no	recG	ATP-dependent DNA helicase RecG
SESEC_RS06715	8.5437	0.16207625066170028	0.4372709864715879	0.6819489526318774	no	SESEC_RS06715	LacI family DNA-binding transcriptional regulator
SESEC_RS08825	8.4938	0.16336985886577637	0.43747860645190684	0.6819489526318774	no	SESEC_RS08825	ABC transporter ATP-binding protein
SESEC_RS03330	8.2013	-0.1622620466818098	0.437740222647251	0.6819489526318774	no	uxaC	glucuronate isomerase
SESEC_RS07750	7.7049	0.1664550636241628	0.437991097822239	0.6819489526318774	no	SESEC_RS07750	Gfo/Idh/MocA family oxidoreductase
SESEC_RS09875	5.857	0.18835395311540923	0.43842271266322164	0.6820695836747697	no	ruvA	Holliday junction branch migration protein RuvA
SESEC_RS08435	8.5617	-0.16146725534486073	0.43945453428775944	0.6831230290865413	no	SESEC_RS08435	manganese-dependent inorganic pyrophosphatase
SESEC_RS04975	7.9887	0.16412679938397176	0.4398324773553504	0.6831591543438749	no	cls	cardiolipin synthase
SESEC_RS09305	4.0909	-0.22575506408829865	0.44123896240117244	0.6847914920102	no	rplM	50S ribosomal protein L13
SESEC_RS09030	8.2716	-0.16073594103513777	0.4423615038171623	0.6851439998354942	no	SESEC_RS09030	hypothetical protein
SESEC_RS02240	3.3341	-0.25025860760331436	0.4425700584338852	0.6851439998354942	no	SESEC_RS02240	LemA family protein
SESEC_RS02725	3.3341	-0.25025860760331436	0.4425700584338852	0.6851439998354942	no	SESEC_RS02725	TlpA disulfide reductase family protein
SESEC_RS04035	7.1555	0.1673019001145039	0.4432275901633312	0.6851439998354942	no	add	adenosine deaminase
SESEC_RS07400	0.881	-0.5133510357386243	0.4436481465020998	0.6851439998354942	no	SESEC_RS07400	DUF5966 family protein
SESEC_RS08840	10.4326	-0.15762028351888602	0.44421127887856715	0.6851439998354942	no	SESEC_RS08840	peptide ABC transporter substrate-binding protein
SESEC_RS09520	1.183	0.5113724482520469	0.44444769320540284	0.6851439998354942	no	SESEC_RS09520	ASCH domain-containing protein
SESEC_RS06375	5.81	0.18159326798205538	0.44448744717443656	0.6851439998354942	no	SESEC_RS06375	8-oxo-dGTP diphosphatase
SESEC_RS01720	8.0634	-0.161291492221964	0.4446677049814994	0.6851439998354942	no	SESEC_RS01720	single-stranded DNA-binding protein
SESEC_RS04925	12.1303	0.15589085587591667	0.4457848029640966	0.6858965772464062	no	SESEC_RS04925	BMP family protein
SESEC_RS04685	4.7377	-0.21790637613773173	0.4458683877011944	0.6858965772464062	no	SESEC_RS04685	amino acid ABC transporter substrate-binding protein
SESEC_RS08995	4.8993	-0.1962451695433257	0.4466788054597432	0.686594875750571	no	SESEC_RS08995	phage tail tip lysozyme
SESEC_RS00970	4.9264	0.19898001218082056	0.4484117128666232	0.6887088987090241	no	SESEC_RS00970	glycine betaine/L-proline ABC transporter ATP-binding protein
SESEC_RS02850	7.1839	-0.16403804716800446	0.44884753159565005	0.6888289608392207	no	SESEC_RS02850	rhodanese-like domain-containing protein
SESEC_RS08195	6.8805	0.16797097183747833	0.45059285256124376	0.6909568742300601	no	recU	Holliday junction resolvase RecU
SESEC_RS09125	8.0683	0.1593410255836179	0.45257238074992684	0.6929002954394462	no	SESEC_RS09125	TIGR01440 family protein
SESEC_RS05690	7.8884	0.15982731836375594	0.452579736065848	0.6929002954394462	no	fni	type 2 isopentenyl-diphosphate Delta-isomerase
SESEC_RS08895	7.0711	0.16309081044844725	0.45386336948633493	0.6932177827688069	no	SESEC_RS08895	undecaprenyl-diphosphate phosphatase
SESEC_RS08140	9.101	0.15537132450986682	0.45410645041896996	0.6932177827688069	no	rsmB	16S rRNA (cytosine(967)-C(5))-methyltransferase RsmB
SESEC_RS07955	1.5797	-0.3752160166052308	0.4541922520296412	0.6932177827688069	no	SESEC_RS07955	peptide cleavage/export ABC transporter
SESEC_RS08370	7.0223	0.162006579045226	0.4546106485789904	0.6932177827688069	no	SESEC_RS08370	DNA polymerase III subunit delta'
SESEC_RS03390	7.5952	-0.15953804384628825	0.4548487971483483	0.6932177827688069	no	SESEC_RS03390	LCP family protein
SESEC_RS10115	6.5473	-0.16889066018896462	0.4549466653269844	0.6932177827688069	no	SESEC_RS10115	energy-coupling factor ABC transporter ATP-binding protein
SESEC_RS02070	7.5664	0.1602938602438412	0.4558631532171271	0.6940651645029146	no	serS	serine--tRNA ligase
SESEC_RS08970	3.2833	-0.26735000254373836	0.45636963866556135	0.6942874597708303	no	SESEC_RS08970	type IV secretory system conjugative DNA transfer family protein
SESEC_RS06125	1.1648	0.4665515792940132	0.45766960030899706	0.6957155881571652	no	SESEC_RS06125	hypothetical protein
SESEC_RS03155	4.9931	-0.19112242882037375	0.45852826419279086	0.6964711646966208	no	SESEC_RS03155	hypothetical protein
SESEC_RS09845	10.7956	0.15171118426174363	0.4593187515083325	0.6971220767573273	no	recA	recombinase RecA
SESEC_RS06330	8.4411	0.1546167657331444	0.46022334604007537	0.6979450113962088	no	SESEC_RS06330	ABC-F family ATP-binding cassette domain-containing protein
SESEC_RS04640	6.1852	0.16845022184006617	0.4611310115897582	0.6982732829050227	no	SESEC_RS04640	GntR family transcriptional regulator
SESEC_RS09765	8.0635	0.15579163015412817	0.46116490958213335	0.6982732829050227	no	pepA	glutamyl aminopeptidase
SESEC_RS00345	6.0204	0.180943524514407	0.4626250206042211	0.699933848926732	no	rplD	50S ribosomal protein L4
SESEC_RS09025	1.4024	-0.4217714633094047	0.4635155512390145	0.7003169136848009	no	SESEC_RS09025	hypothetical protein
SESEC_RS01440	12.6882	0.1497859189309251	0.4636054335140816	0.7003169136848009	no	SESEC_RS01440	phosphoglycerate kinase
SESEC_RS04190	13.4937	-0.1491388670491884	0.4651778017810513	0.7021414155409912	no	glgB	1,4-alpha-glucan branching protein GlgB
SESEC_RS04950	4.0754	-0.21800992965117502	0.4677650415230234	0.7048588337942397	no	SESEC_RS04950	ECF transporter S component
SESEC_RS11010	1.1989	0.4319298015653342	0.46798013238885827	0.7048588337942397	no	SESEC_RS11010	LPXTG cell wall anchor domain-containing protein
SESEC_RS09395	5.9594	-0.16817406822420441	0.4680760376027168	0.7048588337942397	no	SESEC_RS09395	nucleotidyltransferase family protein
SESEC_RS10070	8.0087	-0.15302761948783414	0.46862733518868005	0.705137693416717	no	mnmG	tRNA uridine-5-carboxymethylaminomethyl(34) synthesis enzyme MnmG
SESEC_RS08905	6.7366	0.16107889399971706	0.46932952909178294	0.7052538666576319	no	SESEC_RS08905	amino acid ABC transporter ATP-binding protein
SESEC_RS08135	9.4884	-0.14946370396364883	0.4694368935903864	0.7052538666576319	no	SESEC_RS08135	Stp1/IreP family PP2C-type Ser/Thr phosphatase
SESEC_RS04935	8.6465	-0.1500633706029274	0.47073554780342003	0.7066536750345963	no	SESEC_RS04935	ABC transporter permease
SESEC_RS00750	8.4482	-0.15120880966840983	0.47138273082117776	0.7070172123575549	no	tsf	translation elongation factor Ts
SESEC_RS05705	5.7026	0.17170442723107104	0.47171189921051815	0.7070172123575549	no	mvk	mevalonate kinase
SESEC_RS03380	6.5134	0.16107689632080208	0.4727493618835151	0.7080212060557155	no	aroA	3-phosphoshikimate 1-carboxyvinyltransferase
SESEC_RS08290	4.8683	-0.18965080394047235	0.4735730465386027	0.7084862609544701	no	proB	glutamate 5-kinase
SESEC_RS03785	1.0568	0.5706179442636173	0.47379558884182627	0.7084862609544701	no	SESEC_RS03785	hypothetical protein
SESEC_RS03040	2.8568	0.29175372724912657	0.4750737848496329	0.7097975209451005	no	SESEC_RS03040	Rgg/GadR/MutR family transcriptional regulator
SESEC_RS08285	7.6123	0.1532347192959042	0.4756839671261785	0.7097975209451005	no	SESEC_RS08285	glutamate-5-semialdehyde dehydrogenase
SESEC_RS00655	1.4635	0.40437415785001424	0.4761466236038785	0.7097975209451005	no	SESEC_RS00655	hypothetical protein
SESEC_RS01245	1.4063	0.40437415785001424	0.4761466236038785	0.7097975209451005	no	SESEC_RS01245	Imm59 family immunity protein
SESEC_RS03310	6.2553	0.16537306241897784	0.4766826806698786	0.7100470556613969	no	SESEC_RS03310	sugar kinase
SESEC_RS01810	12.1964	-0.14468717394064068	0.47892335617528087	0.7128333724834551	no	SESEC_RS01810	endo-beta-N-acetylglucosaminidase family protein
SESEC_RS04460	5.8968	-0.1663929130269021	0.47960339248428513	0.7132943119109909	no	SESEC_RS04460	ABC transporter ATP-binding protein
SESEC_RS06730	7.7787	0.15006007076450678	0.48112010779671754	0.7149979379756775	no	SESEC_RS06730	polymorphic toxin type 44 domain-containing protein
SESEC_RS06205	8.4495	0.14591713301286097	0.484157337560877	0.7189568482207008	no	SESEC_RS06205	PTS mannose/fructose/sorbose/N-acetylgalactosamine transporter subunit IIC
SESEC_RS06420	5.8577	-0.16410402321444253	0.48488987134573075	0.7192230343222806	no	SESEC_RS06420	adenine phosphoribosyltransferase
SESEC_RS02895	7.7133	-0.14931082419951794	0.48508344838247275	0.7192230343222806	no	SESEC_RS02895	cell division protein SepF
SESEC_RS05325	5.9188	-0.16033952801257936	0.48576638926362836	0.7196815890167294	no	SESEC_RS05325	ISL3-like element ISSeq1 family transposase
SESEC_RS06910	8.0289	-0.14591121233902077	0.4877740079190922	0.7216838640958997	no	SESEC_RS06910	PspC domain-containing protein
SESEC_RS06435	7.1294	-0.14969947760186322	0.4889206003454297	0.7216838640958997	no	SESEC_RS06435	SDR family oxidoreductase
SESEC_RS09115	9.5	-0.1424216039540618	0.4900877611764507	0.7216838640958997	no	SESEC_RS09115	alpha-amylase family protein
SESEC_RS09880	7.7802	0.14784220219990435	0.4911627005324697	0.7216838640958997	no	SESEC_RS09880	MFS transporter
SESEC_RS01925	3.3205	-0.22332325936490913	0.49228456475602944	0.7216838640958997	no	SESEC_RS01925	isochorismatase family cysteine hydrolase
SESEC_RS07920	4.3145	0.1964196009367158	0.49337538490654953	0.7216838640958997	no	SESEC_RS07920	GNAT family N-acetyltransferase
SESEC_RS08105	9.5067	-0.14150164766578263	0.4935373304659516	0.7216838640958997	no	SESEC_RS08105	Cof-type HAD-IIB family hydrolase
SESEC_RS01280	4.4763	0.18051431031259232	0.49370509092390225	0.7216838640958997	no	SESEC_RS01280	hypothetical protein
SESEC_RS00475	-0.4694	0.7326439592834988	0.49417654255413623	0.7216838640958997	no	SESEC_RS00475	hypothetical protein
SESEC_RS07940	-0.0992	0.7326439592834988	0.49417654255413623	0.7216838640958997	no	SESEC_RS07940	garvicin Q family class II bacteriocin
SESEC_RS09565	-0.1942	0.7326439592834988	0.49417654255413623	0.7216838640958997	no	SESEC_RS09565	MFS transporter
SESEC_RS09955	7.415	0.14589180966693868	0.49540048231962697	0.7216838640958997	no	SESEC_RS09955	hypothetical protein
SESEC_RS00115	-1.8792	-1.318928394758143	0.4956131801139608	0.7216838640958997	no	SESEC_RS00115	tRNA-Leu
SESEC_RS00635	-0.5718	-1.318928394758143	0.4956131801139608	0.7216838640958997	no	SESEC_RS00635	alanine racemase
SESEC_RS00795	-1.8792	-1.318928394758143	0.4956131801139608	0.7216838640958997	no	SESEC_RS00795	hypothetical protein
SESEC_RS04520	-1.7171	-1.318928394758143	0.4956131801139608	0.7216838640958997	no	SESEC_RS04520	ferredoxin
SESEC_RS04670	-1.4425	-1.318928394758143	0.4956131801139608	0.7216838640958997	no	SESEC_RS04670	zinc ribbon domain-containing protein YjdM
SESEC_RS06145	-1.2154	-1.318928394758143	0.4956131801139608	0.7216838640958997	no	SESEC_RS06145	TIGR04197 family type VII secretion effector
SESEC_RS07510	-1.7171	-1.318928394758143	0.4956131801139608	0.7216838640958997	no	SESEC_RS07510	hypothetical protein
SESEC_RS08505	-1.7171	-1.318928394758143	0.4956131801139608	0.7216838640958997	no	SESEC_RS08505	hypothetical protein
SESEC_RS09290	-1.5727	-1.318928394758143	0.4956131801139608	0.7216838640958997	no	SESEC_RS09290	helix-turn-helix domain-containing protein
SESEC_RS08965	4.2265	0.19984483052117194	0.4959821105087169	0.7216838640958997	no	SESEC_RS08965	PBECR4 domain-containing protein
SESEC_RS00670	0.0558	-0.5692998816672888	0.49615659908906745	0.7216838640958997	no	comGA	competence type IV pilus ATPase ComGA
SESEC_RS06870	0.9961	-0.5692998816672888	0.49615659908906745	0.7216838640958997	no	SESEC_RS06870	hypothetical protein
SESEC_RS05550	4.6679	-0.17651939017012044	0.49676698228492683	0.7216838640958997	no	SESEC_RS05550	SGNH/GDSL hydrolase family protein
SESEC_RS02105	4.7474	0.182226610835349	0.4971105890829088	0.7216838640958997	no	SESEC_RS02105	HAD family hydrolase
SESEC_RS07330	5.2637	0.16785182702517687	0.49723493647728917	0.7216838640958997	no	SESEC_RS07330	hypothetical protein
SESEC_RS05385	2.6335	0.32240262359762667	0.49869657949832313	0.7232602500856705	no	SESEC_RS05385	VOC family protein
SESEC_RS07720	10.2384	0.1385426571347387	0.5003938317098405	0.7251757109655025	no	SESEC_RS07720	metal ABC transporter substrate-binding protein
SESEC_RS00360	3.5821	-0.29189538753364813	0.5008652536143495	0.725280145138905	no	rpsS	30S ribosomal protein S19
SESEC_RS07250	7.4514	0.14422432870187768	0.501479205491494	0.725280145138905	no	mutM	DNA-formamidopyrimidine glycosylase
SESEC_RS08275	7.5659	-0.14439915963838942	0.5015956143951306	0.725280145138905	no	rsmH	16S rRNA (cytosine(1402)-N(4))-methyltransferase RsmH
SESEC_RS00940	5.334	0.17483088925762555	0.502548661128628	0.72611306926762	no	SESEC_RS00940	PTS sugar transporter subunit IIA
SESEC_RS06780	13.3268	-0.13592069861834208	0.5057137347060889	0.7299601871605333	no	SESEC_RS06780	putative mucin/carbohydrate-binding domain-containing protein
SESEC_RS07850	5.5929	-0.15546102292745737	0.506444510097197	0.7299601871605333	no	SESEC_RS07850	sensor histidine kinase
SESEC_RS00575	1.2277	0.4475991251018061	0.5067272950330389	0.7299601871605333	no	SESEC_RS00575	LPXTG cell wall anchor domain-containing protein
SESEC_RS05240	1.5555	0.4475991251018061	0.5067272950330389	0.7299601871605333	no	SESEC_RS05240	hypothetical protein
SESEC_RS02840	2.6996000000000002	0.27073075779054173	0.5083436519354044	0.7315597063039866	no	SESEC_RS02840	YqgQ family protein
SESEC_RS06085	7.798	0.14035047947219947	0.5088728634370069	0.7315597063039866	no	SESEC_RS06085	hypothetical protein
SESEC_RS08190	1.4902	-0.3633525029361102	0.5089771580723479	0.7315597063039866	no	SESEC_RS08190	DUF1273 domain-containing protein
SESEC_RS04505	8.5671	0.13802910798181425	0.5096066405919363	0.7319182623266736	no	galE	UDP-glucose 4-epimerase GalE
SESEC_RS00235	3.7643	-0.20952662585084145	0.511157675988735	0.7333473531792783	no	purM	phosphoribosylformylglycinamidine cyclo-ligase
SESEC_RS07840	6.6714	-0.14411580889450376	0.511363185524284	0.7333473531792783	no	SESEC_RS07840	glycoside hydrolase family 2 TIM barrel-domain containing protein
SESEC_RS01750	4.9128	-0.16886310346924047	0.5127430712203855	0.734779133311356	no	SESEC_RS01750	deaminase
SESEC_RS05365	0.016	-0.6076156052489028	0.5146231990273741	0.7363776235711162	no	SESEC_RS05365	aminoacyltransferase
SESEC_RS10020	-0.2164	-0.6076156052489028	0.5146231990273741	0.7363776235711162	no	SESEC_RS10020	PadR family transcriptional regulator
SESEC_RS06380	11.0529	0.13310915612868252	0.5160613304691936	0.7378872475751053	no	rfbB	dTDP-glucose 4,6-dehydratase
SESEC_RS03675	3.8824	-0.19761752772892424	0.5215940034725042	0.7452448447240675	no	SESEC_RS03675	recombinase family protein
SESEC_RS00725	4.2498	-0.1687107502743687	0.5225430733975294	0.7460474124267172	no	SESEC_RS00725	PTS sugar transporter subunit IIB
SESEC_RS00835	0.8874	-0.4209924451664656	0.524954412057444	0.7489349612019535	no	SESEC_RS00835	Rgg/GadR/MutR family transcriptional regulator
SESEC_RS03960	8.6521	-0.13185793768317466	0.5260913931379023	0.7498178331307694	no	whiA	DNA-binding protein WhiA
SESEC_RS09905	9.4696	-0.1310445316620683	0.5263518745549327	0.7498178331307694	no	argS	arginine--tRNA ligase
SESEC_RS02970	7.8546	-0.13442711318439732	0.5269714606303999	0.7501456268840726	no	xseA	exodeoxyribonuclease VII large subunit
SESEC_RS02900	1.6924	-0.35799814015916387	0.5305743237578862	0.7537871004222235	no	SESEC_RS02900	YggT family protein
SESEC_RS07640	7.0114	0.1374615076609992	0.5307289158662768	0.7537871004222235	no	frr	ribosome recycling factor
SESEC_RS05915	0.0989	-0.6734097115475101	0.5312463699284804	0.7537871004222235	no	pyrR	bifunctional pyr operon transcriptional regulator/uracil phosphoribosyltransferase PyrR
SESEC_RS06700	0.4275	0.5688020205072843	0.5314864394461991	0.7537871004222235	no	SESEC_RS06700	PTS system mannose/fructose/N-acetylgalactosamine-transporter subunit IIB
SESEC_RS11000	-0.1435	0.5688020205072843	0.5314864394461991	0.7537871004222235	no	SESEC_RS11000	putative holin-like toxin
SESEC_RS06755	8.3949	0.129479139482793	0.53635428861873	0.7593569787386683	no	yidA	sugar-phosphatase
SESEC_RS00210	8.4406	0.1292791094064701	0.5366844385820464	0.7593569787386683	no	plsX	phosphate acyltransferase PlsX
SESEC_RS09505	8.5855	0.12923698025447458	0.537451905200501	0.7593569787386683	no	prmA	50S ribosomal protein L11 methyltransferase
SESEC_RS01755	9.1827	-0.12745821158338297	0.538477155882349	0.7593569787386683	no	efp	elongation factor P
SESEC_RS05820	7.233	-0.13508677579935183	0.5388026197575695	0.7593569787386683	no	SESEC_RS05820	2-dehydropantoate 2-reductase
SESEC_RS02635	-1.0673	-0.8130459199801543	0.538962092386168	0.7593569787386683	no	SESEC_RS02635	hypothetical protein
SESEC_RS05855	-0.8889	-0.8130459199801543	0.538962092386168	0.7593569787386683	no	SESEC_RS05855	LPXTG cell wall anchor domain-containing protein
SESEC_RS09895	-0.0624	-0.8130459199801543	0.538962092386168	0.7593569787386683	no	SESEC_RS09895	YlbF family regulator
SESEC_RS10975	-1.1667	-0.8130459199801543	0.538962092386168	0.7593569787386683	no	SESEC_RS10975	transposase
SESEC_RS08215	6.7746	0.13720908524167483	0.540180782219126	0.760517680229559	no	SESEC_RS08215	nicotinate phosphoribosyltransferase
SESEC_RS03920	8.5866	0.1271181239040671	0.5420875240249743	0.7625863777285428	no	SESEC_RS03920	bifunctional DnaQ family exonuclease/ATP-dependent helicase
SESEC_RS01200	8.2987	0.1275157128656695	0.5424420236179146	0.7625863777285428	no	SESEC_RS01200	GHKL domain-containing protein
SESEC_RS00605	6.4024	-0.13626679509555734	0.5433532444157174	0.7629485746955769	no	SESEC_RS00605	metal ABC transporter permease
SESEC_RS07375	2.8876	0.2693556127311561	0.5438224386872975	0.7629485746955769	no	SESEC_RS07375	ABC transporter ATP-binding protein
SESEC_RS05725	2.7252	0.2635649469145178	0.543888054546743	0.7629485746955769	no	SESEC_RS05725	peptide deformylase
SESEC_RS06640	5.52	-0.1433067862613713	0.5447693641475866	0.7636286720147393	no	SESEC_RS06640	DUF1846 domain-containing protein
SESEC_RS09470	7.2102	-0.13047384753477753	0.5455201176457335	0.7641249066077693	no	nrdI	class Ib ribonucleoside-diphosphate reductase assembly flavoprotein NrdI
SESEC_RS09515	4.7637	0.16102250410290855	0.5461455784219063	0.7644450465411274	no	SESEC_RS09515	NUDIX hydrolase
SESEC_RS08410	7.0656	0.1328794635377287	0.546896876609344	0.7648304881851726	no	SESEC_RS08410	ABC transporter ATP-binding protein
SESEC_RS07045	-0.6648	0.8677806473457385	0.5480093840579119	0.7648304881851726	no	SESEC_RS07045	hypothetical protein
SESEC_RS07280	-0.8926	0.8677806473457385	0.5480093840579119	0.7648304881851726	no	SESEC_RS07280	PTS sugar transporter subunit IIB
SESEC_RS08960	-0.3043	0.8677806473457385	0.5480093840579119	0.7648304881851726	no	SESEC_RS08960	hypothetical protein
SESEC_RS06075	3.8582	0.19406808490621294	0.5487087757714542	0.7649121917657554	no	pyrE	orotate phosphoribosyltransferase
SESEC_RS05930	5.1487	0.14999316512742536	0.549150810697359	0.7649121917657554	no	lspA	signal peptidase II
SESEC_RS05095	8.0252	0.1260242822273786	0.549401716385332	0.7649121917657554	no	SESEC_RS05095	ribonuclease HII
SESEC_RS05650	0.4638	-0.42058554352458627	0.5497937457538906	0.7649121917657554	no	tnpA	IS200/IS605 family transposase
SESEC_RS06580	1.5069	-0.3156734451937062	0.550433713425466	0.7649121917657554	no	SESEC_RS06580	PTS lactose/cellobiose transporter subunit IIA
SESEC_RS08235	7.1422	-0.13100181029146304	0.5504508295884408	0.7649121917657554	no	SESEC_RS08235	amino acid ABC transporter ATP-binding protein
SESEC_RS06040	7.2191	-0.1288807011847884	0.5519965329934744	0.76641358160976	no	SESEC_RS06040	dihydroorotase
SESEC_RS00350	1.5931	0.4782593536914587	0.5531229898429733	0.76641358160976	no	SESEC_RS00350	50S ribosomal protein L23
SESEC_RS02565	1.157	0.4782593536914587	0.5531229898429733	0.76641358160976	no	nrdI	class Ib ribonucleoside-diphosphate reductase assembly flavoprotein NrdI
SESEC_RS10715	0.3441	0.4782593536914587	0.5531229898429733	0.76641358160976	no	SESEC_RS10715	IS481 family transposase
SESEC_RS05950	5.411	0.14493658098621906	0.5542460570692531	0.7669063883867396	no	rplU	50S ribosomal protein L21
SESEC_RS07030	2.4598	-0.24643689359344528	0.5542750221362106	0.7669063883867396	no	SESEC_RS07030	hypothetical protein
SESEC_RS02870	7.2545	-0.12897070021961154	0.5559430543750781	0.7686621125099787	no	SESEC_RS02870	UDP-N-acetylglucosamine--N-acetylmuramyl-(pentapeptide) pyrophosphoryl-undecaprenol N-acetylglucosamine transferase
SESEC_RS09915	5.8417	0.13881489323386517	0.5566540537834448	0.7690930470494366	no	SESEC_RS09915	YitT family protein
SESEC_RS06350	5.1601	-0.14542792262201704	0.5577400368415181	0.7700410831231281	no	SESEC_RS06350	ABC transporter permease
SESEC_RS01325	10.7118	0.11920086680359171	0.5609109697632749	0.7738642749026272	no	SESEC_RS01325	carbohydrate ABC transporter permease
SESEC_RS05635	9.9193	-0.1191504436573622	0.5624384089951742	0.7754161601465321	no	SESEC_RS05635	ATP-dependent Clp protease ATP-binding subunit
SESEC_RS10260	6.9771	0.12624255826563777	0.5639106601632157	0.7761844371393387	no	SESEC_RS10260	T7SS effector LXG polymorphic toxin
SESEC_RS01645	5.1616	0.1455759921104897	0.5641487889467948	0.7761844371393387	no	SESEC_RS01645	hypothetical protein
SESEC_RS02305	7.5863	0.1224412416662176	0.5642046791251684	0.7761844371393387	no	SESEC_RS02305	TetR/AcrR family transcriptional regulator
SESEC_RS05470	6.5266	-0.127955859928458	0.5655155436390086	0.777432503246774	no	SESEC_RS05470	ABC transporter permease/substrate-binding protein
SESEC_RS04410	3.8118	0.1821374340607076	0.5686960368873117	0.7811144040219452	no	SESEC_RS04410	transporter substrate-binding domain-containing protein
SESEC_RS04590	3.1793	0.21139591319703965	0.5690049370938677	0.7811144040219452	no	SESEC_RS04590	hypothetical protein
SESEC_RS10150	6.328	0.12877756241828772	0.5718445140804408	0.7843084939807106	no	SESEC_RS10150	GRP family sugar transporter
SESEC_RS09295	6.0691	-0.13105453477568327	0.572282361237597	0.7843084939807106	no	SESEC_RS09295	site-specific integrase
SESEC_RS06225	7.5995	-0.1206897690411439	0.5725533450347243	0.7843084939807106	no	msrB	peptide-methionine (R)-S-oxide reductase MsrB
SESEC_RS08735	4.7738	-0.14758640647142768	0.5733922596709287	0.7844648450306654	no	SESEC_RS08735	MerR family transcriptional regulator
SESEC_RS09410	8.1527	0.11836148892382033	0.5734820881636432	0.7844648450306654	no	SESEC_RS09410	phosphatidate cytidylyltransferase
SESEC_RS09345	7.8569	-0.11939694167224353	0.5751484188311167	0.7858888044035031	no	SESEC_RS09345	hypothetical protein
SESEC_RS06110	11.3104	-0.11468188740325455	0.5753391558717234	0.7858888044035031	no	SESEC_RS06110	phosphopentomutase
SESEC_RS04715	2.185	0.22207999924924962	0.5765571947239923	0.7869944415580504	no	SESEC_RS04715	DUF2273 domain-containing protein
SESEC_RS09960	0.8468	-0.42004423859261003	0.5775920969809091	0.7878487101878406	no	SESEC_RS09960	LPXTG cell wall anchor domain-containing protein
SESEC_RS08585	8.3213	0.11674255496013004	0.5789142504276159	0.7890933095000624	no	SESEC_RS08585	RNA methyltransferase
SESEC_RS04045	2.7367	0.2277428379710726	0.5795467135347786	0.7893967257906532	no	SESEC_RS04045	chorismate mutase
SESEC_RS04355	12.7166	0.11288983573599579	0.5805849219796348	0.790251985676874	no	SESEC_RS04355	pullulanase
SESEC_RS07910	2.5031	0.23456532832806684	0.5824207823463384	0.7921909793778585	no	SESEC_RS07910	ATP-binding cassette domain-containing protein
SESEC_RS10060	3.7053	0.1873425835655405	0.5839240973241173	0.7936752374356033	no	rplI	50S ribosomal protein L9
SESEC_RS03885	2.1668	0.25348166293344965	0.5872881719139845	0.7971555718271451	no	SESEC_RS03885	hypothetical protein
SESEC_RS04675	6.0665	0.1245026478771375	0.5873124384333951	0.7971555718271451	no	SESEC_RS04675	amino acid ABC transporter permease
SESEC_RS07675	1.6531	-0.2760017173360817	0.5884036965219587	0.7980743095079523	no	SESEC_RS07675	thioester-forming surface-anchored protein
SESEC_RS03220	7.5572	-0.11545816867497397	0.5894077767410704	0.7987111501321422	no	SESEC_RS03220	DNA/RNA non-specific endonuclease
SESEC_RS10085	3.4689	0.1897014736959396	0.5897340219035044	0.7987111501321422	no	sdaAB	L-serine ammonia-lyase, iron-sulfur-dependent subunit beta
SESEC_RS03055	9.3563	-0.11142619884276042	0.5901173243188154	0.7987111501321422	no	SESEC_RS03055	phosphoglycerate mutase
SESEC_RS09400	10.3051	0.11045364399744766	0.5909848715093726	0.7988060088161213	no	SESEC_RS09400	proline--tRNA ligase
SESEC_RS02430	4.3192	0.15390921516403636	0.5910169068343577	0.7988060088161213	no	SESEC_RS02430	CPBP family glutamic-type intramembrane protease
SESEC_RS01590	9.9474	0.11010414313268936	0.5924890382078742	0.7995076040864486	no	SESEC_RS01590	Xaa-Pro dipeptidyl-peptidase
SESEC_RS07615	6.7707	-0.11815894816940957	0.5925394436570589	0.7995076040864486	no	SESEC_RS07615	uracil-DNA glycosylase family protein
SESEC_RS05695	7.3693	-0.11523136965228749	0.5927813388553731	0.7995076040864486	no	SESEC_RS05695	phosphomevalonate kinase
SESEC_RS09950	9.2208	0.11019297101503606	0.5944067499145361	0.8011388385832027	no	SESEC_RS09950	DUF4065 domain-containing protein
SESEC_RS06530	7.3901	0.11376008092451519	0.5960912610941264	0.8028473908162849	no	dltD	D-alanyl-lipoteichoic acid biosynthesis protein DltD
SESEC_RS00640	5.8715	0.12059245455980043	0.5973979156261042	0.8034437442279179	no	SESEC_RS00640	DUF1033 family protein
SESEC_RS07685	4.2574	0.1534589674529356	0.5976633086925491	0.8034437442279179	no	rplK	50S ribosomal protein L11
SESEC_RS07000	5.747	-0.12517411092173678	0.5977855064790272	0.8034437442279179	no	SESEC_RS07000	Cof-type HAD-IIB family hydrolase
SESEC_RS04055	5.2225	-0.1318999230990093	0.5999218692084827	0.8056217639052653	no	rplS	50S ribosomal protein L19
SESEC_RS07285	3.0815	0.1947414164537779	0.6003692453895126	0.8056217639052653	no	SESEC_RS07285	hypothetical protein
SESEC_RS00830	5.9306	0.12154638275825295	0.6014770858995618	0.8056217639052653	no	SESEC_RS00830	8-oxo-dGTP diphosphatase
SESEC_RS06785	4.7922	-0.13670326162097532	0.6018020873271345	0.8056217639052653	no	SESEC_RS06785	anti sigma factor C-terminal domain-containing protein
SESEC_RS10305	9.0695	0.10821125666939788	0.602181913102986	0.8056217639052653	no	SESEC_RS10305	transglutaminase domain-containing protein
SESEC_RS08620	6.9485	-0.11463903318224294	0.6022383658087039	0.8056217639052653	no	murC	UDP-N-acetylmuramate--L-alanine ligase
SESEC_RS08645	8.1434	0.10989311369718276	0.602645330936772	0.8056217639052653	no	SESEC_RS08645	helicase loader
SESEC_RS01065	11.962	-0.10642545708424637	0.6027523166082489	0.8056217639052653	no	galU	UTP--glucose-1-phosphate uridylyltransferase GalU
SESEC_RS01920	5.6144	-0.1255782124905868	0.604185203754222	0.8069769087591065	no	codY	GTP-sensing pleiotropic transcriptional regulator CodY
SESEC_RS06070	4.5692	0.1426401789280609	0.6061164627303837	0.8076870808474509	no	SESEC_RS06070	GNAT family N-acetyltransferase
SESEC_RS04365	-0.3614	0.5652050669575176	0.6062454158406595	0.8076870808474509	no	SESEC_RS04365	zf-HC2 domain-containing protein
SESEC_RS07025	-0.419	0.5652050669575176	0.6062454158406595	0.8076870808474509	no	SESEC_RS07025	hypothetical protein
SESEC_RS10550	8.2795	0.10833221822769618	0.6063943504181797	0.8076870808474509	no	rnhC	ribonuclease HIII
SESEC_RS06185	5.6446	-0.12127206748271811	0.60697016292747	0.8078953239794797	no	SESEC_RS06185	extracellular solute-binding protein
SESEC_RS07560	8.5819	0.1065112695955341	0.6090242634917572	0.8100695659427655	no	SESEC_RS07560	3-hydroxybutyrate dehydrogenase
SESEC_RS07060	3.4772	0.174182328431735	0.6109964962852513	0.8121319888512036	no	rnc	ribonuclease III
SESEC_RS02300	8.1997	-0.10617063806238829	0.612290260364816	0.8132903734225073	no	SESEC_RS02300	Cof-type HAD-IIB family hydrolase
SESEC_RS06895	7.1484	0.10998042640743654	0.6128531797945471	0.8134770670463802	no	SESEC_RS06895	DUF948 domain-containing protein
SESEC_RS07600	4.9549	0.13247200124395947	0.6134097553169269	0.8136550886641881	no	SESEC_RS07600	diacylglycerol kinase
SESEC_RS01035	6.2556	0.1161173404007592	0.6149398000523812	0.8151232311774854	no	SESEC_RS01035	MBL fold metallo-hydrolase
SESEC_RS06080	4.7879	-0.13184654126251896	0.6159880902581821	0.8159512117175095	no	pyrF	orotidine-5'-phosphate decarboxylase
SESEC_RS08710	5.5981	0.12120061609841652	0.6181099443945223	0.818189946091944	no	SESEC_RS08710	methionine ABC transporter ATP-binding protein
SESEC_RS00005	7.779	0.10575041806313508	0.6185278097143668	0.818189946091944	no	dnaA	chromosomal replication initiator protein DnaA
SESEC_RS09390	10.4154	0.1021448599638655	0.6191622555762843	0.8184670585037225	no	SESEC_RS09390	PolC-type DNA polymerase III
SESEC_RS07890	8.4654	0.1037247764451155	0.6196881196323301	0.8186003555636954	no	SESEC_RS07890	beta-N-acetylglucosaminidase domain-containing protein
SESEC_RS00355	7.7476	-0.10780090605396658	0.6210957422912943	0.8198974637786379	no	rplB	50S ribosomal protein L2
SESEC_RS02120	5.9687	0.11691702476316515	0.6225974936557611	0.8210932532749765	no	SESEC_RS02120	GNAT family N-acetyltransferase
SESEC_RS06905	10.7409	-0.10077953114072676	0.6230480158557341	0.8210932532749765	no	hprK	HPr(Ser) kinase/phosphatase
SESEC_RS02990	4.9743	-0.1293558339346215	0.6232805484361451	0.8210932532749765	no	SESEC_RS02990	arginine repressor
SESEC_RS02740	7.4204	-0.1046273668827884	0.623875080001421	0.8213146986211461	no	SESEC_RS02740	sensor histidine kinase
SESEC_RS02080	3.6526	-0.1581061410567329	0.6250992414276094	0.8223641659764862	no	SESEC_RS02080	DUF956 family protein
SESEC_RS09685	3.8793	-0.15362477097217353	0.6265434827597319	0.8231796354336136	no	SESEC_RS09685	SpaH/EbpB family LPXTG-anchored major pilin
SESEC_RS06555	10.1293	-0.09994079443369334	0.6266507981609656	0.8231796354336136	no	uvrB	excinuclease ABC subunit UvrB
SESEC_RS02905	7.916	0.1038437122429853	0.6270013111013039	0.8231796354336136	no	SESEC_RS02905	RNA-binding protein
SESEC_RS08010	2.4299	0.21604070226790587	0.6282689168638813	0.8242819713077898	no	SESEC_RS08010	DUF960 domain-containing protein
SESEC_RS07805	6.6253	0.11045419642521144	0.6291615965939235	0.824561864721909	no	SESEC_RS07805	hypothetical protein
SESEC_RS08715	3.5931	0.16091616903703085	0.6302041083389015	0.824561864721909	no	SESEC_RS08715	M20/M25/M40 family metallo-hydrolase
SESEC_RS01490	0.9924	0.44463242248272755	0.6305090453114578	0.824561864721909	no	SESEC_RS01490	DNA-dependent RNA polymerase subunit epsilon
SESEC_RS04885	0.9339	0.44463242248272755	0.6305090453114578	0.824561864721909	no	SESEC_RS04885	hypothetical protein
SESEC_RS01865	4.5883	-0.13006322277751875	0.630798525590177	0.824561864721909	no	SESEC_RS01865	ABC transporter ATP-binding protein
SESEC_RS05975	2.397	0.21939621310115834	0.6310509805815648	0.824561864721909	no	SESEC_RS05975	Rgg/GadR/MutR family transcriptional regulator
SESEC_RS04430	8.9968	-0.09873798138543842	0.6341078150394447	0.827994340180319	no	rpoD	RNA polymerase sigma factor RpoD
SESEC_RS01265	3.9421	0.1382826215555675	0.6346854978600296	0.8281871740368679	no	SESEC_RS01265	hypothetical protein
SESEC_RS02495	8.6017	-0.09892447764120067	0.6364521538961903	0.8299290794377168	no	SESEC_RS02495	S8 family serine peptidase
SESEC_RS05985	6.9158	-0.10313230174804125	0.6368822322995563	0.8299290794377168	no	SESEC_RS05985	IS3 family transposase
SESEC_RS08730	7.5713	-0.1007042599914334	0.6377798356099499	0.8304461057049003	no	SESEC_RS08730	YebC/PmpR family DNA-binding transcriptional regulator
SESEC_RS05845	5.5028	-0.1132321382168896	0.6381413481013772	0.8304461057049003	no	SESEC_RS05845	IS3 family transposase
SESEC_RS07650	4.8595	0.12708567360202416	0.6399517746378549	0.8322397825472712	no	SESEC_RS07650	dipeptide/oligopeptide/nickel ABC transporter ATP-binding protein
SESEC_RS07420	1.2901	-0.2528568464421815	0.6413864116734187	0.8323751282035688	no	SESEC_RS07420	DEAD/DEAH box helicase family protein
SESEC_RS08875	10.8449	-0.09536007168644862	0.6415581838904024	0.8323751282035688	no	sufD	Fe-S cluster assembly protein SufD
SESEC_RS02660	1.9348	0.2382432727709077	0.6419945903766409	0.8323751282035688	no	SESEC_RS02660	hypothetical protein
SESEC_RS03615	0.7774	0.37958127489000065	0.6422167396212374	0.8323751282035688	no	SESEC_RS03615	HK97 gp10 family phage protein
SESEC_RS07945	0.7774	0.37958127489000065	0.6422167396212374	0.8323751282035688	no	SESEC_RS07945	bacteriocin immunity protein
SESEC_RS00800	1.2554	-0.32190746472312826	0.642904672313498	0.832706387946064	no	SESEC_RS00800	hypothetical protein
SESEC_RS04785	0.1452	-0.4181606711040633	0.6454658142576261	0.8348177539007677	no	SESEC_RS04785	UPF0223 family protein
SESEC_RS08240	7.528	0.09957315504555299	0.645540023872942	0.8348177539007677	no	SESEC_RS08240	amino acid ABC transporter permease
SESEC_RS02920	3.1337	0.18066692297610792	0.6458351263302927	0.8348177539007677	no	SESEC_RS02920	DUF1827 family protein
SESEC_RS01940	8.6665	0.09608581624192479	0.6466558535549753	0.8353180241092438	no	gatB	Asp-tRNA(Asn)/Glu-tRNA(Gln) amidotransferase subunit GatB
SESEC_RS10100	3.0333	-0.16833572296746904	0.6499020756856744	0.8389410103392813	no	SESEC_RS10100	transglycosylase SLT domain-containing protein
SESEC_RS02815	6.3647	-0.10413676427047833	0.6505617083174475	0.8389410103392813	no	SESEC_RS02815	SepM family pheromone-processing serine protease
SESEC_RS06725	4.2505	-0.13141454851754056	0.6507673257771994	0.8389410103392813	no	SESEC_RS06725	hypothetical protein
SESEC_RS09805	3.8685	-0.13532277311707555	0.6517892248608302	0.8396963525631833	no	SESEC_RS09805	GNAT family N-acetyltransferase
SESEC_RS02550	2.7486	0.18242894294943576	0.6530371381520785	0.840741663155684	no	comA	peptide cleavage/export ABC transporter ComA
SESEC_RS03165	5.6842	-0.1062654143260579	0.6542598112847142	0.8415162237579155	no	queA	tRNA preQ1(34) S-adenosylmethionine ribosyltransferase-isomerase QueA
SESEC_RS05940	5.2224	0.11215083549866452	0.6550764225059856	0.8415162237579155	no	rpmA	50S ribosomal protein L27
SESEC_RS03400	8.2374	0.09377802061942313	0.6552751110395035	0.8415162237579155	no	comA	peptide cleavage/export ABC transporter ComA
SESEC_RS01890	7.3374	0.09555683305715507	0.6560125176795079	0.8415162237579155	no	SESEC_RS01890	ABC transporter ATP-binding protein
SESEC_RS02520	9.5395	-0.09186193289348403	0.6563863886332145	0.8415162237579155	no	metG	methionine--tRNA ligase
SESEC_RS11040	11.0444	-0.0911421958020978	0.6564490645007808	0.8415162237579155	no	pknB	Stk1 family PASTA domain-containing Ser/Thr kinase
SESEC_RS06935	3.5587	0.14854581509074613	0.6570420031273828	0.8415162237579155	no	pstA	phosphate ABC transporter permease PstA
SESEC_RS05535	5.4092	0.10971783650615534	0.6571341643467834	0.8415162237579155	no	SESEC_RS05535	gamma-glutamyl-gamma-aminobutyrate hydrolase family protein
SESEC_RS01045	6.6311	0.09793324818108064	0.6596332675899325	0.8441227408693924	no	SESEC_RS01045	transglutaminase domain-containing protein
SESEC_RS04440	7.3056	0.09475920385555206	0.660046130710958	0.8441227408693924	no	rfbD	dTDP-4-dehydrorhamnose reductase
SESEC_RS06575	2.255	0.18453970688123356	0.6607493828574849	0.8442993044193886	no	SESEC_RS06575	DUF3284 domain-containing protein
SESEC_RS03280	1.4604	-0.270308942802034	0.661060929939999	0.8442993044193886	no	SESEC_RS03280	pneumococcal-type histidine triad protein
SESEC_RS04135	9.2341	-0.09012710090225082	0.6630642773519461	0.8462967516102374	no	ezrA	septation ring formation regulator EzrA
SESEC_RS06090	3.5905	0.1394276288437553	0.6635826382231533	0.846397457760128	no	SESEC_RS06090	LysR family transcriptional regulator
SESEC_RS01190	10.2024	0.08887330886630447	0.6658326563207836	0.8487052919085567	no	SESEC_RS01190	TIGR00266 family protein
SESEC_RS06025	5.675	-0.10551416061180278	0.6663262388698377	0.8487727090365789	no	SESEC_RS06025	hypothetical protein
SESEC_RS01760	5.35	-0.10570272457729414	0.6682616806021067	0.8501983776618938	no	SESEC_RS01760	Asp23/Gls24 family envelope stress response protein
SESEC_RS04755	5.8402	0.10207093005658843	0.6686669715869571	0.8501983776618938	no	SESEC_RS04755	hypothetical protein
SESEC_RS09055	5.2668	-0.10575301148103458	0.6687697518991532	0.8501983776618938	no	SESEC_RS09055	C39 family peptidase
SESEC_RS01010	7.705	-0.09088858344578579	0.6699770078526582	0.851111855920888	no	tgt	tRNA guanosine(34) transglycosylase Tgt
SESEC_RS06625	4.5969	0.11373848315706006	0.6705558570260873	0.851111855920888	no	SESEC_RS06625	pseudouridine synthase
SESEC_RS06030	6.7879	-0.09474666701664348	0.6708140172834414	0.851111855920888	no	parE	DNA topoisomerase IV subunit B
SESEC_RS02985	7.0336	0.09322826875596797	0.6725329580454563	0.8527310580615859	no	SESEC_RS02985	TlyA family RNA methyltransferase
SESEC_RS07655	5.2352	-0.1063410808058825	0.6744721580415027	0.8534944014820648	no	SESEC_RS07655	ATP-binding cassette domain-containing protein
SESEC_RS07555	9.5187	0.08659546008334922	0.6745627219924052	0.8534944014820648	no	SESEC_RS07555	GntP family permease
SESEC_RS06595	5.5397	0.09904242293640615	0.6748376931829196	0.8534944014820648	no	SESEC_RS06595	DUF871 domain-containing protein
SESEC_RS02270	3.6653	0.13123190691866324	0.6749075666963575	0.8534944014820648	no	SESEC_RS02270	PRD domain-containing protein
SESEC_RS09490	6.2353	0.0943888380730984	0.6785782708079204	0.8575733264934743	no	SESEC_RS09490	winged helix-turn-helix transcriptional regulator
SESEC_RS09780	6.1889	-0.09348615512716837	0.6792220852067652	0.8575870235222159	no	SESEC_RS09780	CPBP family intramembrane metalloprotease
SESEC_RS06590	6.9408	-0.08918204407506447	0.6794796458436664	0.8575870235222159	no	SESEC_RS06590	PRD domain-containing protein
SESEC_RS06565	6.2752	0.09799692930672038	0.6803167218889792	0.8580812091409128	no	SESEC_RS06565	amino acid ABC transporter ATP-binding protein
SESEC_RS08270	2.4465	0.19224522613845224	0.6826089932491208	0.8604089797106065	no	ftsL	cell division protein FtsL
SESEC_RS02765	8.167	-0.0853890321323181	0.6833873732029359	0.8608267369449669	no	SESEC_RS02765	Crp/Fnr family transcriptional regulator
SESEC_RS02245	5.3186	-0.10004330805563141	0.6840661999114342	0.8611186281238055	no	SESEC_RS02245	DeoR/GlpR family DNA-binding transcription regulator
SESEC_RS02435	3.8908	0.1292643896856326	0.6850466672102902	0.8611451479314295	no	SESEC_RS02435	SagF family protein
SESEC_RS08425	8.6829	-0.0844982739811621	0.6856171312881293	0.8611451479314295	no	SESEC_RS08425	iron ABC transporter permease
SESEC_RS02000	8.2344	0.08503904584347845	0.6859278766171922	0.8611451479314295	no	dnaJ	molecular chaperone DnaJ
SESEC_RS08680	3.2095	-0.14900307452575728	0.6873242278595298	0.8611451479314295	no	rsmG	16S rRNA (guanine(527)-N(7))-methyltransferase RsmG
SESEC_RS09135	6.7679	-0.08886800063412355	0.6879856985463987	0.8611451479314295	no	SESEC_RS09135	bifunctional hydroxymethylpyrimidine kinase/phosphomethylpyrimidine kinase
SESEC_RS09375	6.4297	0.09246555028019789	0.6882199943055813	0.8611451479314295	no	def	peptide deformylase
SESEC_RS01020	-0.7509	-0.4162940373531591	0.688558425656491	0.8611451479314295	no	SESEC_RS01020	LPXTG cell wall anchor domain-containing protein
SESEC_RS03610	-0.2491	-0.4162940373531591	0.688558425656491	0.8611451479314295	no	SESEC_RS03610	head-tail adaptor protein
SESEC_RS04540	-0.0148	-0.4162940373531591	0.688558425656491	0.8611451479314295	no	rpmI	50S ribosomal protein L35
SESEC_RS09015	0.0678	-0.4162940373531591	0.688558425656491	0.8611451479314295	no	SESEC_RS09015	hypothetical protein
SESEC_RS04535	6.3661	-0.09013667846702153	0.6892240407719874	0.8613468358957418	no	infC	translation initiation factor IF-3
SESEC_RS05880	10.3855	-0.08195029821093665	0.6898791080157212	0.8613468358957418	no	SESEC_RS05880	ABC transporter permease
SESEC_RS09315	5.7014	0.09342231850018935	0.6900613539912407	0.8613468358957418	no	SESEC_RS09315	NYN domain-containing protein
SESEC_RS07620	8.8521	0.08260989852758865	0.6916705125615599	0.8627962481823603	no	SESEC_RS07620	PhoH family protein
SESEC_RS07845	5.2969	-0.09536588152728653	0.6925657954139262	0.8633538653509526	no	SESEC_RS07845	response regulator transcription factor
SESEC_RS04395	10.7971	0.0807988382231455	0.6934898527526722	0.8639466082804959	no	rexB	ATP-dependent nuclease subunit B
SESEC_RS04025	7.8677	-0.0829721585515023	0.6940641701622194	0.8641031620765577	no	SESEC_RS04025	bifunctional oligoribonuclease/PAP phosphatase NrnA
SESEC_RS05430	5.2281	0.09663726356245189	0.6953218749906661	0.8642868009862407	no	SESEC_RS05430	L-threonylcarbamoyladenylate synthase
SESEC_RS08200	10.6393	-0.08034745850237898	0.695542424020826	0.8642868009862407	no	pbp1a	penicillin-binding protein PBP1A
SESEC_RS06385	9.547	-0.08077380082137216	0.6955579135662892	0.8642868009862407	no	SESEC_RS06385	dTDP-4-dehydrorhamnose 3,5-epimerase family protein
SESEC_RS01680	12.5681	-0.07958182772662287	0.6969427104169623	0.864665167398075	no	SESEC_RS01680	FAD-containing oxidoreductase
SESEC_RS03555	3.4932	-0.12826414642187625	0.6969633405754724	0.864665167398075	no	SESEC_RS03555	site-specific DNA-methyltransferase
SESEC_RS04560	6.4737	-0.08726680982484682	0.6973584508579529	0.864665167398075	no	SESEC_RS04560	LTA synthase family protein
SESEC_RS09540	9.1918	0.08038403916357462	0.697658188025238	0.864665167398075	no	SESEC_RS09540	replication-associated recombination protein A
SESEC_RS03945	3.9637	0.11371090761485772	0.6987674725719387	0.86534718408036	no	SESEC_RS03945	LPXTG cell wall anchor domain-containing protein
SESEC_RS05420	9.2164	-0.07997845623305322	0.699107070835431	0.86534718408036	no	SESEC_RS05420	serine hydroxymethyltransferase
SESEC_RS09465	10.6211	0.078957118252874825	0.700590583401938	0.8660895464814905	no	sezV	surface antigen transcriptional activator SezV
SESEC_RS08360	2.8899	0.1435923288687904	0.7006061855753698	0.8660895464814905	no	yabA	DNA replication initiation control protein YabA
SESEC_RS04040	6.7593	0.08513987639355129	0.7014865618470687	0.8666216280419848	no	SESEC_RS04040	flavodoxin
SESEC_RS03925	5.1942	-0.0955965822105531	0.7030736158251513	0.8677052221456019	no	SESEC_RS03925	DUF5590 domain-containing protein
SESEC_RS01500	4.4436	-0.10543825194893407	0.7052617948047505	0.8677052221456019	no	rimI	ribosomal protein S18-alanine N-acetyltransferase
SESEC_RS07005	1.2338	-0.22110739217150902	0.7054934995417496	0.8677052221456019	no	SESEC_RS07005	hypothetical protein
SESEC_RS09990	1.4061	-0.22110739217150902	0.7054934995417496	0.8677052221456019	no	SESEC_RS09990	ABC transporter permease
SESEC_RS08185	5.2124	0.09733289160795891	0.7078335170146716	0.8677052221456019	no	gpsB	cell division regulator GpsB
SESEC_RS09240	3.9906	-0.11118538836040799	0.7091470897591435	0.8677052221456019	no	SESEC_RS09240	toll/interleukin-1 receptor domain-containing protein
SESEC_RS02130	2.682	-0.14674406015456926	0.7096389653117011	0.8677052221456019	no	SESEC_RS02130	hypothetical protein
SESEC_RS07745	10.4423	-0.0765002425741399	0.709649667990022	0.8677052221456019	no	glmU	bifunctional UDP-N-acetylglucosamine diphosphorylase/glucosamine-1-phosphate N-acetyltransferase GlmU
SESEC_RS04940	9.1622	-0.07693267343882068	0.7099012264785183	0.8677052221456019	no	SESEC_RS04940	ABC transporter permease
SESEC_RS01585	5.0995	0.09289540775516429	0.7115588300536432	0.8677052221456019	no	SESEC_RS01585	pyridoxamine 5'-phosphate oxidase family protein
SESEC_RS00265	1.6499	-0.18615766785841498	0.7122492265324356	0.8677052221456019	no	purK	5-(carboxyamino)imidazole ribonucleotide synthase
SESEC_RS00330	7.9051	-0.07816685316619269	0.7125774194925963	0.8677052221456019	no	SESEC_RS00330	MATE family efflux transporter
SESEC_RS03515	-0.367	0.5546853688986731	0.7130476421138772	0.8677052221456019	no	SESEC_RS03515	VRR-NUC domain-containing protein
SESEC_RS04070	-1.4071	0.5546853688986731	0.7130476421138772	0.8677052221456019	no	SESEC_RS04070	helix-turn-helix transcriptional regulator
SESEC_RS04325	-0.9033	0.5546853688986731	0.7130476421138772	0.8677052221456019	no	SESEC_RS04325	IdeS/Mac family cysteine endopeptidase
SESEC_RS04375	-1.2894	0.5546853688986731	0.7130476421138772	0.8677052221456019	no	SESEC_RS04375	DUF4956 domain-containing protein
SESEC_RS05315	-0.1654	0.5546853688986731	0.7130476421138772	0.8677052221456019	no	SESEC_RS05315	site-specific integrase
SESEC_RS07380	-0.1654	0.5546853688986731	0.7130476421138772	0.8677052221456019	no	SESEC_RS07380	radical SAM protein
SESEC_RS08780	-0.8226	0.5546853688986731	0.7130476421138772	0.8677052221456019	no	SESEC_RS08780	hypothetical protein
SESEC_RS09035	-0.2129	0.5546853688986731	0.7130476421138772	0.8677052221456019	no	SESEC_RS09035	hypothetical protein
SESEC_RS09585	-0.2622	0.5546853688986731	0.7130476421138772	0.8677052221456019	no	SESEC_RS09585	LPXTG cell wall anchor domain-containing protein
SESEC_RS09755	-0.5426	0.5546853688986731	0.7130476421138772	0.8677052221456019	no	SESEC_RS09755	thioredoxin family protein
SESEC_RS10855	-0.4229	0.5546853688986731	0.7130476421138772	0.8677052221456019	no	SESEC_RS10855	hypothetical protein
SESEC_RS04700	7.1405	-0.08007653570084017	0.7131762028330674	0.8677052221456019	no	pcrA	DNA helicase PcrA
SESEC_RS06455	6.3671	-0.08185832133390844	0.7136430775395608	0.8677251056446932	no	miaA	tRNA (adenosine(37)-N6)-dimethylallyltransferase MiaA
SESEC_RS04405	2.8104	0.16070293877947534	0.7142633920142745	0.8679314151542541	no	SESEC_RS04405	aminotransferase
SESEC_RS04115	2.8848	0.13054270456255773	0.7147704570827292	0.8679999371635161	no	tnpA	IS200/IS605 family transposase
SESEC_RS06395	9.3539	0.07516424487371656	0.7158578664628553	0.8684658230889043	no	SESEC_RS06395	FAD-dependent oxidoreductase
SESEC_RS02500	11.2342	0.07447230207914024	0.7160559330556491	0.8684658230889043	no	SESEC_RS02500	hypothetical protein
SESEC_RS02505	7.457	-0.077571047709052	0.7170419025196931	0.8686108219330578	no	SESEC_RS02505	YSIRK signal domain/LPXTG anchor domain surface protein
SESEC_RS03980	6.2619	0.08125884943070792	0.7172357546814463	0.8686108219330578	no	SESEC_RS03980	SIS domain-containing protein
SESEC_RS03065	5.329	0.08875825145082786	0.7177075946860072	0.8686108219330578	no	SESEC_RS03065	hypothetical protein
SESEC_RS09455	9.5643	0.07466919534073455	0.7179794540588931	0.8686108219330578	no	SESEC_RS09455	bifunctional (p)ppGpp synthetase/guanosine-3',5'-bis(diphosphate) 3'-pyrophosphohydrolase
SESEC_RS01310	10.5686	0.07320616881983848	0.72118592353889	0.871425940746342	no	SESEC_RS01310	N-acetylmannosamine-6-phosphate 2-epimerase
SESEC_RS04570	6.6833	0.07908856025598131	0.7215847405305736	0.871425940746342	no	aroD	type I 3-dehydroquinate dehydratase
SESEC_RS03085	8.4146	-0.07466781799572995	0.7216637463605481	0.871425940746342	no	SESEC_RS03085	D-alanine--D-alanine ligase
SESEC_RS05645	8.2424	-0.07425944998332856	0.7238663368012829	0.8735379477940294	no	SESEC_RS05645	leucine-rich repeat domain-containing protein
SESEC_RS05065	0.7995	-0.28341708816140576	0.7248797549269316	0.8736660876027974	no	SESEC_RS05065	Blp family class II bacteriocin
SESEC_RS10275	0.6025	-0.28341708816140576	0.7248797549269316	0.8736660876027974	no	SESEC_RS10275	helix-turn-helix transcriptional regulator
SESEC_RS00060	4.7364	-0.09533960676246377	0.7273182413890852	0.8760568686149957	no	tilS	tRNA lysidine(34) synthetase TilS
SESEC_RS07725	6.9466	0.07581020819329609	0.7278530407362205	0.8761530977862255	no	SESEC_RS07725	metal-dependent transcriptional regulator
SESEC_RS04595	6.2176	-0.07871479836914604	0.7285157045146219	0.8764030274173403	no	SESEC_RS04595	cysteine desulfurase family protein
SESEC_RS04145	6.854	-0.07509144910333551	0.7305541082580576	0.8783066245349681	no	SESEC_RS04145	DUF1694 domain-containing protein
SESEC_RS03020	4.8081	-0.09792269128632593	0.731748111580524	0.8791933018740419	no	SESEC_RS03020	HU family DNA-binding protein
SESEC_RS10215	11.0212	0.07000658576864498	0.7325420968830255	0.8795603177848982	no	SESEC_RS10215	trypsin-like peptidase domain-containing protein
SESEC_RS07740	7.8991	-0.07216345976481368	0.7335665747988251	0.8795603177848982	no	SESEC_RS07740	NUDIX hydrolase
SESEC_RS01415	3.9938	-0.10772848412913627	0.7350599240739534	0.8795603177848982	no	rpsL	30S ribosomal protein S12
SESEC_RS04610	3.5369	0.11206328966310118	0.7363834194396051	0.8795603177848982	no	SESEC_RS04610	IdeS/Mac family cysteine endopeptidase
SESEC_RS02295	7.2234	-0.07217311360014414	0.7368519172016176	0.8795603177848982	no	SESEC_RS02295	trimeric intracellular cation channel family protein
SESEC_RS02820	2.6735	-0.14341816749888855	0.7368932161876001	0.8795603177848982	no	SESEC_RS02820	YutD family protein
SESEC_RS05505	7.3562	0.07255678430570042	0.7369297237303924	0.8795603177848982	no	SESEC_RS05505	GTP pyrophosphokinase family protein
SESEC_RS08265	9.5786	-0.06931051606618001	0.7374313031919244	0.8795603177848982	no	pbp2X	penicillin-binding protein PBP2X
SESEC_RS05790	0.7526	-0.2295488741509696	0.737940300714912	0.8795603177848982	no	SESEC_RS05790	hypothetical protein
SESEC_RS06535	-0.6907	0.37575013281267805	0.7384690127686189	0.8795603177848982	no	dltC	D-alanine--poly(phosphoribitol) ligase subunit DltC
SESEC_RS10065	6.6262	-0.07402836473588076	0.7387590974642931	0.8795603177848982	no	SESEC_RS10065	DHH family phosphoesterase
SESEC_RS01320	10.6827	0.0682361752213286	0.7392412040111641	0.8795603177848982	no	SESEC_RS01320	sugar ABC transporter permease
SESEC_RS08870	10.6904	-0.06806191213535324	0.7398099559932638	0.8795603177848982	no	SESEC_RS08870	cysteine desulfurase
SESEC_RS10435	0.3284	0.27365497032709285	0.7411948001691641	0.8795603177848982	no	SESEC_RS10435	DUF3042 family protein
SESEC_RS07345	4.5943	-0.08939702585899437	0.7412017915621265	0.8795603177848982	no	SESEC_RS07345	type II toxin-antitoxin system antitoxin PezA
SESEC_RS03755	0.1814	-0.41261065968792093	0.7419757155764434	0.8795603177848982	no	SESEC_RS03755	hypothetical protein
SESEC_RS08345	-0.964	-0.41261065968792093	0.7419757155764434	0.8795603177848982	no	SESEC_RS08345	bacteriocin
SESEC_RS10940	-0.722	-0.41261065968792093	0.7419757155764434	0.8795603177848982	no	SESEC_RS10940	reverse transcriptase/maturase family protein
SESEC_RS05500	7.7474	0.0698272460165573	0.742649103358345	0.8795603177848982	no	SESEC_RS05500	NAD kinase
SESEC_RS05135	5.8557	-0.0766075897652124	0.7427060592888861	0.8795603177848982	no	citG	triphosphoribosyl-dephospho-CoA synthase CitG
SESEC_RS01690	0.5565	0.3087607459184175	0.7429508449950363	0.8795603177848982	no	SESEC_RS01690	LPXTG cell wall anchor domain-containing protein
SESEC_RS07365	0.4429	0.3087607459184175	0.7429508449950363	0.8795603177848982	no	SESEC_RS07365	toprim domain-containing protein
SESEC_RS04315	0.9594	-0.20034949831930024	0.743039546121552	0.8795603177848982	no	SESEC_RS04315	isopeptide-forming domain-containing fimbrial protein
SESEC_RS03175	1.9087	-0.1602981528124121	0.7430824214535405	0.8795603177848982	no	SESEC_RS03175	pseudouridine synthase
SESEC_RS02450	6.4977	0.0728627863815127	0.7434705074526554	0.8795603177848982	no	SESEC_RS02450	ABC transporter permease
SESEC_RS06065	6.5564	0.07299263333345393	0.744332548085281	0.8800395872389511	no	SESEC_RS06065	amidase
SESEC_RS02365	10.2524	0.06666488585181908	0.7459523251208194	0.8812007070810853	no	nagA	N-acetylglucosamine-6-phosphate deacetylase
SESEC_RS00665	2.2865	0.13654615785661328	0.7465726913484686	0.8812007070810853	no	SESEC_RS00665	ATP-binding cassette domain-containing protein
SESEC_RS01300	8.8422	0.0669703279489236	0.7468064428312905	0.8812007070810853	no	SESEC_RS01300	PTS glucose transporter subunit IIA
SESEC_RS05655	6.7885	0.07151982152250658	0.7471447324316783	0.8812007070810853	no	yihA	ribosome biogenesis GTP-binding protein YihA/YsxC
SESEC_RS01560	1.9892	0.16055097746386307	0.7482045450388296	0.8819106204068456	no	SESEC_RS01560	thioester-forming surface-anchored protein
SESEC_RS06920	6.0782	0.07414887540113127	0.749540678248295	0.8829451659365236	no	SESEC_RS06920	Tex family protein
SESEC_RS08655	7.8559	-0.06748875811941701	0.7500117901875107	0.8829600904041234	no	SESEC_RS08655	HAMP domain-containing histidine kinase
SESEC_RS05215	5.2034	0.07993411607166916	0.7511080352100632	0.8835381469194131	no	SESEC_RS05215	sensor histidine kinase
SESEC_RS00325	7.6979	0.06793545018551438	0.7514202931744541	0.8835381469194131	no	thrC	threonine synthase
SESEC_RS01210	7.1207	-0.06793784185534658	0.7525112913243795	0.88428111475946	no	SESEC_RS01210	LytTR family DNA-binding domain-containing protein
SESEC_RS04680	3.9256	-0.1018273700028539	0.7534974629916243	0.8849000693426027	no	SESEC_RS04680	amino acid ABC transporter ATP-binding protein
SESEC_RS09670	3.8079	0.10257207193238584	0.7546081208042523	0.8856643757885374	no	SESEC_RS09670	class C sortase
SESEC_RS05060	5.7967	0.07289782419359729	0.7562060521529625	0.8869993035606614	no	SESEC_RS05060	ABC transporter permease subunit
SESEC_RS04415	4.049	-0.08938135465608996	0.7575430987367269	0.8880267852507218	no	rpsU	30S ribosomal protein S21
SESEC_RS07700	10.3582	0.06314096647739852	0.7584295145661557	0.8885250882326131	no	SESEC_RS07700	DNA translocase FtsK
SESEC_RS03860	9.3267	0.06362499907043467	0.759399698567823	0.8888268866808848	no	ppc	phosphoenolpyruvate carboxylase
SESEC_RS10140	3.7851	-0.09619691050167807	0.7596101014936326	0.8888268866808848	no	yaaA	S4 domain-containing protein YaaA
SESEC_RS08170	4.947	0.08133228955989089	0.7613403398568881	0.889750609737464	no	SESEC_RS08170	S-ribosylhomocysteine lyase
SESEC_RS07290	8.1645	0.06384246065465124	0.7617609370563904	0.889750609737464	no	SESEC_RS07290	ROK family transcriptional regulator
SESEC_RS02980	7.9298	-0.06439395274029085	0.7617854389704455	0.889750609737464	no	SESEC_RS02980	polyprenyl synthetase family protein
SESEC_RS09665	5.8907	0.07186877838078912	0.7623594164637358	0.8898813552176698	no	SESEC_RS09665	SpaA isopeptide-forming pilin-related protein
SESEC_RS09620	4.4594	-0.0807883340560658	0.7636828168599867	0.8908861933811838	no	SESEC_RS09620	PTS sugar transporter subunit IIC
SESEC_RS08145	8.2268	0.06305110055281421	0.7641962247322037	0.8909454775025571	no	fmt	methionyl-tRNA formyltransferase
SESEC_RS01520	5.8496	-0.06914473238431573	0.7659349907544855	0.8924324211694732	no	SESEC_RS01520	NAD(P)/FAD-dependent oxidoreductase
SESEC_RS05660	8.8952	0.0611268850315298	0.7690244528282184	0.8949481163310316	no	clpX	ATP-dependent Clp protease ATP-binding subunit ClpX
SESEC_RS10985	2.3536	0.1321815890725256	0.7690610239096811	0.8949481163310316	no	SESEC_RS10985	DUF2974 domain-containing protein
SESEC_RS08120	5.9059	-0.06851702424473084	0.769488100022943	0.8949481163310316	no	liaF	cell wall-active antibiotics response protein LiaF
SESEC_RS09320	7.5591	0.06196510359290754	0.7710061775338822	0.89617253948718	no	rlmB	23S rRNA (guanosine(2251)-2'-O)-methyltransferase RlmB
SESEC_RS07245	5.5503	-0.06888878742066086	0.7726718786901782	0.8975669712649477	no	coaE	dephospho-CoA kinase
SESEC_RS03955	8.217	0.05956722900611408	0.7761888074788815	0.9011088868018841	no	SESEC_RS03955	YvcK family protein
SESEC_RS06820	0.2627	-0.2507217787780821	0.777845945494069	0.9019453889353264	no	SESEC_RS06820	TNT domain-containing protein
SESEC_RS08315	0.1147	-0.2507217787780821	0.777845945494069	0.9019453889353264	no	SESEC_RS08315	LPXTG cell wall anchor domain-containing protein
SESEC_RS00915	11.6376	-0.05689218108512327	0.7810087248220273	0.9046892633506936	no	SESEC_RS00915	LPXTG cell wall anchor domain-containing protein
SESEC_RS08530	7.9799	0.05845324961219483	0.7813993353651452	0.9046892633506936	no	scpB	SMC-Scp complex subunit ScpB
SESEC_RS00590	8.0916	0.05871833224662466	0.781621461171108	0.9046892633506936	no	ispE	4-(cytidine 5'-diphospho)-2-C-methyl-D-erythritol kinase
SESEC_RS06450	8.4532	-0.05695283853874054	0.7852521378673143	0.908345716235704	no	hflX	GTPase HflX
SESEC_RS09900	3.0637	0.10433419313849393	0.7862478062555741	0.9089515455271523	no	argR	arginine repressor
SESEC_RS06635	3.716	-0.08878119064271392	0.7868600797385223	0.9091136854087547	no	SESEC_RS06635	MFS transporter
SESEC_RS02445	6.2907	-0.05950397495432261	0.7917709677380346	0.9138215857481549	no	SESEC_RS02445	SagG family ABC transporter permease subunit
SESEC_RS06880	6.4181	-0.05867418170036973	0.7919445744633146	0.9138215857481549	no	SESEC_RS06880	peptidase U32 family protein
SESEC_RS00705	6.0364	-0.06035739799983177	0.7926897009261693	0.9138215857481549	no	SESEC_RS00705	class I SAM-dependent methyltransferase
SESEC_RS04455	4.6896	0.07036642196323686	0.792832746513586	0.9138215857481549	no	SESEC_RS04455	ABC transporter permease
SESEC_RS01390	4.8569	0.06894861302580006	0.7951900802069805	0.9159904871283759	no	SESEC_RS01390	thiamine diphosphokinase
SESEC_RS05555	6.3806	-0.05794906071868161	0.7959566268911854	0.9163254413582924	no	SESEC_RS05555	ClC family H(+)/Cl(-) exchange transporter
SESEC_RS09300	4.8743	-0.07094097263081535	0.79763827799553	0.9170402975409876	no	rpsI	30S ribosomal protein S9
SESEC_RS06480	12.5732	0.05232890262980938	0.7978800250000849	0.9170402975409876	no	SESEC_RS06480	extracellular solute-binding protein
SESEC_RS07830	6.3221	0.05901635776053012	0.7980059910065915	0.9170402975409876	no	SESEC_RS07830	nucleoside phosphorylase
SESEC_RS07440	5.7343	-0.05892575100239125	0.7993947003426422	0.918088367835378	no	SESEC_RS07440	ISL3-like element ISSeq1 family transposase
SESEC_RS08260	8.3836	0.05300338671780186	0.8009531254490434	0.9193299878515243	no	mraY	phospho-N-acetylmuramoyl-pentapeptide-transferase
SESEC_RS08930	4.57	-0.06593877738573894	0.8028155670446009	0.920015897395298	no	SESEC_RS08930	ISLre2 family transposase
SESEC_RS01360	6.9231	-0.054334891325279286	0.8033291496281506	0.920015897395298	no	SESEC_RS01360	TatD family hydrolase
SESEC_RS09750	6.7841	-0.05484993769791395	0.8036416699618635	0.920015897395298	no	SESEC_RS09750	DUF4479 and tRNA-binding domain-containing protein
SESEC_RS05625	8.116	0.05214675090601952	0.8037927130000629	0.920015897395298	no	SESEC_RS05625	DNA/RNA non-specific endonuclease
SESEC_RS08470	5.0381	0.0615435188645493	0.8043484633265264	0.920015897395298	no	SESEC_RS08470	ECF transporter S component
SESEC_RS00855	1.044	0.16008387645900488	0.8062806195787277	0.920015897395298	no	SESEC_RS00855	ATP-binding cassette domain-containing protein
SESEC_RS02860	1.7499	0.16008387645900488	0.8062806195787277	0.920015897395298	no	SESEC_RS02860	DUF3165 family protein
SESEC_RS07230	1.0245	0.16008387645900488	0.8062806195787277	0.920015897395298	no	secG	preprotein translocase subunit SecG
SESEC_RS01620	4.3217	-0.0666705464547469	0.8065955158363534	0.920015897395298	no	SESEC_RS01620	serine hydrolase domain-containing protein
SESEC_RS00980	11.7969	0.04994902059243227	0.8070309668652015	0.920015897395298	no	polA	DNA polymerase I
SESEC_RS08330	9.4717	-0.050247123836618196	0.8077041795515603	0.920015897395298	no	glpK	glycerol kinase GlpK
SESEC_RS08700	4.7589	0.06485207227427303	0.8087890512764174	0.920015897395298	no	brnQ	branched-chain amino acid transport system II carrier protein
SESEC_RS06545	8.0471	-0.050473881085949066	0.8105622764975491	0.920015897395298	no	dltA	D-alanine--poly(phosphoribitol) ligase subunit DltA
SESEC_RS08545	5.003	-0.06009366562069308	0.8106029901587789	0.920015897395298	no	SESEC_RS08545	CBS domain-containing protein
SESEC_RS08460	6.4866	0.054175697604723676	0.8108179826284818	0.920015897395298	no	SESEC_RS08460	TIGR01212 family radical SAM protein
SESEC_RS04600	7.133	-0.051413022831791076	0.8122850364637918	0.920015897395298	no	thiI	tRNA 4-thiouridine(8) synthase ThiI
SESEC_RS05445	5.4574	-0.056596616863519515	0.8125904868987515	0.920015897395298	no	SESEC_RS05445	thymidine kinase
SESEC_RS08095	9.5578	0.04894394341248352	0.8130932162620801	0.920015897395298	no	cysK	cysteine synthase A
SESEC_RS00135	-1.3126	-0.40194396156015033	0.8148077893952372	0.920015897395298	no	SESEC_RS00135	tRNA-Arg
SESEC_RS02255	-1.3126	-0.40194396156015033	0.8148077893952372	0.920015897395298	no	lacB	galactose-6-phosphate isomerase subunit LacB
SESEC_RS02590	-1.1042	-0.40194396156015033	0.8148077893952372	0.920015897395298	no	SESEC_RS02590	secretion protein
SESEC_RS03605	-1.7049	-0.40194396156015033	0.8148077893952372	0.920015897395298	no	SESEC_RS03605	head-tail connector protein
SESEC_RS04605	-1.2042	-0.40194396156015033	0.8148077893952372	0.920015897395298	no	SESEC_RS04605	lipoprotein
SESEC_RS07535	-1.7049	-0.40194396156015033	0.8148077893952372	0.920015897395298	no	dcm	DNA (cytosine-5-)-methyltransferase
SESEC_RS07985	-1.5607	-0.40194396156015033	0.8148077893952372	0.920015897395298	no	SESEC_RS07985	Blp family class II bacteriocin
SESEC_RS08950	-1.7049	-0.40194396156015033	0.8148077893952372	0.920015897395298	no	mobC	plasmid mobilization relaxosome protein MobC
SESEC_RS10925	-0.9246	-0.40194396156015033	0.8148077893952372	0.920015897395298	no	SESEC_RS10925	recombinase family protein
SESEC_RS02865	8.1129	-0.049772284428086636	0.8149258156575173	0.920015897395298	no	murD	UDP-N-acetylmuramoyl-L-alanine--D-glutamate ligase
SESEC_RS04615	1.8538	0.12000712612921069	0.8173085203523579	0.9217071017439751	no	SESEC_RS04615	hypothetical protein
SESEC_RS03965	9.0305	-0.04780423633795155	0.8175267281548256	0.9217071017439751	no	SESEC_RS03965	C69 family dipeptidase
SESEC_RS05620	7.7475	0.04911864078897484	0.8178595207063621	0.9217071017439751	no	SESEC_RS05620	polysaccharide deacetylase family protein
SESEC_RS04400	11.1072	-0.04688044084659867	0.8189163472310738	0.9218826924326987	no	addA	helicase-exonuclease AddAB subunit AddA
SESEC_RS02810	2.501	0.1031092024791235	0.8194005919190783	0.9218826924326987	no	coaD	pantetheine-phosphate adenylyltransferase
SESEC_RS04760	6.8272	-0.05009846542653955	0.8199998562179642	0.9218826924326987	no	SESEC_RS04760	aromatic acid exporter family protein
SESEC_RS05435	6.5534	0.05036644212511815	0.8201523888940239	0.9218826924326987	no	prmC	peptide chain release factor N(5)-glutamine methyltransferase
SESEC_RS07200	2.9247	-0.09026450542625755	0.8204085850621212	0.9218826924326987	no	SESEC_RS07200	Rgg/GadR/MutR family transcriptional regulator
SESEC_RS05015	11.1116	-0.046203146918422984	0.8214324145942452	0.9219225446231951	no	SESEC_RS05015	diacylglycerol kinase family lipid kinase
SESEC_RS07885	9.0885	0.04665771057517642	0.8217988545088334	0.9219225446231951	no	SESEC_RS07885	glycoside hydrolase family 1 protein
SESEC_RS03865	7.7181	-0.04797580865803862	0.8218800670394735	0.9219225446231951	no	SESEC_RS03865	FtsW/RodA/SpoVE family cell cycle protein
SESEC_RS01385	7.1808	0.0483654124330158	0.8237744166219821	0.9234298183477093	no	rpe	ribulose-phosphate 3-epimerase
SESEC_RS03010	7.4483	-0.04737884424433259	0.824563964848693	0.9234298183477093	no	SESEC_RS03010	SGNH/GDSL hydrolase family protein
SESEC_RS00310	11.6935	-0.045182735974826735	0.8252172103214696	0.9234298183477093	no	SESEC_RS00310	zinc-dependent alcohol dehydrogenase family protein
SESEC_RS00820	1.7384	-0.13362621674611805	0.8254990344237011	0.9234298183477093	no	groES	co-chaperone GroES
SESEC_RS06345	5.5981	0.05185786882308043	0.8270240915942748	0.9234298183477093	no	SESEC_RS06345	ABC transporter ATP-binding protein
SESEC_RS07835	6.2339	0.05054920326075753	0.8272235570741339	0.9234298183477093	no	SESEC_RS07835	shikimate dehydrogenase
SESEC_RS01125	6.0636	-0.05000923375881191	0.827439427635788	0.9234298183477093	no	SESEC_RS01125	5-formyltetrahydrofolate cyclo-ligase
SESEC_RS01595	5.8804	-0.05000923375881191	0.827439427635788	0.9234298183477093	no	SESEC_RS01595	Crp/Fnr family transcriptional regulator
SESEC_RS09695	6.6666	-0.04805518220172839	0.8275388714787884	0.9234298183477093	no	hslO	Hsp33 family molecular chaperone HslO
SESEC_RS04980	5.2728	-0.05796305376492645	0.8282868955298721	0.9237293345631347	no	SESEC_RS04980	aspartate-semialdehyde dehydrogenase
SESEC_RS01565	6.3457	0.04857565930281341	0.8292120844237989	0.9242259690973591	no	SESEC_RS01565	helix-turn-helix domain-containing protein
SESEC_RS05570	5.2819	0.05306127220408789	0.8321235626181556	0.9269346336625608	no	SESEC_RS05570	ABC transporter permease
SESEC_RS03025	6.168	-0.04818105298341364	0.8328913553038458	0.9270800273321393	no	SESEC_RS03025	ADP-ribosyltransferase
SESEC_RS00615	9.5503	0.04344505572836817	0.8332167846894774	0.9270800273321393	no	pbp1b	penicillin-binding protein PBP1B
SESEC_RS03625	2.2561	-0.08805714421815852	0.8356378199727443	0.9289365935379457	no	SESEC_RS03625	hypothetical protein
SESEC_RS01975	8.0696	0.043407012715933314	0.8366465735435705	0.9289365935379457	no	SESEC_RS01975	D-alanyl-D-alanine carboxypeptidase family protein
SESEC_RS00010	8.104	0.0434522468717558	0.8369295703382027	0.9289365935379457	no	dnaN	DNA polymerase III subunit beta
SESEC_RS00910	11.8798	0.04207155350470503	0.8370330272468837	0.9289365935379457	no	SESEC_RS00910	helix-turn-helix domain-containing protein
SESEC_RS00765	10.8544	-0.04209997591567313	0.8372969503540362	0.9289365935379457	no	ahpC	alkyl hydroperoxide reductase subunit C
SESEC_RS07450	3.0701	-0.07976067710478679	0.8385820476496547	0.9298267264094616	no	SESEC_RS07450	nucleotidyl transferase AbiEii/AbiGii toxin family protein
SESEC_RS00760	12.6359	-0.04122989133456778	0.8400758034008242	0.930127601549215	no	ahpF	alkyl hydroperoxide reductase subunit F
SESEC_RS05005	3.1079	-0.0741634566147443	0.8401439863941157	0.930127601549215	no	SESEC_RS05005	ABC-F family ATP-binding cassette domain-containing protein
SESEC_RS06045	5.6304	0.04782235888081883	0.8415462731953758	0.930127601549215	no	SESEC_RS06045	uracil-DNA glycosylase
SESEC_RS02125	7.9323	-0.04236009957352632	0.8419921158259138	0.930127601549215	no	SESEC_RS02125	LCP family protein
SESEC_RS04125	7.3923	0.04245217343429066	0.8423288850601813	0.930127601549215	no	SESEC_RS04125	HAD-IA family hydrolase
SESEC_RS06365	8.2331	0.04168242017109259	0.842968374110368	0.930127601549215	no	SESEC_RS06365	tetratricopeptide repeat protein
SESEC_RS04110	12.647	0.04033687585460691	0.8434912013307301	0.930127601549215	no	SESEC_RS04110	NADP-dependent glyceraldehyde-3-phosphate dehydrogenase
SESEC_RS04180	7.8052	0.041714829932080415	0.8437516762307019	0.930127601549215	no	SESEC_RS04180	diacylglycerol kinase family lipid kinase
SESEC_RS02845	8.196	0.04161552954314068	0.8437867539849463	0.930127601549215	no	SESEC_RS02845	ROK family glucokinase
SESEC_RS03660	0.0357	-0.19814419749397633	0.8442151042158559	0.930127601549215	no	SESEC_RS03660	phage holin family protein
SESEC_RS04915	10.2537	-0.04019912974309687	0.8448428101637244	0.930127601549215	no	deoC	deoxyribose-phosphate aldolase
SESEC_RS02440	6.0011	-0.044913112382067424	0.8450175960710917	0.930127601549215	no	SESEC_RS02440	ABC transporter ATP-binding protein
SESEC_RS06210	5.8313	-0.04534228928742781	0.8451315175031808	0.930127601549215	no	SESEC_RS06210	PTS sugar transporter subunit IIB
SESEC_RS03545	2.8242	0.0828979000041095	0.8482829574276743	0.933062807541805	no	SESEC_RS03545	hypothetical protein
SESEC_RS04090	7.9696	0.04041559759258272	0.8491046082994064	0.9334334906305118	no	nrdE	class 1b ribonucleoside-diphosphate reductase subunit alpha
SESEC_RS00755	6.9659	-0.04143533462078302	0.8506043782509131	0.9345487920771582	no	rpsB	30S ribosomal protein S2
SESEC_RS09650	9.2035	-0.038837345381602245	0.8513120983018047	0.93479310224018	no	SESEC_RS09650	adenylosuccinate synthase
SESEC_RS02380	1.3456	0.10611820451570805	0.8568792529480385	0.9403700519532321	no	SESEC_RS02380	hypothetical protein
SESEC_RS08365	7.9215	-0.037555654115753186	0.8584262495118743	0.9409445835772692	no	ricT	regulatory iron-sulfur-containing complex subunit RicT
SESEC_RS02400	8.203	0.03736232707779276	0.8592617718475475	0.9409445835772692	no	glyQ	glycine--tRNA ligase subunit alpha
SESEC_RS01445	3.509	-0.05767384413628128	0.8592830181619308	0.9409445835772692	no	SESEC_RS01445	aromatic acid exporter family protein
SESEC_RS02405	9.3512	0.03646372839410656	0.860286886513142	0.9409445835772692	no	glyS	glycine--tRNA ligase subunit beta
SESEC_RS00220	1.7318	-0.1014417182276775	0.8603340662926122	0.9409445835772692	no	SESEC_RS00220	phosphoribosylaminoimidazolesuccinocarboxamide synthase
SESEC_RS01250	1.2942	-0.1014417182276775	0.8603340662926122	0.9409445835772692	no	SESEC_RS01250	hypothetical protein
SESEC_RS01745	7.3752	-0.037369367063136455	0.8618783129474027	0.9420985418482961	no	SESEC_RS01745	Xaa-Pro peptidase family protein
SESEC_RS03015	5.7751	0.03990428870713146	0.864927228052423	0.9448949751724144	no	SESEC_RS03015	YpmS family protein
SESEC_RS03485	1.9152	0.08485307407447902	0.8664287534162198	0.9459987409748523	no	SESEC_RS03485	type III toxin-antitoxin system ToxN/AbiQ family toxin
SESEC_RS04830	9.8188	0.03427741587616521	0.8679033734105628	0.9470130217200018	no	SESEC_RS04830	M1 family metallopeptidase
SESEC_RS02465	5.2708	0.04093538458005214	0.8683411196041138	0.9470130217200018	no	SESEC_RS02465	hypothetical protein
SESEC_RS08205	10.3647	-0.03299429984560921	0.8724046653695086	0.9504456415575353	no	pepC	aminopeptidase C
SESEC_RS03910	8.0271	0.03396465402215448	0.8724755421981945	0.9504456415575353	no	ftsX	permease-like cell division protein FtsX
SESEC_RS00845	2.2883	-0.07003902785146174	0.876266991543088	0.9527705300045034	no	SESEC_RS00845	hypothetical protein
SESEC_RS02930	10.1481	0.03195592700192684	0.8764020962548486	0.9527705300045034	no	SESEC_RS02930	ATP-dependent Clp protease ATP-binding subunit
SESEC_RS05720	10.6457	0.03177452350092655	0.8769593045554918	0.9527705300045034	no	SESEC_RS05720	5'-nucleotidase C-terminal domain-containing protein
SESEC_RS10830	8.1191	-0.03249882882591481	0.8770417493687491	0.9527705300045034	no	SESEC_RS10830	glycohydrolase toxin TNT-related protein
SESEC_RS09405	8.7948	-0.03215835828234543	0.8770831514527438	0.9527705300045034	no	rseP	RIP metalloprotease RseP
SESEC_RS03915	6.4774	-0.03402608508455415	0.8793886414245229	0.9534604702568261	no	SESEC_RS03915	MBL fold metallo-hydrolase
SESEC_RS01205	7.8753	0.031922960980630355	0.8797724405938094	0.9534604702568261	no	SESEC_RS01205	sensor kinase
SESEC_RS09500	8.4308	-0.0316014577767421	0.8802626674084709	0.9534604702568261	no	SESEC_RS09500	16S rRNA (uracil(1498)-N(3))-methyltransferase
SESEC_RS05900	4.523	0.04280901393607793	0.8802919961599658	0.9534604702568261	no	SESEC_RS05900	carbamoyl phosphate synthase small subunit
SESEC_RS05220	5.8907	0.0345291237717051	0.8805258908262275	0.9534604702568261	no	xerS	tyrosine recombinase XerS
SESEC_RS02085	11.4993	-0.03071635366343598	0.8806885652060714	0.9534604702568261	no	SESEC_RS02085	PTS system mannose/fructose/sorbose family transporter subunit IID
SESEC_RS09920	6.4962	-0.03321745857670253	0.8823545493118559	0.9547274505475474	no	SESEC_RS09920	YitT family protein
SESEC_RS09205	10.6431	0.029959231731654695	0.8838773652200465	0.9556006521091442	no	SESEC_RS09205	diacylglycerol kinase family lipid kinase
SESEC_RS01740	11.0633	-0.029849125789712255	0.8841538743813577	0.9556006521091442	no	uvrA	excinuclease ABC subunit UvrA
SESEC_RS00230	4.6294	-0.039178551297244076	0.8851654415083816	0.9558533063292702	no	purF	amidophosphoribosyltransferase
SESEC_RS09335	9.3133	0.02977826335643308	0.8857765864508724	0.9558533063292702	no	cysS	cysteine--tRNA ligase
SESEC_RS03285	9.0095	-0.02988637197142741	0.8858765066447287	0.9558533063292702	no	metK	methionine adenosyltransferase
SESEC_RS03730	5.2078	0.03471171881754018	0.8872018157595946	0.9567473108359346	no	SESEC_RS03730	DUF1697 domain-containing protein
SESEC_RS03000	8.1132	0.02920244105525501	0.8900383729149699	0.9592691137292849	no	SESEC_RS03000	hypothetical protein
SESEC_RS09995	-0.4991	0.15760029295349529	0.8918828384415837	0.96029113927611	no	SESEC_RS09995	LPXTG cell wall anchor domain-containing protein
SESEC_RS01455	9.8578	-0.02791374464360119	0.8924620210446531	0.96029113927611	no	SESEC_RS01455	glutamine synthetase family protein
SESEC_RS03215	8.8901	-0.028170120208198642	0.8924824191610784	0.96029113927611	no	alaS	alanine--tRNA ligase
SESEC_RS03200	5.7965	-0.03283269119140379	0.8930991633024767	0.9603239968754589	no	SESEC_RS03200	HAD family hydrolase
SESEC_RS06325	11.1979	0.0272818898048436	0.893995555922692	0.9603239968754589	no	SESEC_RS06325	thiamine pyrophosphate-dependent dehydrogenase E1 component subunit alpha
SESEC_RS05415	7.0228	0.028979953035613452	0.8940087883684827	0.9603239968754589	no	SESEC_RS05415	nucleoid-associated protein
SESEC_RS04245	10.4332	-0.026831432248068127	0.8961566590738721	0.9620946072331537	no	atpD	F0F1 ATP synthase subunit beta
SESEC_RS02090	10.758	0.02650389258091133	0.8971820174416525	0.9626588109151101	no	SESEC_RS02090	PTS mannose/fructose/sorbose transporter subunit IIC
SESEC_RS02205	5.6944	-0.0310930159443831	0.8991171086737453	0.9641979684329808	no	rbfA	30S ribosome-binding factor RbfA
SESEC_RS09385	5.3085	0.03145270149779112	0.9008598607281142	0.9655292664231206	no	SESEC_RS09385	MarR family transcriptional regulator
SESEC_RS00335	4.7138	-0.035567669004806866	0.9022653634586367	0.9658425009640847	no	rpsJ	30S ribosomal protein S10
SESEC_RS00440	3.9694	0.04320414833565217	0.9025034527001229	0.9658425009640847	no	SESEC_RS00440	adenylate kinase
SESEC_RS01040	5.8714	-0.02861191153908208	0.9030969286279305	0.9658425009640847	no	tadA	tRNA adenosine(34) deaminase TadA
SESEC_RS04625	3.5415	-0.03853554932176179	0.903158018814287	0.9658425009640847	no	SESEC_RS04625	TVP38/TMEM64 family protein
SESEC_RS07160	7.5175	0.02598045764444339	0.9039234905156299	0.9661246630039417	no	thrS	threonine--tRNA ligase
SESEC_RS05105	5.9014	0.027756130449134882	0.9054231619046997	0.96718983968659	no	topA	type I DNA topoisomerase
SESEC_RS01395	7.3168	-0.02513616861830528	0.9073865560556089	0.96718983968659	no	SESEC_RS01395	DNA recombination protein RmuC
SESEC_RS06680	0.1991	-0.100710661836509	0.9079482665273887	0.96718983968659	no	SESEC_RS06680	RpiB/LacA/LacB family sugar-phosphate isomerase
SESEC_RS02210	5.5342	-0.027231416806040017	0.9079652814829976	0.96718983968659	no	SESEC_RS02210	ISL3-like element ISSeq1 family transposase
SESEC_RS02645	2.6866	0.04734325575172015	0.9083554754973704	0.96718983968659	no	SESEC_RS02645	hypothetical protein
SESEC_RS06035	3.9932	-0.03526735906520231	0.9083582232329718	0.96718983968659	no	plsY	glycerol-3-phosphate 1-O-acyltransferase PlsY
SESEC_RS01150	6.3431	0.026270423840497922	0.9084353167149747	0.96718983968659	no	SESEC_RS01150	ABC transporter ATP-binding protein
SESEC_RS06370	6.7945	0.02503492765584108	0.9096997969152908	0.9680009993695304	no	SESEC_RS06370	AI-2E family transporter
SESEC_RS02935	4.0576	-0.032646950298285765	0.9127144170606047	0.9704676665324012	no	SESEC_RS02935	DUF1797 family protein
SESEC_RS04175	8.387	0.022793341444646974	0.9132532143937374	0.9704676665324012	no	ligA	NAD-dependent DNA ligase LigA
SESEC_RS05565	5.823	-0.025825668067145174	0.9135295324108222	0.9704676665324012	no	SESEC_RS05565	ABC transporter permease
SESEC_RS07755	6.7976	0.02418597085844201	0.9141971994971164	0.9706415690360785	no	SESEC_RS07755	ASCH domain-containing protein
SESEC_RS06620	7.4887	0.023158250133112394	0.9147246538517784	0.9706664921865151	no	SESEC_RS06620	aminopeptidase
SESEC_RS09705	4.5951	-0.02854712273045008	0.9157484892379975	0.9712178360530744	no	SESEC_RS09705	deoxynucleoside kinase
SESEC_RS04945	12.1511	0.021146888809187647	0.9176158158284777	0.9726626644389917	no	SESEC_RS04945	phospho-sugar mutase
SESEC_RS05630	7.2957	0.021998593574107994	0.9188175484190191	0.9734007691171787	no	ndk	nucleoside-diphosphate kinase
SESEC_RS01950	-0.685	0.15425010860643978	0.9228502390762326	0.974991530697106	no	SESEC_RS01950	GlsB/YeaQ/YmgE family stress response membrane protein
SESEC_RS03460	-1.0004	0.15425010860643978	0.9228502390762326	0.974991530697106	no	SESEC_RS03460	helix-turn-helix domain-containing protein
SESEC_RS07010	-0.833	0.15425010860643978	0.9228502390762326	0.974991530697106	no	SESEC_RS07010	ATP-binding cassette domain-containing protein
SESEC_RS09625	-1.1929	0.15425010860643978	0.9228502390762326	0.974991530697106	no	SESEC_RS09625	PTS sugar transporter subunit IIB
SESEC_RS10005	-1.5486	0.15425010860643978	0.9228502390762326	0.974991530697106	no	SESEC_RS10005	CoA pyrophosphatase
SESEC_RS07770	4.9378	0.02397160709685174	0.9246923704941772	0.9764021412126016	no	SESEC_RS07770	hypothetical protein
SESEC_RS04235	10.2462	-0.018950229613908586	0.9266084070489384	0.9778892010828797	no	atpA	F0F1 ATP synthase subunit alpha
SESEC_RS04350	6.9644	0.019290149477876557	0.929600130587843	0.9805092286485134	no	SESEC_RS04350	IS1595 family transposase
SESEC_RS00585	5.3422	0.02154092027909076	0.9309234535774775	0.9813675816038433	no	SESEC_RS00585	NUDIX domain-containing protein
SESEC_RS08535	8.3314	0.01768054389106725	0.9326500516526535	0.9819414416193212	no	SESEC_RS08535	segregation/condensation protein A
SESEC_RS08575	10.9909	0.017265353839528378	0.9328315217171236	0.9819414416193212	no	SESEC_RS08575	Bax inhibitor-1/YccA family protein
SESEC_RS09495	1.4431	0.04981278034795426	0.9329973199186696	0.9819414416193212	no	SESEC_RS09495	MFS transporter
SESEC_RS10915	-0.2815	-0.09951538124085565	0.9339573114622711	0.9824149546020395	no	SESEC_RS10915	hypothetical protein
SESEC_RS05595	7.3749	-0.017496499666950445	0.9353526381153378	0.9826271036610943	no	folP	dihydropteroate synthase
SESEC_RS08915	11.745	0.01650378350598756	0.9356899905732465	0.9826271036610943	no	SESEC_RS08915	DAK2 domain-containing protein
SESEC_RS03890	5.3734	-0.019282285092505767	0.9362843044678594	0.9826271036610943	no	SESEC_RS03890	ABC transporter ATP-binding protein
SESEC_RS05050	1.03	-0.0451362940599237	0.9371697561013886	0.9826271036610943	no	SESEC_RS05050	ComC/BlpC family leader-containing pheromone/bacteriocin
SESEC_RS10920	1.1636	-0.0451362940599237	0.9371697561013886	0.9826271036610943	no	SESEC_RS10920	recombinase family protein
SESEC_RS03985	6.4611	-0.017393608474612122	0.9372201398885931	0.9826271036610943	no	lacD	tagatose-bisphosphate aldolase
SESEC_RS01555	4.7459	0.02011731483111175	0.9381397174821102	0.9828288255829237	no	SESEC_RS01555	HAMP domain-containing sensor histidine kinase
SESEC_RS05170	4.2945	0.021264484069779602	0.9384331309693649	0.9828288255829237	no	citD	citrate lyase acyl carrier protein
SESEC_RS03080	5.6274	-0.018513803259933053	0.939073923181873	0.9829654217653736	no	recR	recombination mediator RecR
SESEC_RS06890	8.8736	0.015411601654910434	0.9408882463560674	0.9842625249383438	no	SESEC_RS06890	YtxH domain-containing protein
SESEC_RS00985	7.7213	-0.015571019588543223	0.941335187402092	0.9842625249383438	no	SESEC_RS00985	CoA-binding protein
SESEC_RS10865	5.3469	0.01760293698651479	0.9419503768842906	0.9843713650999152	no	SESEC_RS10865	hypothetical protein
SESEC_RS08175	9.115	-0.014883705916117738	0.942707075855214	0.9843993588954327	no	SESEC_RS08175	cell division site-positioning protein MapZ family protein
SESEC_RS05145	8.8773	-0.014855520446852392	0.9429993858577743	0.9843993588954327	no	SESEC_RS05145	CitMHS family transporter
SESEC_RS01905	6.6571	0.01579762838354264	0.9437555707763645	0.9846550538002591	no	SESEC_RS01905	HAD-IIB family hydrolase
SESEC_RS06200	7.4473	-0.014661087726658676	0.9450103974144275	0.985430441483588	no	SESEC_RS06200	PTS system mannose/fructose/sorbose family transporter subunit IID
SESEC_RS06355	5.8777	0.015665610727699505	0.9465511947452216	0.9864455035829648	no	trpX	tryptophan ABC transporter substrate-binding protein
SESEC_RS06665	7.3597	-0.01428222943364343	0.9470081703659926	0.9864455035829648	no	hylB	hyaluronate lyase
SESEC_RS01465	5.1384	-0.016680883095454024	0.9484289745359733	0.9868593811326574	no	SESEC_RS01465	ABC transporter permease
SESEC_RS07595	8.2264	-0.013619152412055344	0.9484302775059963	0.9868593811326574	no	era	GTPase Era
SESEC_RS09100	6.9867	0.013687770722739988	0.9501358193588996	0.9874806893361389	no	SESEC_RS09100	CTP synthase
SESEC_RS07820	3.7237	-0.019454832404087907	0.9503808353140487	0.9874806893361389	no	SESEC_RS07820	bifunctional 3-deoxy-7-phosphoheptulonate synthase/chorismate mutase
SESEC_RS01140	9.0058	0.012863766587867297	0.9505655233796477	0.9874806893361389	no	SESEC_RS01140	NAD(P)H-dependent glycerol-3-phosphate dehydrogenase
SESEC_RS02965	7.7628	0.012592533185415986	0.9530178635728934	0.9894945580816134	no	SESEC_RS02965	NAD(P)H-hydrate dehydratase
SESEC_RS07765	0.8124	-0.04492313256211393	0.9540896805732051	0.9900736663706858	no	SESEC_RS07765	DUF2829 domain-containing protein
SESEC_RS02950	2.5777	0.02671548316816282	0.9555068782389767	0.9903498715864897	no	SESEC_RS02950	amino acid ABC transporter ATP-binding protein
SESEC_RS06540	7.4453	-0.011871700966758771	0.9556889203255297	0.9903498715864897	no	dltB	D-alanyl-lipoteichoic acid biosynthesis protein DltB
SESEC_RS05730	5.9671	0.013066635719507794	0.9562590303759377	0.9903498715864897	no	gdhA	NADP-specific glutamate dehydrogenase
SESEC_RS03590	5.0621	0.01371191335368222	0.956777685025142	0.9903498715864897	no	SESEC_RS03590	phage portal protein
SESEC_RS10890	3.6053	-0.01858290967541221	0.9570237923248396	0.9903498715864897	no	SESEC_RS10890	N-6 DNA methylase
SESEC_RS01195	9.2963	0.011041011044418684	0.9574410492700123	0.9903498715864897	no	gltX	glutamate--tRNA ligase
SESEC_RS03830	3.6029	-0.017218946226777956	0.9582377261411619	0.9906419004551141	no	thiT	energy-coupled thiamine transporter ThiT
SESEC_RS04105	11.0859	0.010500833405052435	0.9591609465545208	0.9910643685965702	no	ptsP	phosphoenolpyruvate--protein phosphotransferase
SESEC_RS05600	5.6513	-0.011734234845336191	0.9607998388497991	0.9922254636057444	no	folE	GTP cyclohydrolase I FolE
SESEC_RS02175	7.0979	0.010060923408542827	0.9625510610053419	0.9929324146228016	no	SESEC_RS02175	hypothetical protein
SESEC_RS03060	5.8385	0.01088237923208944	0.9630702338015674	0.9929324146228016	no	SESEC_RS03060	transcription repressor NadR
SESEC_RS08975	1.6719	-0.02520524876076152	0.9633332633715156	0.9929324146228016	no	SESEC_RS08975	DUF3801 domain-containing protein
SESEC_RS01170	5.2371	0.011348533696890071	0.9635465643458027	0.9929324146228016	no	SESEC_RS01170	dUTP diphosphatase
SESEC_RS01980	8.1212	-0.008825245902493421	0.966496854048692	0.9951096409153886	no	SESEC_RS01980	glucosaminidase domain-containing protein
SESEC_RS05540	0.4403	0.03516101472780105	0.96720937060934975	0.9951096409153886	no	radC	DNA repair protein RadC
SESEC_RS06800	0.17	0.03516101472780105	0.96720937060934975	0.9951096409153886	no	SESEC_RS06800	glycohydrolase toxin TNT-related protein
SESEC_RS01945	6.9349	-0.008370442305004711	0.9697821346857273	0.9972239142577207	no	SESEC_RS01945	DMT family transporter
SESEC_RS01525	3.3102	0.012219208089034065	0.9724353015096552	0.9994185649453554	no	SESEC_RS01525	DUF536 domain-containing protein
SESEC_RS00025	7.0371	0.006527689912826222	0.9761249019299115	1	no	ychF	redox-regulated ATPase YchF
SESEC_RS02420	5.2573	0.0072502550047050755	0.9766309445343256	1	no	SESEC_RS02420	Streptolysin S biosynthesis protein
SESEC_RS00905	5.0445	-0.007403592242209971	0.9766738795830033	1	no	nusG	transcription termination/antitermination protein NusG
SESEC_RS01450	5.4671	0.007340508052659853	0.9770231400637966	1	no	SESEC_RS01450	MerR family transcriptional regulator
SESEC_RS05545	7.5575	0.00576526929150894	0.9783775284408089	1	no	SESEC_RS05545	AI-2E family transporter
SESEC_RS01175	9.5565	0.005558952180332032	0.9785139631984159	1	no	radA	DNA repair protein RadA
SESEC_RS05530	4.2903	0.007470901420686567	0.9795225573832911	1	no	SESEC_RS05530	redox-sensing transcriptional repressor Rex
SESEC_RS06175	6.774	0.00538762226885132	0.9805187528965477	1	no	SESEC_RS06175	nitroreductase family protein
SESEC_RS09555	2.6439	0.009075067577030957	0.9830875709226259	1	no	SESEC_RS09555	Rgg/GadR/MutR family transcriptional regulator
SESEC_RS00600	7.4707	-0.0040322857547965335	0.9850613818008321	1	no	SESEC_RS00600	metal ABC transporter ATP-binding protein
SESEC_RS04030	5.3137	0.003914872889249886	0.9872493056751592	1	no	SESEC_RS04030	GNAT family N-acetyltransferase
SESEC_RS04920	7.4688	-0.003355925414841917	0.9874572403781059	1	no	SESEC_RS04920	cytidine deaminase
SESEC_RS01050	6.8496	-0.0032007497700969234	0.9882917977833933	1	no	SESEC_RS01050	hypothetical protein
SESEC_RS08565	4.9572	0.003556675015277697	0.9889695606691761	1	no	SESEC_RS08565	YneF family protein
SESEC_RS02605	3.1773	-0.0035264389879951143	0.9920542099530055	1	no	essC	type VII secretion protein EssC
SESEC_RS00035	5.9181	-0.002299118976485957	0.9922765248542217	1	no	mfd	transcription-repair coupling factor
SESEC_RS02260	0.5426	-0.008689263349136837	0.9929456925246142	1	no	lacC	tagatose-6-phosphate kinase
SESEC_RS02975	0.0441	-0.008689263349136837	0.9929456925246142	1	no	SESEC_RS02975	exodeoxyribonuclease VII small subunit
SESEC_RS06360	6.1638	-6.515738691079009e-4	0.9977113943112014	1	no	SESEC_RS06360	NFACT RNA binding domain-containing protein
SESEC_RS05515	7.4229	-6.131281944236923e-4	0.9977220525953078	1	no	SESEC_RS05515	ribose-phosphate diphosphokinase
SESEC_RS05590	3.7226	-6.509863036661094e-4	0.9984072346631717	1	no	folB	dihydroneopterin aldolase
SESEC_RS02485	2.9185	6.331534079319869e-4	0.9988441642168251	1	no	SESEC_RS02485	arsenate reductase family protein
SESEC_RS01315	13.8574	-1.8198927805747732e-4	0.9992886936686651	1	no	SESEC_RS01315	ABC transporter substrate-binding protein
SESEC_RS02290	6.8672	9.475751087492358e-5	0.9996515222033325	1	no	SESEC_RS02290	DUF4300 family protein
SESEC_RS08705	5.8885	7.442977238204377e-5	0.9997484747112786	1	no	SESEC_RS08705	methionine ABC transporter permease
SESEC_RS00165	-2.1042	0	1	1	no	SESEC_RS00165	tRNA-Phe
SESEC_RS00320	-1.6111	0	1	1	no	SESEC_RS00320	hypothetical protein
SESEC_RS01625	-1.7562	0	1	1	no	SESEC_RS01625	hypothetical protein
SESEC_RS02250	-1.1513	0	1	1	no	lacA	galactose-6-phosphate isomerase subunit LacA
SESEC_RS03725	-1.919	0	1	1	no	mobQ	MobQ family relaxase
SESEC_RS03870	-1.6111	0	1	1	no	SESEC_RS03870	helix-turn-helix transcriptional regulator
SESEC_RS03940	1.7405	0	1	1	no	SESEC_RS03940	ISL3-like element ISSeq1 family transposase
SESEC_RS04095	-1.919	0	1	1	no	nrdH	glutaredoxin-like protein NrdH
SESEC_RS04850	-1.919	0	1	1	no	SESEC_RS04850	hypothetical protein
SESEC_RS04855	-2.1042	0	1	1	no	SESEC_RS04855	hypothetical protein
SESEC_RS04860	-2.1042	0	1	1	no	SESEC_RS04860	hypothetical protein
SESEC_RS04875	-2.1042	0	1	1	no	SESEC_RS04875	hypothetical protein
SESEC_RS05310	-1.7562	0	1	1	no	SESEC_RS05310	hypothetical protein
SESEC_RS05375	-1.919	0	1	1	no	SESEC_RS05375	pneumococcal-type histidine triad protein
SESEC_RS07020	-1.919	0	1	1	no	SESEC_RS07020	hypothetical protein
SESEC_RS07035	-1.919	0	1	1	no	SESEC_RS07035	hypothetical protein
SESEC_RS07360	-1.919	0	1	1	no	SESEC_RS07360	DUF5965 family protein
SESEC_RS07495	-1.7562	0	1	1	no	SESEC_RS07495	TraG/TraD/VirD4 family protein
SESEC_RS07965	-2.1042	0	1	1	no	SESEC_RS07965	ComC/BlpC family leader-containing pheromone/bacteriocin
SESEC_RS08080	-2.1042	0	1	1	no	SESEC_RS08080	ComF family protein
SESEC_RS08490	-1.7562	0	1	1	no	SESEC_RS08490	hypothetical protein
SESEC_RS08495	-2.1042	0	1	1	no	SESEC_RS08495	hypothetical protein
SESEC_RS08510	-1.919	0	1	1	no	SESEC_RS08510	hypothetical protein
SESEC_RS09195	-2.1042	0	1	1	no	SESEC_RS09195	zinc ABC transporter substrate-binding protein
SESEC_RS09980	-1.6111	0	1	1	no	SESEC_RS09980	AAA family ATPase
SESEC_RS10520	-2.1042	0	1	1	no	rpmG	50S ribosomal protein L33
SESEC_RS10785	-2.1042	0	1	1	no	comGG	competence type IV pilus minor pilin ComGG
